# Supplementary material for: Single-cell transcriptomic analysis in a mouse model deciphers cell transition states in the multistep development of esophageal cancer
Source: Nat Commun. 2020 Jul 24;11:3715. doi: 10.1038/s41467-020-17492-y (PMC7381637; doi:10.1038/s41467-020-17492-y)
Supplement: Supplementary file 4 — Source data [file 41467_2020_17492_MOESM4_ESM.xlsx]

## Sheet: CD45- metadata
Metadata for CD45- cells, related to Fig. 1c; Fig. 2a, c, d; Fig. 3a-f; Fig. 4a, c, d; Supplementary Fig. 1c; Supplementary Fig. 2c; Supplementary Fig. 3a-c, f, g; Supplementary Fig. 4b
Cell barcode	Stage (week)	Gene #	UMI #	Percent.mito	tSNE_1	tSNE_2	Cell type	tSNE_1_epithelial	tSNE_2_epithelial	Celltype_epithelial	DIM1_epithelial	DIM2_epithelial	DIM3_epithelial	Pseudotime_component1	Pseudotime_component2	Pseudotime_value	EMT_score	G2/M_score	Angiogenesis_score	Cellcycle.stage_epithelial	PC1_epithelial	PC3_epithelial	tSNE_1_fibroblast	tSNE_2_fibroblast	Celltype_fibroblast
0W_III_E#AAACCTGAGTCGTACT	0	2593	8393	0.0221613	19.2364	21.7712	Fibroblasts	NA	NA	NA	NA	NA	NA	NA	NA	NA	NA	NA	NA	NA	NA	NA	-30.8496	-16.3397	FibC1
0W_III_E#AAACCTGAGTGGAGTC	0	2563	11575	0.0172786	-9.28509	-3.20251	Fibroblasts	NA	NA	NA	NA	NA	NA	NA	NA	NA	NA	NA	NA	NA	NA	NA	-18.6562	-14.1623	FibC1
0W_III_E#AAACCTGGTACCGTAT	0	1746	5883	0.00135985	-10.124	37.4485	Myocytes	NA	NA	NA	NA	NA	NA	NA	NA	NA	NA	NA	NA	NA	NA	NA	NA	NA	NA
0W_III_E#AAACCTGGTAGGCTGA	0	1807	5142	0.0243096	14.4623	16.834	Fibroblasts	NA	NA	NA	NA	NA	NA	NA	NA	NA	NA	NA	NA	NA	NA	NA	-33.823	-11.7853	FibC1
0W_III_E#AAACCTGGTGTAACGG	0	2349	6661	0.0373818	23.4722	22.7571	Fibroblasts	NA	NA	NA	NA	NA	NA	NA	NA	NA	NA	NA	NA	NA	NA	NA	-35.4124	-8.11539	FibC1
0W_III_E#AAACCTGGTGTGCCTG	0	3195	10993	0.0173747	17.5578	24.008	Fibroblasts	NA	NA	NA	NA	NA	NA	NA	NA	NA	NA	NA	NA	NA	NA	NA	-31.9345	-15.4269	FibC1
0W_III_E#AAACCTGTCCGCGCAA	0	2546	7212	0.0148364	13.7035	17.4203	Fibroblasts	NA	NA	NA	NA	NA	NA	NA	NA	NA	NA	NA	NA	NA	NA	NA	-33.6093	-12.2942	FibC1
0W_III_E#AAACGGGAGAGTACAT	0	1440	3711	0.0175155	17.4966	-20.0388	Fibroblasts	NA	NA	NA	NA	NA	NA	NA	NA	NA	NA	NA	NA	NA	NA	NA	2.06507	22.9874	FibC4
0W_III_E#AAACGGGCATTAGCCA	0	3263	11853	0.0211761	13.7341	29.3456	Fibroblasts	NA	NA	NA	NA	NA	NA	NA	NA	NA	NA	NA	NA	NA	NA	NA	-25.4929	-9.49378	FibC1
0W_III_E#AAACGGGGTCCCTTGT	0	2676	9314	0.0237277	18.5999	22.7375	Fibroblasts	NA	NA	NA	NA	NA	NA	NA	NA	NA	NA	NA	NA	NA	NA	NA	-31.8679	-13.8193	FibC1
0W_III_E#AAACGGGGTGCCTTGG	0	2725	7984	0.0260521	18.8009	22.2727	Fibroblasts	NA	NA	NA	NA	NA	NA	NA	NA	NA	NA	NA	NA	NA	NA	NA	-29.6543	-17.4881	FibC1
0W_III_E#AAACGGGTCAGAGACG	0	2916	8555	0.0261835	35.0864	2.22914	Fibroblasts	NA	NA	NA	NA	NA	NA	NA	NA	NA	NA	NA	NA	NA	NA	NA	-11.749	21.3194	FibC5
0W_III_E#AAACGGGTCCCAAGAT	0	3456	13133	0.0150765	15.4181	27.8197	Fibroblasts	NA	NA	NA	NA	NA	NA	NA	NA	NA	NA	NA	NA	NA	NA	NA	-29.1142	-7.8499	FibC1
0W_III_E#AAACGGGTCCGAAGAG	0	2081	5976	0.0195783	6.13843	24.0411	Fibroblasts	NA	NA	NA	NA	NA	NA	NA	NA	NA	NA	NA	NA	NA	NA	NA	-29.6791	-10.7745	FibC1
0W_III_E#AAAGATGAGCCATCGC	0	2738	7507	0.0298388	-36.8774	-14.8294	Endothelial cells	NA	NA	NA	NA	NA	NA	NA	NA	NA	NA	NA	NA	NA	NA	NA	NA	NA	NA
0W_III_E#AAAGATGAGGGTTTCT	0	2544	7013	0.0233851	9.61678	28.5145	Fibroblasts	NA	NA	NA	NA	NA	NA	NA	NA	NA	NA	NA	NA	NA	NA	NA	-26.8012	-8.61901	FibC1
0W_III_E#AAAGATGAGTGGTAGC	0	3075	10529	0.0232691	20.2852	25.7016	Fibroblasts	NA	NA	NA	NA	NA	NA	NA	NA	NA	NA	NA	NA	NA	NA	NA	-28.4804	-18.769	FibC1
0W_III_E#AAAGATGCAATGGAGC	0	4160	16418	0.0123043	-7.39984	-21.6034	Fibroblasts	NA	NA	NA	NA	NA	NA	NA	NA	NA	NA	NA	NA	NA	NA	NA	27.981	14.4673	FibC5
0W_III_E#AAAGATGCACCAGATT	0	2503	14544	0.000756326	7.11922	38.8167	Myocytes	NA	NA	NA	NA	NA	NA	NA	NA	NA	NA	NA	NA	NA	NA	NA	NA	NA	NA
0W_III_E#AAAGATGCAGTAGAGC	0	2336	6261	0.0223606	34.1392	2.76917	Fibroblasts	NA	NA	NA	NA	NA	NA	NA	NA	NA	NA	NA	NA	NA	NA	NA	-11.4378	20.712	FibC5
0W_III_E#AAAGATGGTCGAACAG	0	2040	5178	0.023175	29.1998	9.42628	Fibroblasts	NA	NA	NA	NA	NA	NA	NA	NA	NA	NA	NA	NA	NA	NA	NA	-25.5612	16.0806	FibC2
0W_III_E#AAAGATGTCAACACGT	0	1599	3890	0.0362468	25.128	16.4033	Fibroblasts	NA	NA	NA	NA	NA	NA	NA	NA	NA	NA	NA	NA	NA	NA	NA	-24.097	-15.0122	FibC1
0W_III_E#AAAGCAAAGTGGGCTA	0	1962	5268	0.0343584	24.4294	2.20857	Fibroblasts	NA	NA	NA	NA	NA	NA	NA	NA	NA	NA	NA	NA	NA	NA	NA	26.1422	24.6104	FibC5
0W_III_E#AAAGCAACAAACAACA	0	3071	10202	0.0126446	8.69677	25.5418	Fibroblasts	NA	NA	NA	NA	NA	NA	NA	NA	NA	NA	NA	NA	NA	NA	NA	-27.764	-8.86781	FibC1
0W_III_E#AAAGCAACAAAGCAAT	0	2966	11356	0.0132089	-9.60577	-5.72302	Fibroblasts	NA	NA	NA	NA	NA	NA	NA	NA	NA	NA	NA	NA	NA	NA	NA	-17.8127	-12.2884	FibC1
0W_III_E#AAAGCAACAGAGCCAA	0	3204	13671	0.0147758	-3.80753	-4.01968	Fibroblasts	NA	NA	NA	NA	NA	NA	NA	NA	NA	NA	NA	NA	NA	NA	NA	-19.49	-16.0853	FibC1
0W_III_E#AAAGCAAGTCATTAGC	0	929	2600	0.000769231	-10.4899	39.173	Myocytes	NA	NA	NA	NA	NA	NA	NA	NA	NA	NA	NA	NA	NA	NA	NA	NA	NA	NA
0W_III_E#AAAGCAAGTCCGAGTC	0	2642	8315	0.0210463	18.0908	17.5727	Fibroblasts	NA	NA	NA	NA	NA	NA	NA	NA	NA	NA	NA	NA	NA	NA	NA	-29.7788	-18.3015	FibC1
0W_III_E#AAAGCAAGTCTAGCGC	0	2589	7104	0.00731982	36.0036	-4.85316	Fibroblasts	NA	NA	NA	NA	NA	NA	NA	NA	NA	NA	NA	NA	NA	NA	NA	-10.4436	21.5207	FibC5
0W_III_E#AAAGCAAGTTCTGAAC	0	2801	9239	0.0215391	11.528	27.687	Fibroblasts	NA	NA	NA	NA	NA	NA	NA	NA	NA	NA	NA	NA	NA	NA	NA	-28.5291	-6.23021	FibC1
0W_III_E#AAAGCAATCCACTCCA	0	2562	7507	0.0209138	10.4352	-3.70887	Fibroblasts	NA	NA	NA	NA	NA	NA	NA	NA	NA	NA	NA	NA	NA	NA	NA	-30.3237	9.54563	FibC2
0W_III_E#AAAGCAATCCGCAGTG	0	2766	12384	0.0141311	19.4049	-32.685	Fibroblasts	NA	NA	NA	NA	NA	NA	NA	NA	NA	NA	NA	NA	NA	NA	NA	14.7501	30.8131	FibC4
0W_III_E#AAAGCAATCCTGCAGG	0	2203	6251	0.0308751	16.6755	22.226	Fibroblasts	NA	NA	NA	NA	NA	NA	NA	NA	NA	NA	NA	NA	NA	NA	NA	-32.3697	-7.97128	FibC1
0W_III_E#AAAGCAATCTTTACGT	0	2871	9460	0.0294926	13.7427	-22.0377	Fibroblasts	NA	NA	NA	NA	NA	NA	NA	NA	NA	NA	NA	NA	NA	NA	NA	4.16176	25.2812	FibC4
0W_III_E#AAAGTAGCAAGCTGAG	0	3121	11490	0.0154047	-6.45185	1.84552	Fibroblasts	NA	NA	NA	NA	NA	NA	NA	NA	NA	NA	NA	NA	NA	NA	NA	-21.029	-13.729	FibC1
0W_III_E#AAAGTAGCATCATCCC	0	2279	6689	0.0272089	24.2732	2.15845	Fibroblasts	NA	NA	NA	NA	NA	NA	NA	NA	NA	NA	NA	NA	NA	NA	NA	26.1303	24.3196	FibC5
0W_III_E#AAAGTAGGTGCCTTGG	0	3063	10042	0.0278829	21.5554	25.6242	Fibroblasts	NA	NA	NA	NA	NA	NA	NA	NA	NA	NA	NA	NA	NA	NA	NA	-29.3083	-19.4629	FibC1
0W_III_E#AAAGTAGGTGTTGAGG	0	2802	8019	0.0124704	22.3099	13.6704	Fibroblasts	NA	NA	NA	NA	NA	NA	NA	NA	NA	NA	NA	NA	NA	NA	NA	-29.5621	11.0842	FibC2
0W_III_E#AAAGTAGTCACGATGT	0	2108	10434	0.00105425	2.64431	37.8407	Myocytes	NA	NA	NA	NA	NA	NA	NA	NA	NA	NA	NA	NA	NA	NA	NA	NA	NA	NA
0W_III_E#AAAGTAGTCCAAGTAC	0	3397	10985	0.0183904	2.70926	-42.6375	Endothelial cells	NA	NA	NA	NA	NA	NA	NA	NA	NA	NA	NA	NA	NA	NA	NA	NA	NA	NA
0W_III_E#AAAGTAGTCGCTTGTC	0	2449	8156	0.0210888	4.13455	0.325248	Fibroblasts	NA	NA	NA	NA	NA	NA	NA	NA	NA	NA	NA	NA	NA	NA	NA	-25.8133	-16.1217	FibC1
0W_III_E#AAATGCCAGTGCGTGA	0	1516	2681	0.0283476	4.17989	-42.0581	Endothelial cells	NA	NA	NA	NA	NA	NA	NA	NA	NA	NA	NA	NA	NA	NA	NA	NA	NA	NA
0W_III_E#AAATGCCCATGCCCGA	0	2881	11606	0.0179218	-8.32492	-2.11221	Fibroblasts	NA	NA	NA	NA	NA	NA	NA	NA	NA	NA	NA	NA	NA	NA	NA	-20.1053	-12.6719	FibC1
0W_III_E#AAATGCCGTGTGACCC	0	3317	13044	0.0182459	17.3821	26.225	Fibroblasts	NA	NA	NA	NA	NA	NA	NA	NA	NA	NA	NA	NA	NA	NA	NA	-32.7828	-10.6316	FibC1
0W_III_E#AACACGTAGAAGGTGA	0	2980	11333	0.0175593	-8.35894	-2.2708	Fibroblasts	NA	NA	NA	NA	NA	NA	NA	NA	NA	NA	NA	NA	NA	NA	NA	-21.564	-12.5127	FibC1
0W_III_E#AACACGTAGCTCCCAG	0	2779	8296	0.0380906	23.0326	4.55807	Fibroblasts	NA	NA	NA	NA	NA	NA	NA	NA	NA	NA	NA	NA	NA	NA	NA	29.7891	13.7121	FibC5
0W_III_E#AACACGTAGTTAACGA	0	2072	5572	0.0195621	29.5943	0.0531803	Fibroblasts	NA	NA	NA	NA	NA	NA	NA	NA	NA	NA	NA	NA	NA	NA	NA	-10.6308	20.5656	FibC5
0W_III_E#AACACGTAGTTACGGG	0	2584	8333	0.0265211	18.45	21.8032	Fibroblasts	NA	NA	NA	NA	NA	NA	NA	NA	NA	NA	NA	NA	NA	NA	NA	-32.7907	-12.142	FibC1
0W_III_E#AACACGTGTGCTCTTC	0	1683	3957	0.0333586	19.3814	19.5964	Fibroblasts	NA	NA	NA	NA	NA	NA	NA	NA	NA	NA	NA	NA	NA	NA	NA	-34.6924	-12.2416	FibC1
0W_III_E#AACCATGAGCAACGGT	0	2395	6683	0.024091	27.3349	0.990456	Fibroblasts	NA	NA	NA	NA	NA	NA	NA	NA	NA	NA	NA	NA	NA	NA	NA	0.222784	10.8616	FibC5
0W_III_E#AACCATGAGCTAGCCC	0	3534	14019	0.0212569	15.5002	29.8436	Fibroblasts	NA	NA	NA	NA	NA	NA	NA	NA	NA	NA	NA	NA	NA	NA	NA	-28.3901	-13.2821	FibC1
0W_III_E#AACCATGAGTGTTAGA	0	2476	6521	0.0253029	10.014	28.7018	Fibroblasts	NA	NA	NA	NA	NA	NA	NA	NA	NA	NA	NA	NA	NA	NA	NA	-27.2557	-7.29999	FibC1
0W_III_E#AACCATGCAACAACCT	0	3284	11770	0.0223449	19.6255	25.0218	Fibroblasts	NA	NA	NA	NA	NA	NA	NA	NA	NA	NA	NA	NA	NA	NA	NA	-32.1138	-13.4013	FibC1
0W_III_E#AACCATGCAAGCCATT	0	3550	14276	0.0166713	-8.40873	-0.712793	Fibroblasts	NA	NA	NA	NA	NA	NA	NA	NA	NA	NA	NA	NA	NA	NA	NA	-21.7508	-10.4035	FibC1
0W_III_E#AACCATGCACACAGAG	0	3274	13215	0.0197503	-0.84257	3.18672	Fibroblasts	NA	NA	NA	NA	NA	NA	NA	NA	NA	NA	NA	NA	NA	NA	NA	-26.1186	-16.5321	FibC1
0W_III_E#AACCATGCATGTAAGA	0	1579	4434	0.0223275	35.7444	-0.965359	Fibroblasts	NA	NA	NA	NA	NA	NA	NA	NA	NA	NA	NA	NA	NA	NA	NA	-11.9156	20.9196	FibC5
0W_III_E#AACCATGGTGGGTATG	0	2712	9057	0.0282654	19.9935	21.4318	Fibroblasts	NA	NA	NA	NA	NA	NA	NA	NA	NA	NA	NA	NA	NA	NA	NA	-34.1666	-13.3891	FibC1
0W_III_E#AACCATGTCATCTGTT	0	1386	2831	0.0600495	30.1535	18.7964	Fibroblasts	NA	NA	NA	NA	NA	NA	NA	NA	NA	NA	NA	NA	NA	NA	NA	-27.4546	12.667	FibC2
0W_III_E#AACCATGTCCAAACAC	0	2422	6900	0.023913	18.169	18.3019	Fibroblasts	NA	NA	NA	NA	NA	NA	NA	NA	NA	NA	NA	NA	NA	NA	NA	-34.6263	-14.7731	FibC1
0W_III_E#AACCATGTCCGAATGT	0	2046	5171	0.0454458	23.4805	22.9133	Fibroblasts	NA	NA	NA	NA	NA	NA	NA	NA	NA	NA	NA	NA	NA	NA	NA	-33.6317	-15.4315	FibC1
0W_III_E#AACCATGTCTTGCAAG	0	3430	13667	0.0181459	21.7386	20.4059	Fibroblasts	NA	NA	NA	NA	NA	NA	NA	NA	NA	NA	NA	NA	NA	NA	NA	-33.4876	-13.965	FibC1
0W_III_E#AACCGCGAGAAACCAT	0	3061	11658	0.0126951	-7.58083	1.06919	Fibroblasts	NA	NA	NA	NA	NA	NA	NA	NA	NA	NA	NA	NA	NA	NA	NA	-20.0596	-13.1953	FibC1
0W_III_E#AACCGCGAGACCGGAT	0	3022	8556	0.0224404	25.0471	14.9856	Fibroblasts	NA	NA	NA	NA	NA	NA	NA	NA	NA	NA	NA	NA	NA	NA	NA	-29.7575	10.1118	FibC2
0W_III_E#AACCGCGAGATCACGG	0	1904	4614	0.0127872	4.57408	20.6531	Fibroblasts	NA	NA	NA	NA	NA	NA	NA	NA	NA	NA	NA	NA	NA	NA	NA	-29.0717	-11.5101	FibC1
0W_III_E#AACCGCGAGGACTGGT	0	2742	9701	0.0303062	18.3779	28.3353	Fibroblasts	NA	NA	NA	NA	NA	NA	NA	NA	NA	NA	NA	NA	NA	NA	NA	-29.4692	-12.8071	FibC1
0W_III_E#AACCGCGAGTCAATAG	0	2596	7360	0.0168478	-10.8856	-26.5537	Fibroblasts	NA	NA	NA	NA	NA	NA	NA	NA	NA	NA	NA	NA	NA	NA	NA	27.8741	17.4168	FibC5
0W_III_E#AACCGCGCAAGGCTCC	0	2008	5981	0.0222371	14.2316	19.3109	Fibroblasts	NA	NA	NA	NA	NA	NA	NA	NA	NA	NA	NA	NA	NA	NA	NA	-25.5634	-15.0998	FibC1
0W_III_E#AACCGCGCACGGTAGA	0	2731	11424	0.0411415	-32.1255	18.5759	Epithelial cells	-10.4877	16.5629	EpiC2	-0.0211272	-0.000588539	-0.0142815	-5.10359	-4.55324	16.2812	-0.116027	-0.244271	-0.160405	G1	4.7855	1.70252	NA	NA	NA
0W_III_E#AACCGCGCAGTAAGCG	0	2933	9576	0.0254804	17.5608	26.5006	Fibroblasts	NA	NA	NA	NA	NA	NA	NA	NA	NA	NA	NA	NA	NA	NA	NA	-28.1179	-17.7131	FibC1
0W_III_E#AACCGCGGTGACTACT	0	2784	9958	0.0160675	-10.9711	-1.38172	Fibroblasts	NA	NA	NA	NA	NA	NA	NA	NA	NA	NA	NA	NA	NA	NA	NA	-18.4208	-11.9007	FibC1
0W_III_E#AACCGCGGTGTGGCTC	0	3154	11740	0.0224872	16.6057	28.9162	Fibroblasts	NA	NA	NA	NA	NA	NA	NA	NA	NA	NA	NA	NA	NA	NA	NA	-26.5753	-11.6876	FibC6
0W_III_E#AACCGCGGTTCGGGCT	0	4173	15997	0.0148778	16.6023	1.23794	Fibroblasts	NA	NA	NA	NA	NA	NA	NA	NA	NA	NA	NA	NA	NA	NA	NA	28.5636	22.3195	FibC5
0W_III_E#AACCGCGGTTGTGGCC	0	2079	4221	0.0251125	29.6026	11.9219	Fibroblasts	NA	NA	NA	NA	NA	NA	NA	NA	NA	NA	NA	NA	NA	NA	NA	-25.7716	16.1153	FibC2
0W_III_E#AACCGCGTCAACGAAA	0	936	2836	0.00176305	-10.6491	39.243	Myocytes	NA	NA	NA	NA	NA	NA	NA	NA	NA	NA	NA	NA	NA	NA	NA	NA	NA	NA
0W_III_E#AACCGCGTCAGCACAT	0	2767	8401	0.0166647	11.7444	24.56	Fibroblasts	NA	NA	NA	NA	NA	NA	NA	NA	NA	NA	NA	NA	NA	NA	NA	-26.1277	-4.17473	FibC1
0W_III_E#AACGTTGAGCCACGCT	0	2582	6643	0.0305585	27.5859	15.5859	Fibroblasts	NA	NA	NA	NA	NA	NA	NA	NA	NA	NA	NA	NA	NA	NA	NA	-27.2304	13.6538	FibC2
0W_III_E#AACGTTGAGCTCCTTC	0	2924	18800	0.000106383	7.08018	40.7769	Myocytes	NA	NA	NA	NA	NA	NA	NA	NA	NA	NA	NA	NA	NA	NA	NA	NA	NA	NA
0W_III_E#AACGTTGAGGACCACA	0	2676	9585	0.0162754	-10.8299	-1.51848	Fibroblasts	NA	NA	NA	NA	NA	NA	NA	NA	NA	NA	NA	NA	NA	NA	NA	-18.1923	-11.4813	FibC1
0W_III_E#AACGTTGAGTACACCT	0	2316	13770	0.000217865	3.60649	39.682	Myocytes	NA	NA	NA	NA	NA	NA	NA	NA	NA	NA	NA	NA	NA	NA	NA	NA	NA	NA
0W_III_E#AACGTTGGTATAAACG	0	3002	9780	0.0185072	12.8787	26.9165	Fibroblasts	NA	NA	NA	NA	NA	NA	NA	NA	NA	NA	NA	NA	NA	NA	NA	-29.7036	-9.65877	FibC1
0W_III_E#AACGTTGGTCAAAGAT	0	3232	11550	0.0227706	17.1514	27.7622	Fibroblasts	NA	NA	NA	NA	NA	NA	NA	NA	NA	NA	NA	NA	NA	NA	NA	-33.771	-8.00388	FibC1
0W_III_E#AACGTTGGTGAGTGAC	0	4382	21141	0.0149473	-4.15308	-21.2988	Fibroblasts	NA	NA	NA	NA	NA	NA	NA	NA	NA	NA	NA	NA	NA	NA	NA	-3.08119	10.3566	FibC4
0W_III_E#AACGTTGTCAGTTCGA	0	3260	12416	0.0157055	-9.8653	0.982414	Fibroblasts	NA	NA	NA	NA	NA	NA	NA	NA	NA	NA	NA	NA	NA	NA	NA	-19.7255	-8.97355	FibC6
0W_III_E#AACGTTGTCCCACTTG	0	3209	12288	0.0186361	14.7878	29.0535	Fibroblasts	NA	NA	NA	NA	NA	NA	NA	NA	NA	NA	NA	NA	NA	NA	NA	-28.6629	-13.5135	FibC1
0W_III_E#AACGTTGTCCTCTAGC	0	2077	7763	0.00450857	22.5524	-24.3108	Fibroblasts	NA	NA	NA	NA	NA	NA	NA	NA	NA	NA	NA	NA	NA	NA	NA	8.16823	27.5022	FibC4
0W_III_E#AACGTTGTCTCTGCTG	0	2301	5409	0.0171936	21.5653	13.3439	Fibroblasts	NA	NA	NA	NA	NA	NA	NA	NA	NA	NA	NA	NA	NA	NA	NA	-30.86	11.2876	FibC2
0W_III_E#AACGTTGTCTGAAAGA	0	3802	15308	0.0188137	17.3213	30.7661	Fibroblasts	NA	NA	NA	NA	NA	NA	NA	NA	NA	NA	NA	NA	NA	NA	NA	-33.2185	-8.6012	FibC1
0W_III_E#AACTCAGAGCCCAGCT	0	3035	10500	0.0220952	13.2589	27.9428	Fibroblasts	NA	NA	NA	NA	NA	NA	NA	NA	NA	NA	NA	NA	NA	NA	NA	-28.1339	-8.71012	FibC1
0W_III_E#AACTCAGAGCCTATGT	0	1220	4434	0.00112765	-3.51463	35.4132	Myocytes	NA	NA	NA	NA	NA	NA	NA	NA	NA	NA	NA	NA	NA	NA	NA	NA	NA	NA
0W_III_E#AACTCAGAGGTCGGAT	0	2301	6082	0.0190727	14.1587	-4.12251	Fibroblasts	NA	NA	NA	NA	NA	NA	NA	NA	NA	NA	NA	NA	NA	NA	NA	-18.7849	12.2169	FibC2
0W_III_E#AACTCAGCAAACAACA	0	2794	8548	0.0243332	18.4762	21.8799	Fibroblasts	NA	NA	NA	NA	NA	NA	NA	NA	NA	NA	NA	NA	NA	NA	NA	-32.9628	-14.4309	FibC1
0W_III_E#AACTCAGCAAGGACAC	0	2681	9285	0.0142165	33.7783	3.99574	Fibroblasts	NA	NA	NA	NA	NA	NA	NA	NA	NA	NA	NA	NA	NA	NA	NA	-11.8488	20.6729	FibC5
0W_III_E#AACTCAGCAGATTGCT	0	2682	8008	0.0252248	23.7994	15.6279	Fibroblasts	NA	NA	NA	NA	NA	NA	NA	NA	NA	NA	NA	NA	NA	NA	NA	-29.2392	13.8326	FibC2
0W_III_E#AACTCAGGTAGGCATG	0	3279	12216	0.0187459	-5.67801	1.24591	Fibroblasts	NA	NA	NA	NA	NA	NA	NA	NA	NA	NA	NA	NA	NA	NA	NA	-21.9716	-13.4693	FibC1
0W_III_E#AACTCAGGTCGGATCC	0	3488	11933	0.0142462	18.7146	1.16201	Fibroblasts	NA	NA	NA	NA	NA	NA	NA	NA	NA	NA	NA	NA	NA	NA	NA	28.1549	23.3954	FibC5
0W_III_E#AACTCAGGTTTGACTG	0	3280	10530	0.0320988	22.549	25.2686	Fibroblasts	NA	NA	NA	NA	NA	NA	NA	NA	NA	NA	NA	NA	NA	NA	NA	-33.121	-14.0663	FibC1
0W_III_E#AACTCAGTCACAGGCC	0	2453	6690	0.0426009	23.2426	24.6463	Fibroblasts	NA	NA	NA	NA	NA	NA	NA	NA	NA	NA	NA	NA	NA	NA	NA	-28.9733	-18.0995	FibC1
0W_III_E#AACTCAGTCGCGCCAA	0	2956	10094	0.0136715	29.6571	-0.34783	Fibroblasts	NA	NA	NA	NA	NA	NA	NA	NA	NA	NA	NA	NA	NA	NA	NA	6.62729	13.9659	FibC5
0W_III_E#AACTCAGTCGTACGGC	0	2149	6193	0.0272889	19.977	20.5487	Fibroblasts	NA	NA	NA	NA	NA	NA	NA	NA	NA	NA	NA	NA	NA	NA	NA	-31.5755	-17.0982	FibC1
0W_III_E#AACTCCCAGATGTCGG	0	2422	6808	0.0242362	34.4258	4.34172	Fibroblasts	NA	NA	NA	NA	NA	NA	NA	NA	NA	NA	NA	NA	NA	NA	NA	-27.1489	15.46	FibC2
0W_III_E#AACTCCCAGCAGGCTA	0	3432	13276	0.0136336	8.18808	18.5935	Fibroblasts	NA	NA	NA	NA	NA	NA	NA	NA	NA	NA	NA	NA	NA	NA	NA	-29.6318	-17.3121	FibC1
0W_III_E#AACTCCCAGCTGTCTA	0	3148	12603	0.0119813	-8.83738	-3.04394	Fibroblasts	NA	NA	NA	NA	NA	NA	NA	NA	NA	NA	NA	NA	NA	NA	NA	-18.6477	-13.4749	FibC1
0W_III_E#AACTCCCAGCTTATCG	0	2232	5408	0.0220044	-10.6431	-27.1357	Fibroblasts	NA	NA	NA	NA	NA	NA	NA	NA	NA	NA	NA	NA	NA	NA	NA	27.2556	14.0222	FibC5
0W_III_E#AACTCCCAGGATATAC	0	3172	11549	0.0215603	16.5542	30.4135	Fibroblasts	NA	NA	NA	NA	NA	NA	NA	NA	NA	NA	NA	NA	NA	NA	NA	-32.3555	-7.91447	FibC1
0W_III_E#AACTCCCCATACTACG	0	2058	6780	0.0187316	-10.2753	-7.82555	Fibroblasts	NA	NA	NA	NA	NA	NA	NA	NA	NA	NA	NA	NA	NA	NA	NA	-19.2523	-14.6449	FibC1
0W_III_E#AACTCCCCATGGGACA	0	1554	6172	0.000486066	-7.08779	38.1804	Myocytes	NA	NA	NA	NA	NA	NA	NA	NA	NA	NA	NA	NA	NA	NA	NA	NA	NA	NA
0W_III_E#AACTCCCTCATCTGCC	0	3157	12027	0.0187911	-3.30183	5.05783	Fibroblasts	NA	NA	NA	NA	NA	NA	NA	NA	NA	NA	NA	NA	NA	NA	NA	-24.4587	-13.2987	FibC1
0W_III_E#AACTCCCTCCGATATG	0	2520	7567	0.0174442	12.662	21.3629	Fibroblasts	NA	NA	NA	NA	NA	NA	NA	NA	NA	NA	NA	NA	NA	NA	NA	-32.1126	-8.66412	FibC1
0W_III_E#AACTCCCTCGGTCCGA	0	3163	11695	0.0151347	24.0278	1.33337	Fibroblasts	NA	NA	NA	NA	NA	NA	NA	NA	NA	NA	NA	NA	NA	NA	NA	1.49368	13.1378	FibC5
0W_III_E#AACTCTTAGCGACGTA	0	2554	8265	0.015729	33.2826	1.66833	Fibroblasts	NA	NA	NA	NA	NA	NA	NA	NA	NA	NA	NA	NA	NA	NA	NA	-10.9197	20.8156	FibC5
0W_III_E#AACTCTTAGCTCCTTC	0	2960	9816	0.0174205	-3.84865	4.36086	Fibroblasts	NA	NA	NA	NA	NA	NA	NA	NA	NA	NA	NA	NA	NA	NA	NA	-23.0632	-11.3584	FibC1
0W_III_E#AACTCTTAGGCGACAT	0	3190	12852	0.0655151	21.6288	7.30549	Fibroblasts	NA	NA	NA	NA	NA	NA	NA	NA	NA	NA	NA	NA	NA	NA	NA	-26.1579	-12.5452	FibC1
0W_III_E#AACTCTTCAATCAGAA	0	4095	16478	0.0106809	13.3563	31.9073	Fibroblasts	NA	NA	NA	NA	NA	NA	NA	NA	NA	NA	NA	NA	NA	NA	NA	-23.5827	-8.98564	FibC1
0W_III_E#AACTCTTGTACTCGCG	0	3555	13154	0.0155086	-4.39423	3.34472	Fibroblasts	NA	NA	NA	NA	NA	NA	NA	NA	NA	NA	NA	NA	NA	NA	NA	-24.16	-11.5259	FibC1
0W_III_E#AACTCTTGTCTAGTGT	0	3052	11165	0.0121809	12.8194	26.3628	Fibroblasts	NA	NA	NA	NA	NA	NA	NA	NA	NA	NA	NA	NA	NA	NA	NA	-29.1038	-9.11329	FibC1
0W_III_E#AACTCTTTCTGGTGTA	0	3224	11188	0.0134072	-7.98561	-26.0014	Fibroblasts	NA	NA	NA	NA	NA	NA	NA	NA	NA	NA	NA	NA	NA	NA	NA	27.856	12.314	FibC5
0W_III_E#AACTGGTAGGACACCA	0	1909	10641	0.000939761	2.4882	38.8193	Myocytes	NA	NA	NA	NA	NA	NA	NA	NA	NA	NA	NA	NA	NA	NA	NA	NA	NA	NA
0W_III_E#AACTGGTAGTCCAGGA	0	3574	13017	0.018207	18.346	25.8674	Fibroblasts	NA	NA	NA	NA	NA	NA	NA	NA	NA	NA	NA	NA	NA	NA	NA	-29.972	-14.1452	FibC1
0W_III_E#AACTGGTCAGCCAATT	0	3594	13854	0.0160243	-4.14577	2.66225	Fibroblasts	NA	NA	NA	NA	NA	NA	NA	NA	NA	NA	NA	NA	NA	NA	NA	-23.0456	-12.3567	FibC1
0W_III_E#AACTGGTGTGTCGCTG	0	4416	22686	0.0148991	-4.22331	-21.2453	Fibroblasts	NA	NA	NA	NA	NA	NA	NA	NA	NA	NA	NA	NA	NA	NA	NA	-20.2481	-12.5066	FibC1
0W_III_E#AACTTTCAGGTACTCT	0	2763	10501	0.0130464	19.9501	0.139492	Fibroblasts	NA	NA	NA	NA	NA	NA	NA	NA	NA	NA	NA	NA	NA	NA	NA	27.547	23.3461	FibC5
0W_III_E#AACTTTCAGTACGTTC	0	3657	15616	0.0184426	-4.22428	-1.90894	Fibroblasts	NA	NA	NA	NA	NA	NA	NA	NA	NA	NA	NA	NA	NA	NA	NA	-21.0627	-15.7216	FibC1
0W_III_E#AACTTTCCAGGGTATG	0	1414	4143	0.0255853	36.765	-9.98164	Fibroblasts	NA	NA	NA	NA	NA	NA	NA	NA	NA	NA	NA	NA	NA	NA	NA	-10.3412	31.2499	FibC5
0W_III_E#AACTTTCGTAGCAAAT	0	3410	13673	0.0184305	14.8964	28.7235	Fibroblasts	NA	NA	NA	NA	NA	NA	NA	NA	NA	NA	NA	NA	NA	NA	NA	-25.1023	-13.0102	FibC1
0W_III_E#AACTTTCGTCATATGC	0	2195	5170	0.0617021	22.6555	6.9965	Fibroblasts	NA	NA	NA	NA	NA	NA	NA	NA	NA	NA	NA	NA	NA	NA	NA	-20.715	-9.50468	FibC1
0W_III_E#AACTTTCGTGCAACTT	0	3754	17070	0.0215583	-5.27423	-1.95455	Fibroblasts	NA	NA	NA	NA	NA	NA	NA	NA	NA	NA	NA	NA	NA	NA	NA	-17.9213	-13.2183	FibC1
0W_III_E#AACTTTCGTGTAAGTA	0	1605	6970	0.000430416	-3.7405	36.7231	Myocytes	NA	NA	NA	NA	NA	NA	NA	NA	NA	NA	NA	NA	NA	NA	NA	NA	NA	NA
0W_III_E#AACTTTCGTTTGGCGC	0	3453	12810	0.0233411	16.9126	27.2697	Fibroblasts	NA	NA	NA	NA	NA	NA	NA	NA	NA	NA	NA	NA	NA	NA	NA	-31.1112	-13.7045	FibC1
0W_III_E#AACTTTCTCAAAGTAG	0	3323	12814	0.0193538	-6.71813	-3.446	Fibroblasts	NA	NA	NA	NA	NA	NA	NA	NA	NA	NA	NA	NA	NA	NA	NA	-19.8008	-14.549	FibC1
0W_III_E#AACTTTCTCCTGCTTG	0	3423	13600	0.01125	-7.62239	1.40177	Fibroblasts	NA	NA	NA	NA	NA	NA	NA	NA	NA	NA	NA	NA	NA	NA	NA	-20.7815	-12.9278	FibC1
0W_III_E#AAGACCTAGGAATGGA	0	3866	17780	0.0211474	-2.33425	1.1184	Fibroblasts	NA	NA	NA	NA	NA	NA	NA	NA	NA	NA	NA	NA	NA	NA	NA	-24.2342	-12.5246	FibC1
0W_III_E#AAGACCTCAACGATCT	0	3152	11027	0.0215834	20.5145	21.7766	Fibroblasts	NA	NA	NA	NA	NA	NA	NA	NA	NA	NA	NA	NA	NA	NA	NA	-29.588	-18.4167	FibC1
0W_III_E#AAGACCTCACAGACTT	0	2380	9343	0.0156267	-7.07266	-5.17294	Fibroblasts	NA	NA	NA	NA	NA	NA	NA	NA	NA	NA	NA	NA	NA	NA	NA	-18.8268	-14.063	FibC1
0W_III_E#AAGACCTCAGTTAACC	0	4319	18611	0.0159046	-1.93638	1.84685	Fibroblasts	NA	NA	NA	NA	NA	NA	NA	NA	NA	NA	NA	NA	NA	NA	NA	-25.241	-12.8719	FibC1
0W_III_E#AAGACCTGTAGCTTGT	0	2781	11950	0.0146444	-6.87391	-7.62269	Fibroblasts	NA	NA	NA	NA	NA	NA	NA	NA	NA	NA	NA	NA	NA	NA	NA	-21.3427	-16.5455	FibC1
0W_III_E#AAGACCTTCATAGCAC	0	2577	8739	0.016249	10.0476	26.2917	Fibroblasts	NA	NA	NA	NA	NA	NA	NA	NA	NA	NA	NA	NA	NA	NA	NA	-24.7516	-8.59792	FibC1
0W_III_E#AAGACCTTCTAGCACA	0	2988	11859	0.0126486	-6.62384	1.80726	Fibroblasts	NA	NA	NA	NA	NA	NA	NA	NA	NA	NA	NA	NA	NA	NA	NA	-22.1321	-16.4157	FibC1
0W_III_E#AAGACCTTCTCCTATA	0	2401	8397	0.019769	-7.30375	-6.14686	Fibroblasts	NA	NA	NA	NA	NA	NA	NA	NA	NA	NA	NA	NA	NA	NA	NA	-20.4992	-16.5908	FibC1
0W_III_E#AAGACCTTCTGTTTGT	0	2905	9627	0.0254493	17.3666	28.447	Fibroblasts	NA	NA	NA	NA	NA	NA	NA	NA	NA	NA	NA	NA	NA	NA	NA	-27.6171	-11.9726	FibC3
0W_III_E#AAGCCGCAGAAACCGC	0	2807	9481	0.0150828	9.94094	25.5219	Fibroblasts	NA	NA	NA	NA	NA	NA	NA	NA	NA	NA	NA	NA	NA	NA	NA	-28.9472	-8.93448	FibC1
0W_III_E#AAGCCGCAGCTAGTGG	0	1363	5741	0.00400627	-6.65337	38.9185	Myocytes	NA	NA	NA	NA	NA	NA	NA	NA	NA	NA	NA	NA	NA	NA	NA	NA	NA	NA
0W_III_E#AAGCCGCCAAAGGCGT	0	3798	19336	0.0186698	-1.81897	1.34383	Fibroblasts	NA	NA	NA	NA	NA	NA	NA	NA	NA	NA	NA	NA	NA	NA	NA	-25.1108	-13.3426	FibC1
0W_III_E#AAGCCGCCAATACGCT	0	1868	4136	0.0580271	26.6392	24.1181	Fibroblasts	NA	NA	NA	NA	NA	NA	NA	NA	NA	NA	NA	NA	NA	NA	NA	-28.1055	-4.92267	FibC1
0W_III_E#AAGCCGCCAATAGCAA	0	2571	9096	0.0115435	2.15228	7.11662	Fibroblasts	NA	NA	NA	NA	NA	NA	NA	NA	NA	NA	NA	NA	NA	NA	NA	-30.3451	-18.0424	FibC1
0W_III_E#AAGCCGCGTAGCGATG	0	2298	9233	0.0157045	12.6895	-8.20984	Fibroblasts	NA	NA	NA	NA	NA	NA	NA	NA	NA	NA	NA	NA	NA	NA	NA	-13.2362	13.3205	FibC2
0W_III_E#AAGCCGCGTTAAGTAG	0	2877	10819	0.0181163	17.6675	23.5069	Fibroblasts	NA	NA	NA	NA	NA	NA	NA	NA	NA	NA	NA	NA	NA	NA	NA	-32.1016	-13.8591	FibC1
0W_III_E#AAGCCGCGTTATGCGT	0	2935	11518	0.0298663	18.964	29.1799	Fibroblasts	NA	NA	NA	NA	NA	NA	NA	NA	NA	NA	NA	NA	NA	NA	NA	-28.2621	-10.1506	FibC1
0W_III_E#AAGCCGCTCCCATTAT	0	1827	5155	0.0153249	13.9446	16.7242	Fibroblasts	NA	NA	NA	NA	NA	NA	NA	NA	NA	NA	NA	NA	NA	NA	NA	-23.4957	-1.77262	FibC1
0W_III_E#AAGGAGCCAGACGCTC	0	2413	7825	0.0201917	-7.98486	-25.1629	Fibroblasts	NA	NA	NA	NA	NA	NA	NA	NA	NA	NA	NA	NA	NA	NA	NA	29.2428	13.6275	FibC5
0W_III_E#AAGGAGCGTTCGGGCT	0	1928	5658	0.0146695	-17.2623	8.58789	Fibroblasts	NA	NA	NA	NA	NA	NA	NA	NA	NA	NA	NA	NA	NA	NA	NA	-24.1293	-13.4592	FibC1
0W_III_E#AAGGAGCTCAATCTCT	0	2645	7822	0.0207108	31.905	13.4606	Fibroblasts	NA	NA	NA	NA	NA	NA	NA	NA	NA	NA	NA	NA	NA	NA	NA	-28.153	11.2522	FibC2
0W_III_E#AAGGAGCTCACTTATC	0	2758	9039	0.0130545	8.85888	27.6327	Fibroblasts	NA	NA	NA	NA	NA	NA	NA	NA	NA	NA	NA	NA	NA	NA	NA	-25.607	-7.35854	FibC1
0W_III_E#AAGGAGCTCTTACCGC	0	1669	3630	0.0239669	11.7524	21.5518	Fibroblasts	NA	NA	NA	NA	NA	NA	NA	NA	NA	NA	NA	NA	NA	NA	NA	-30.3822	-6.87322	FibC1
0W_III_E#AAGGAGCTCTTGTATC	0	3222	11709	0.0168247	20.1856	17.759	Fibroblasts	NA	NA	NA	NA	NA	NA	NA	NA	NA	NA	NA	NA	NA	NA	NA	-23.6764	-14.2147	FibC1
0W_III_E#AAGGCAGAGCGATATA	0	980	2716	0.000368189	-11.322	39.3343	Myocytes	NA	NA	NA	NA	NA	NA	NA	NA	NA	NA	NA	NA	NA	NA	NA	NA	NA	NA
0W_III_E#AAGGCAGAGGAGTTTA	0	3745	14732	0.0205675	20.9981	27.0894	Fibroblasts	NA	NA	NA	NA	NA	NA	NA	NA	NA	NA	NA	NA	NA	NA	NA	-29.5337	-17.5139	FibC1
0W_III_E#AAGGCAGAGTGCGTGA	0	1232	2858	0.0335899	11.0881	22.4947	Fibroblasts	NA	NA	NA	NA	NA	NA	NA	NA	NA	NA	NA	NA	NA	NA	NA	-30.1265	-12.5327	FibC1
0W_III_E#AAGGCAGCAATGGATA	0	3149	12488	0.0174568	-8.94059	0.627781	Fibroblasts	NA	NA	NA	NA	NA	NA	NA	NA	NA	NA	NA	NA	NA	NA	NA	-20.2749	-12.096	FibC1
0W_III_E#AAGGCAGCATTGTGCA	0	2101	5588	0.0563708	28.7215	20.5932	Fibroblasts	NA	NA	NA	NA	NA	NA	NA	NA	NA	NA	NA	NA	NA	NA	NA	-35.5024	-9.93076	FibC1
0W_III_E#AAGGCAGGTCTTCGTC	0	771	2470	0.00121457	-16.5825	33.5087	Myocytes	NA	NA	NA	NA	NA	NA	NA	NA	NA	NA	NA	NA	NA	NA	NA	NA	NA	NA
0W_III_E#AAGGCAGTCATCGCTC	0	2555	7550	0.026755	-5.90778	2.41401	Fibroblasts	NA	NA	NA	NA	NA	NA	NA	NA	NA	NA	NA	NA	NA	NA	NA	-19.8074	-11.4214	FibC1
0W_III_E#AAGGCAGTCGACCAGC	0	1687	4325	0.016185	-18.4756	5.4642	Fibroblasts	NA	NA	NA	NA	NA	NA	NA	NA	NA	NA	NA	NA	NA	NA	NA	-22.0668	-13.0324	FibC1
0W_III_E#AAGGCAGTCGTAGGAG	0	3151	10617	0.0208157	12.7385	27.1751	Fibroblasts	NA	NA	NA	NA	NA	NA	NA	NA	NA	NA	NA	NA	NA	NA	NA	-28.5074	-7.98706	FibC1
0W_III_E#AAGGTTCAGGCAGGTT	0	2805	9887	0.0171943	-10.6128	-0.113728	Fibroblasts	NA	NA	NA	NA	NA	NA	NA	NA	NA	NA	NA	NA	NA	NA	NA	-18.6355	-11.7211	FibC1
0W_III_E#AAGGTTCCACAGCCCA	0	2003	4040	0.0594059	22.6879	7.07514	Fibroblasts	NA	NA	NA	NA	NA	NA	NA	NA	NA	NA	NA	NA	NA	NA	NA	-25.3771	-6.67943	FibC1
0W_III_E#AAGGTTCCATGGGAAC	0	2974	11348	0.0129538	-9.62384	-2.9485	Fibroblasts	NA	NA	NA	NA	NA	NA	NA	NA	NA	NA	NA	NA	NA	NA	NA	-18.5601	-13.8512	FibC1
0W_III_E#AAGGTTCTCGCGCCAA	0	3282	10135	0.026739	19.0406	24.5262	Fibroblasts	NA	NA	NA	NA	NA	NA	NA	NA	NA	NA	NA	NA	NA	NA	NA	-32.9588	-10.3862	FibC1
0W_III_E#AAGTCTGTCTACGAGT	0	1789	4388	0.0795351	21.2637	7.39459	Fibroblasts	NA	NA	NA	NA	NA	NA	NA	NA	NA	NA	NA	NA	NA	NA	NA	-26.4592	-12.4676	FibC1
0W_III_E#AATCCAGAGTCGTACT	0	1536	3207	0.0792017	30.4279	20.7434	Fibroblasts	NA	NA	NA	NA	NA	NA	NA	NA	NA	NA	NA	NA	NA	NA	NA	-28.891	14.7469	FibC2
0W_III_E#AATCCAGCAATAGAGT	0	1782	3601	0.0633157	22.5486	7.09065	Fibroblasts	NA	NA	NA	NA	NA	NA	NA	NA	NA	NA	NA	NA	NA	NA	NA	-20.3962	-9.81548	FibC1
0W_III_E#AATCCAGGTGCAGGTA	0	3096	10471	0.0189094	-6.27765	1.79708	Fibroblasts	NA	NA	NA	NA	NA	NA	NA	NA	NA	NA	NA	NA	NA	NA	NA	-15.7515	-10.1938	FibC3
0W_III_E#AATCGGTGTCCATCCT	0	3144	10447	0.0198143	-7.45601	3.83323	Fibroblasts	NA	NA	NA	NA	NA	NA	NA	NA	NA	NA	NA	NA	NA	NA	NA	-22.6002	-9.64806	FibC1
0W_III_E#AATCGGTGTCTCCACT	0	3363	13065	0.019824	-3.35345	3.12007	Fibroblasts	NA	NA	NA	NA	NA	NA	NA	NA	NA	NA	NA	NA	NA	NA	NA	-23.8126	-11.644	FibC1
0W_III_E#AATCGGTTCAGTACGT	0	2641	9146	0.0136672	12.9804	20.9246	Fibroblasts	NA	NA	NA	NA	NA	NA	NA	NA	NA	NA	NA	NA	NA	NA	NA	-32.7873	-10.6016	FibC1
0W_III_E#ACACCAAAGGAGTACC	0	1551	6685	0.0026926	-4.01446	38.775	Myocytes	NA	NA	NA	NA	NA	NA	NA	NA	NA	NA	NA	NA	NA	NA	NA	NA	NA	NA
0W_III_E#ACACCAACACCCATGG	0	3024	11792	0.0185719	-6.45786	0.907533	Fibroblasts	NA	NA	NA	NA	NA	NA	NA	NA	NA	NA	NA	NA	NA	NA	NA	-20.1181	-15.3247	FibC1
0W_III_E#ACACCAAGTGATAAAC	0	1419	6319	0.000949517	-4.59552	37.3617	Myocytes	NA	NA	NA	NA	NA	NA	NA	NA	NA	NA	NA	NA	NA	NA	NA	NA	NA	NA
0W_III_E#ACACCAATCACGATGT	0	2729	8121	0.024135	9.78936	29.0579	Fibroblasts	NA	NA	NA	NA	NA	NA	NA	NA	NA	NA	NA	NA	NA	NA	NA	-27.2555	-7.1662	FibC1
0W_III_E#ACACCAATCAGGCGAA	0	3031	9691	0.0210505	11.5647	28.996	Fibroblasts	NA	NA	NA	NA	NA	NA	NA	NA	NA	NA	NA	NA	NA	NA	NA	-27.2851	-6.52953	FibC1
0W_III_E#ACACCAATCATTGCCC	0	2233	7053	0.0320431	23.1684	21.9777	Fibroblasts	NA	NA	NA	NA	NA	NA	NA	NA	NA	NA	NA	NA	NA	NA	NA	-33.9575	-10.4206	FibC1
0W_III_E#ACACCCTCAATGAAAC	0	2121	7430	0.0335128	18.7361	28.4176	Fibroblasts	NA	NA	NA	NA	NA	NA	NA	NA	NA	NA	NA	NA	NA	NA	NA	-28.4644	-11.7766	FibC3
0W_III_E#ACACCCTCAATGTTGC	0	3069	10640	0.0093985	19.3985	-2.44169	Fibroblasts	NA	NA	NA	NA	NA	NA	NA	NA	NA	NA	NA	NA	NA	NA	NA	28.3421	14.6411	FibC5
0W_III_E#ACACCCTCACACAGAG	0	1850	5374	0.0109788	13.1813	-25.1004	Fibroblasts	NA	NA	NA	NA	NA	NA	NA	NA	NA	NA	NA	NA	NA	NA	NA	6.22471	24.1677	FibC4
0W_III_E#ACACCCTCATAGTAAG	0	2094	5179	0.019888	11.5676	21.4265	Fibroblasts	NA	NA	NA	NA	NA	NA	NA	NA	NA	NA	NA	NA	NA	NA	NA	-29.166	-9.384	FibC1
0W_III_E#ACACCCTGTATCTGCA	0	2154	5310	0.0359699	22.5124	22.7619	Fibroblasts	NA	NA	NA	NA	NA	NA	NA	NA	NA	NA	NA	NA	NA	NA	NA	-32.2502	-8.51984	FibC1
0W_III_E#ACACCCTGTGACCAAG	0	3080	11543	0.0140345	-7.38086	-24.625	Fibroblasts	NA	NA	NA	NA	NA	NA	NA	NA	NA	NA	NA	NA	NA	NA	NA	29.3648	13.7668	FibC5
0W_III_E#ACACCCTGTTGTCGCG	0	3260	12102	0.0143778	22.5346	16.0506	Fibroblasts	NA	NA	NA	NA	NA	NA	NA	NA	NA	NA	NA	NA	NA	NA	NA	-35.3498	-9.1979	FibC1
0W_III_E#ACACCCTTCGCGTTTC	0	2948	10111	0.0150331	17.9936	-18.0942	Fibroblasts	NA	NA	NA	NA	NA	NA	NA	NA	NA	NA	NA	NA	NA	NA	NA	5.71024	13.9678	FibC4
0W_III_E#ACACCCTTCGGAAACG	0	3072	10590	0.0183192	9.73972	26.9543	Fibroblasts	NA	NA	NA	NA	NA	NA	NA	NA	NA	NA	NA	NA	NA	NA	NA	-26.9178	-8.32535	FibC1
0W_III_E#ACACCGGCAGACAAGC	0	2905	10277	0.012455	-1.12138	-23.4518	Fibroblasts	NA	NA	NA	NA	NA	NA	NA	NA	NA	NA	NA	NA	NA	NA	NA	29.7851	13.6838	FibC5
0W_III_E#ACACCGGCAGCTCCGA	0	2774	9142	0.0153139	15.6907	19.3195	Fibroblasts	NA	NA	NA	NA	NA	NA	NA	NA	NA	NA	NA	NA	NA	NA	NA	-33.6196	-13.7597	FibC1
0W_III_E#ACACCGGGTGAGTATA	0	3673	14420	0.0147712	21.6923	2.13312	Fibroblasts	NA	NA	NA	NA	NA	NA	NA	NA	NA	NA	NA	NA	NA	NA	NA	26.247	24.3142	FibC5
0W_III_E#ACACCGGGTGATGTCT	0	2712	7855	0.0369192	22.2492	24.9717	Fibroblasts	NA	NA	NA	NA	NA	NA	NA	NA	NA	NA	NA	NA	NA	NA	NA	-30.9718	-15.8112	FibC1
0W_III_E#ACACCGGGTGCTCTTC	0	2549	7756	0.0290098	20.9812	23.5751	Fibroblasts	NA	NA	NA	NA	NA	NA	NA	NA	NA	NA	NA	NA	NA	NA	NA	-28.4741	-17.2646	FibC1
0W_III_E#ACACCGGGTTACGTCA	0	3308	11927	0.0145049	-8.12233	3.34086	Fibroblasts	NA	NA	NA	NA	NA	NA	NA	NA	NA	NA	NA	NA	NA	NA	NA	-22.4939	-8.93191	FibC1
0W_III_E#ACACCGGGTTCCCTTG	0	3083	10280	0.0154669	22.2618	0.77956	Fibroblasts	NA	NA	NA	NA	NA	NA	NA	NA	NA	NA	NA	NA	NA	NA	NA	27.1686	24.1915	FibC1
0W_III_E#ACACCGGTCCCACTTG	0	1001	3080	0.00357143	-15.3438	34.6989	Myocytes	NA	NA	NA	NA	NA	NA	NA	NA	NA	NA	NA	NA	NA	NA	NA	NA	NA	NA
0W_III_E#ACACCGGTCCCTCTTT	0	2948	10347	0.0179762	8.1588	18.8295	Fibroblasts	NA	NA	NA	NA	NA	NA	NA	NA	NA	NA	NA	NA	NA	NA	NA	-28.383	-17.9698	FibC1
0W_III_E#ACACCGGTCCGAATGT	0	2626	8437	0.0248904	20.716	20.599	Fibroblasts	NA	NA	NA	NA	NA	NA	NA	NA	NA	NA	NA	NA	NA	NA	NA	-31.2962	-19.0288	FibC1
0W_III_E#ACACCGGTCTGATTCT	0	1914	4189	0.0303175	26.4064	14.8523	Fibroblasts	NA	NA	NA	NA	NA	NA	NA	NA	NA	NA	NA	NA	NA	NA	NA	-27.2622	15.0526	FibC2
0W_III_E#ACACTGAAGCTAACTC	0	3365	12693	0.00827228	-5.29818	2.69656	Fibroblasts	NA	NA	NA	NA	NA	NA	NA	NA	NA	NA	NA	NA	NA	NA	NA	-23.6008	-14.0772	FibC1
0W_III_E#ACACTGACAGCTCCGA	0	776	2211	0.0768883	8.96815	38.7945	Myocytes	NA	NA	NA	NA	NA	NA	NA	NA	NA	NA	NA	NA	NA	NA	NA	NA	NA	NA
0W_III_E#ACACTGACATTTGCCC	0	3151	12025	0.0173805	-6.86599	1.4427	Fibroblasts	NA	NA	NA	NA	NA	NA	NA	NA	NA	NA	NA	NA	NA	NA	NA	-21.8536	-12.8326	FibC1
0W_III_E#ACACTGATCAAACAAG	0	2753	9653	0.0276598	21.162	25.4715	Fibroblasts	NA	NA	NA	NA	NA	NA	NA	NA	NA	NA	NA	NA	NA	NA	NA	-28.7446	-19.7396	FibC1
0W_III_E#ACACTGATCTCGATGA	0	2084	5976	0.0338019	-2.75034	3.96827	Fibroblasts	NA	NA	NA	NA	NA	NA	NA	NA	NA	NA	NA	NA	NA	NA	NA	-23.6752	-13.1676	FibC1
0W_III_E#ACAGCCGAGAAGATTC	0	3861	15166	0.0122643	11.9309	29.4154	Fibroblasts	NA	NA	NA	NA	NA	NA	NA	NA	NA	NA	NA	NA	NA	NA	NA	-29.2315	-5.9686	FibC1
0W_III_E#ACAGCCGAGCCCAGCT	0	3266	11171	0.0224689	-2.40759	4.01565	Fibroblasts	NA	NA	NA	NA	NA	NA	NA	NA	NA	NA	NA	NA	NA	NA	NA	-24.4508	-16.6888	FibC1
0W_III_E#ACAGCCGCACTGTTAG	0	3493	12077	0.0269107	25.9682	17.3507	Fibroblasts	NA	NA	NA	NA	NA	NA	NA	NA	NA	NA	NA	NA	NA	NA	NA	-35.8981	-8.34781	FibC1
0W_III_E#ACAGCCGCAGGGTTAG	0	2870	9510	0.0284963	21.371	21.9306	Fibroblasts	NA	NA	NA	NA	NA	NA	NA	NA	NA	NA	NA	NA	NA	NA	NA	-29.8177	-18.6719	FibC1
0W_III_E#ACAGCCGGTCAAAGCG	0	1675	4247	0.0341417	-0.852016	-1.28213	Fibroblasts	NA	NA	NA	NA	NA	NA	NA	NA	NA	NA	NA	NA	NA	NA	NA	-21.1134	-16.9626	FibC1
0W_III_E#ACAGCCGGTGAGGCTA	0	2320	5907	0.0143897	38.8125	-5.59944	Fibroblasts	NA	NA	NA	NA	NA	NA	NA	NA	NA	NA	NA	NA	NA	NA	NA	-8.06134	28.9333	FibC5
0W_III_E#ACAGCCGTCAGAGGTG	0	2549	8564	0.0221859	10.6135	25.7698	Fibroblasts	NA	NA	NA	NA	NA	NA	NA	NA	NA	NA	NA	NA	NA	NA	NA	-28.9054	-9.06535	FibC1
0W_III_E#ACAGCCGTCATAACCG	0	2390	7361	0.0279853	20.2328	21.2284	Fibroblasts	NA	NA	NA	NA	NA	NA	NA	NA	NA	NA	NA	NA	NA	NA	NA	-31.8349	-17.3204	FibC1
0W_III_E#ACAGCCGTCCCGACTT	0	3347	16545	0.0825023	-28.5277	16.6071	Epithelial cells	-9.13081	16.1807	EpiC2	-0.0218868	-0.000825016	-0.0145011	-5.12789	-4.43996	16.2419	-0.142095	-0.204213	0.0800388	G1	6.33906	1.13111	NA	NA	NA
0W_III_E#ACAGCCGTCTTTCCTC	0	3493	13488	0.0126038	7.52529	-22.9432	Fibroblasts	NA	NA	NA	NA	NA	NA	NA	NA	NA	NA	NA	NA	NA	NA	NA	-0.733945	21.0254	FibC4
0W_III_E#ACAGCTACAGGGAGAG	0	1040	3950	0.000253165	-16.9527	32.7768	Myocytes	NA	NA	NA	NA	NA	NA	NA	NA	NA	NA	NA	NA	NA	NA	NA	NA	NA	NA
0W_III_E#ACAGCTACATCACGTA	0	1045	3359	0.00297708	-12.194	37.6417	Myocytes	NA	NA	NA	NA	NA	NA	NA	NA	NA	NA	NA	NA	NA	NA	NA	NA	NA	NA
0W_III_E#ACAGCTAGTATTAGCC	0	2485	7288	0.0257958	32.3498	13.396	Fibroblasts	NA	NA	NA	NA	NA	NA	NA	NA	NA	NA	NA	NA	NA	NA	NA	-28.0769	10.5899	FibC2
0W_III_E#ACAGCTAGTCACCCAG	0	1837	3796	0.0231823	12.3179	23.0893	Fibroblasts	NA	NA	NA	NA	NA	NA	NA	NA	NA	NA	NA	NA	NA	NA	NA	-29.7825	-5.20491	FibC1
0W_III_E#ACAGCTATCCGCGGTA	0	801	2240	0.00178571	-17.2816	32.3644	Myocytes	NA	NA	NA	NA	NA	NA	NA	NA	NA	NA	NA	NA	NA	NA	NA	NA	NA	NA
0W_III_E#ACATACGAGAAGATTC	0	2573	7078	0.0185081	17.5862	-18.1302	Fibroblasts	NA	NA	NA	NA	NA	NA	NA	NA	NA	NA	NA	NA	NA	NA	NA	-10.8205	24.759	FibC4
0W_III_E#ACATACGAGCCTCGTG	0	2392	7793	0.0114205	-1.41693	6.9668	Fibroblasts	NA	NA	NA	NA	NA	NA	NA	NA	NA	NA	NA	NA	NA	NA	NA	-23.9525	-14.0592	FibC3
0W_III_E#ACATACGAGTCCGTAT	0	2253	5886	0.0361876	23.3118	22.9098	Fibroblasts	NA	NA	NA	NA	NA	NA	NA	NA	NA	NA	NA	NA	NA	NA	NA	-33.608	-12.9709	FibC1
0W_III_E#ACATACGCATCAGTAC	0	3277	10763	0.0158878	10.9599	-3.3026	Fibroblasts	NA	NA	NA	NA	NA	NA	NA	NA	NA	NA	NA	NA	NA	NA	NA	-30.3788	8.68948	FibC2
0W_III_E#ACATACGGTAGCGTGA	0	3442	14166	0.0152478	-3.0148	-3.41068	Fibroblasts	NA	NA	NA	NA	NA	NA	NA	NA	NA	NA	NA	NA	NA	NA	NA	-20.0087	-15.6582	FibC1
0W_III_E#ACATACGGTATGGTTC	0	3277	12211	0.0112194	39.3684	-2.79724	Fibroblasts	NA	NA	NA	NA	NA	NA	NA	NA	NA	NA	NA	NA	NA	NA	NA	-15.3654	24.836	FibC5
0W_III_E#ACATACGGTTGCGTTA	0	2863	8822	0.0545228	22.6712	7.1064	Fibroblasts	NA	NA	NA	NA	NA	NA	NA	NA	NA	NA	NA	NA	NA	NA	NA	-23.109	-9.52221	FibC1
0W_III_E#ACATACGGTTGGTAAA	0	3231	10912	0.0153959	14.2185	24.2839	Fibroblasts	NA	NA	NA	NA	NA	NA	NA	NA	NA	NA	NA	NA	NA	NA	NA	-32.9989	-9.70378	FibC1
0W_III_E#ACATCAGAGGTGCAAC	0	3133	15409	0.095269	19.532	6.72084	Fibroblasts	NA	NA	NA	NA	NA	NA	NA	NA	NA	NA	NA	NA	NA	NA	NA	14.2355	7.42936	FibC5
0W_III_E#ACATCAGCAAGTCATC	0	2830	8512	0.0325423	19.2337	27.6711	Fibroblasts	NA	NA	NA	NA	NA	NA	NA	NA	NA	NA	NA	NA	NA	NA	NA	-25.358	-13.2771	FibC1
0W_III_E#ACATCAGGTCTTCAAG	0	3804	17001	0.0164696	-7.65031	-1.43545	Fibroblasts	NA	NA	NA	NA	NA	NA	NA	NA	NA	NA	NA	NA	NA	NA	NA	-18.248	-13.0638	FibC1
0W_III_E#ACATCAGGTTCGAATC	0	2628	7914	0.0304524	15.9108	26.5414	Fibroblasts	NA	NA	NA	NA	NA	NA	NA	NA	NA	NA	NA	NA	NA	NA	NA	-33.878	-8.171	FibC1
0W_III_E#ACATGGTAGACCGGAT	0	2620	7037	0.0271422	30.6921	13.6422	Fibroblasts	NA	NA	NA	NA	NA	NA	NA	NA	NA	NA	NA	NA	NA	NA	NA	-25.3288	16.0758	FibC2
0W_III_E#ACATGGTAGAGGTTGC	0	1582	7361	0.00176606	-0.31572	36.9883	Myocytes	NA	NA	NA	NA	NA	NA	NA	NA	NA	NA	NA	NA	NA	NA	NA	NA	NA	NA
0W_III_E#ACATGGTAGATGGCGT	0	3147	8938	0.0174536	17.7681	17.7327	Fibroblasts	NA	NA	NA	NA	NA	NA	NA	NA	NA	NA	NA	NA	NA	NA	NA	-30.7808	10.5915	FibC2
0W_III_E#ACATGGTAGCCAGTTT	0	2631	7498	0.0389437	19.4921	28.2121	Fibroblasts	NA	NA	NA	NA	NA	NA	NA	NA	NA	NA	NA	NA	NA	NA	NA	-29.5682	-10.8632	FibC3
0W_III_E#ACATGGTAGCGATATA	0	1427	3296	0.0285194	10.6299	23.0077	Fibroblasts	NA	NA	NA	NA	NA	NA	NA	NA	NA	NA	NA	NA	NA	NA	NA	-30.3918	-7.28664	FibC3
0W_III_E#ACATGGTAGGGTTCCC	0	2274	7738	0.0124063	10.6264	-19.0564	Fibroblasts	NA	NA	NA	NA	NA	NA	NA	NA	NA	NA	NA	NA	NA	NA	NA	-0.592448	21.1383	FibC4
0W_III_E#ACATGGTGTAGCCTCG	0	3668	14054	0.0178597	13.07	-20.7353	Fibroblasts	NA	NA	NA	NA	NA	NA	NA	NA	NA	NA	NA	NA	NA	NA	NA	2.23086	23.8446	FibC4
0W_III_E#ACATGGTGTGCTTCTC	0	1431	2964	0.0199055	-41.2244	-15.7782	Endothelial cells	NA	NA	NA	NA	NA	NA	NA	NA	NA	NA	NA	NA	NA	NA	NA	NA	NA	NA
0W_III_E#ACATGGTGTGGCTCCA	0	3175	10592	0.0241692	15.2306	26.5147	Fibroblasts	NA	NA	NA	NA	NA	NA	NA	NA	NA	NA	NA	NA	NA	NA	NA	-32.7519	-6.74722	FibC1
0W_III_E#ACATGGTGTGGTTTCA	0	1741	3750	0.036	4.79165	-42.9647	Endothelial cells	NA	NA	NA	NA	NA	NA	NA	NA	NA	NA	NA	NA	NA	NA	NA	NA	NA	NA
0W_III_E#ACATGGTGTTTAGCTG	0	3149	9971	0.014141	2.33003	6.17976	Fibroblasts	NA	NA	NA	NA	NA	NA	NA	NA	NA	NA	NA	NA	NA	NA	NA	-33.1155	-16.3446	FibC1
0W_III_E#ACATGGTTCCCTCTTT	0	2581	6694	0.0406334	23.818	24.2991	Fibroblasts	NA	NA	NA	NA	NA	NA	NA	NA	NA	NA	NA	NA	NA	NA	NA	-32.5977	-16.382	FibC1
0W_III_E#ACCAGTAAGTACGTTC	0	2492	6455	0.0249419	23.9706	1.52749	Fibroblasts	NA	NA	NA	NA	NA	NA	NA	NA	NA	NA	NA	NA	NA	NA	NA	25.711	24.5235	FibC5
0W_III_E#ACCAGTAAGTCACGCC	0	3250	15283	0.0249297	-4.35009	-3.44208	Fibroblasts	NA	NA	NA	NA	NA	NA	NA	NA	NA	NA	NA	NA	NA	NA	NA	-18.6955	-15.9802	FibC1
0W_III_E#ACCAGTACAGCTCGAC	0	3852	12833	0.0158965	32.8668	14.1023	Fibroblasts	NA	NA	NA	NA	NA	NA	NA	NA	NA	NA	NA	NA	NA	NA	NA	-27.7083	13.7002	FibC2
0W_III_E#ACCAGTAGTCAAACTC	0	853	2694	0.00296956	-15.4627	35.7279	Myocytes	NA	NA	NA	NA	NA	NA	NA	NA	NA	NA	NA	NA	NA	NA	NA	NA	NA	NA
0W_III_E#ACCAGTAGTTAGATGA	0	2820	10119	0.0117601	-6.98526	1.68832	Fibroblasts	NA	NA	NA	NA	NA	NA	NA	NA	NA	NA	NA	NA	NA	NA	NA	-20.863	-14.403	FibC1
0W_III_E#ACCAGTATCAGCATGT	0	3189	11143	0.0157947	34.7122	3.62735	Fibroblasts	NA	NA	NA	NA	NA	NA	NA	NA	NA	NA	NA	NA	NA	NA	NA	-11.9982	20.4769	FibC5
0W_III_E#ACCAGTATCCTAGTGA	0	3935	16629	0.0162367	-1.43959	2.64472	Fibroblasts	NA	NA	NA	NA	NA	NA	NA	NA	NA	NA	NA	NA	NA	NA	NA	-23.8597	-15.8635	FibC1
0W_III_E#ACCCACTAGAAGGACA	0	1914	4704	0.0607993	21.5695	8.6844	Fibroblasts	NA	NA	NA	NA	NA	NA	NA	NA	NA	NA	NA	NA	NA	NA	NA	-26.8632	-14.0998	FibC1
0W_III_E#ACCCACTAGAGGACGG	0	2864	10253	0.0122891	14.8816	-9.05236	Fibroblasts	NA	NA	NA	NA	NA	NA	NA	NA	NA	NA	NA	NA	NA	NA	NA	-1.12838	20.9673	FibC4
0W_III_E#ACCCACTCACGGCCAT	0	3531	12939	0.0385656	22.8861	4.5707	Fibroblasts	NA	NA	NA	NA	NA	NA	NA	NA	NA	NA	NA	NA	NA	NA	NA	28.1453	23.113	FibC5
0W_III_E#ACCCACTCATCTCCCA	0	3122	10551	0.0150697	0.057051	-21.0431	Fibroblasts	NA	NA	NA	NA	NA	NA	NA	NA	NA	NA	NA	NA	NA	NA	NA	-22.5124	-6.38283	FibC4
0W_III_E#ACCCACTGTCGGGTCT	0	1494	3081	0.0454398	24.6254	20.9648	Fibroblasts	NA	NA	NA	NA	NA	NA	NA	NA	NA	NA	NA	NA	NA	NA	NA	-34.0431	-9.59754	FibC1
0W_III_E#ACCCACTGTCTAGTCA	0	2536	6839	0.0226641	32.2648	13.5618	Fibroblasts	NA	NA	NA	NA	NA	NA	NA	NA	NA	NA	NA	NA	NA	NA	NA	-27.8481	10.7624	FibC2
0W_III_E#ACCCACTTCACTTCAT	0	3088	9548	0.0280687	34.0067	-9.0171	Fibroblasts	NA	NA	NA	NA	NA	NA	NA	NA	NA	NA	NA	NA	NA	NA	NA	-7.66365	29.0087	FibC5
0W_III_E#ACCCACTTCCCGACTT	0	2116	6716	0.0235259	17.6569	18.3725	Fibroblasts	NA	NA	NA	NA	NA	NA	NA	NA	NA	NA	NA	NA	NA	NA	NA	-34.761	-14.3111	FibC1
0W_III_E#ACCCACTTCCCTTGTG	0	2220	7286	0.0317046	27.9729	16.5046	Fibroblasts	NA	NA	NA	NA	NA	NA	NA	NA	NA	NA	NA	NA	NA	NA	NA	-11.9896	20.678	FibC5
0W_III_E#ACCCACTTCCGAATGT	0	2297	10529	0.000854782	3.58328	37.5362	Myocytes	NA	NA	NA	NA	NA	NA	NA	NA	NA	NA	NA	NA	NA	NA	NA	NA	NA	NA
0W_III_E#ACCGTAAAGACGCAAC	0	3406	12270	0.0223309	15.5479	28.5984	Fibroblasts	NA	NA	NA	NA	NA	NA	NA	NA	NA	NA	NA	NA	NA	NA	NA	-29.4524	-9.16969	FibC1
0W_III_E#ACCGTAAAGCTGAACG	0	2735	9156	0.0113587	-3.50404	41.4954	Myocytes	NA	NA	NA	NA	NA	NA	NA	NA	NA	NA	NA	NA	NA	NA	NA	NA	NA	NA
0W_III_E#ACCGTAAAGTACACCT	0	3536	13905	0.0159655	13.5519	30.1339	Fibroblasts	NA	NA	NA	NA	NA	NA	NA	NA	NA	NA	NA	NA	NA	NA	NA	-27.1552	-8.33548	FibC1
0W_III_E#ACCGTAAAGTGAAGAG	0	2510	7190	0.0200278	17.6556	18.1093	Fibroblasts	NA	NA	NA	NA	NA	NA	NA	NA	NA	NA	NA	NA	NA	NA	NA	-32.6176	-15.8694	FibC1
0W_III_E#ACCGTAACACGAAGCA	0	3176	12461	0.0163711	18.4377	26.608	Fibroblasts	NA	NA	NA	NA	NA	NA	NA	NA	NA	NA	NA	NA	NA	NA	NA	-27.9737	-18.6963	FibC1
0W_III_E#ACCGTAACAGCTATTG	0	3025	10345	0.0140164	15.6427	22.8987	Fibroblasts	NA	NA	NA	NA	NA	NA	NA	NA	NA	NA	NA	NA	NA	NA	NA	-33.1717	-9.02507	FibC1
0W_III_E#ACCGTAACATTAACCG	0	2926	10935	0.0202103	-5.95461	-26.6687	Fibroblasts	NA	NA	NA	NA	NA	NA	NA	NA	NA	NA	NA	NA	NA	NA	NA	29.4183	13.6766	FibC5
0W_III_E#ACCGTAACATTCTCAT	0	3318	11102	0.0184651	18.9628	1.07914	Fibroblasts	NA	NA	NA	NA	NA	NA	NA	NA	NA	NA	NA	NA	NA	NA	NA	28.1222	23.3576	FibC5
0W_III_E#ACCGTAAGTAGCAAAT	0	3366	13134	0.0232983	-0.285544	2.7092	Fibroblasts	NA	NA	NA	NA	NA	NA	NA	NA	NA	NA	NA	NA	NA	NA	NA	-23.7256	-16.8624	FibC1
0W_III_E#ACCGTAAGTAGGGTAC	0	3012	10460	0.0267686	17.8817	27.8029	Fibroblasts	NA	NA	NA	NA	NA	NA	NA	NA	NA	NA	NA	NA	NA	NA	NA	-30.8763	-10.814	FibC1
0W_III_E#ACCGTAAGTTCATGGT	0	2914	10282	0.0149776	11.31	-7.16447	Fibroblasts	NA	NA	NA	NA	NA	NA	NA	NA	NA	NA	NA	NA	NA	NA	NA	-18.1259	-8.74259	FibC2
0W_III_E#ACCGTAATCAGGTAAA	0	2289	6831	0.0254721	25.3187	0.763452	Fibroblasts	NA	NA	NA	NA	NA	NA	NA	NA	NA	NA	NA	NA	NA	NA	NA	0.0936483	10.8631	FibC5
0W_III_E#ACCTTTAAGTGCGTGA	0	3273	11113	0.0308648	20.4962	27.8959	Fibroblasts	NA	NA	NA	NA	NA	NA	NA	NA	NA	NA	NA	NA	NA	NA	NA	-28.251	-19.9111	FibC1
0W_III_E#ACCTTTACACAACGTT	0	2560	9687	0.0202333	-6.63422	-4.96932	Fibroblasts	NA	NA	NA	NA	NA	NA	NA	NA	NA	NA	NA	NA	NA	NA	NA	-19.6745	-15.5717	FibC1
0W_III_E#ACCTTTACATTCGACA	0	3321	16076	0.0185369	-4.44305	-2.84987	Fibroblasts	NA	NA	NA	NA	NA	NA	NA	NA	NA	NA	NA	NA	NA	NA	NA	-19.1727	-15.5284	FibC1
0W_III_E#ACCTTTAGTCGCATCG	0	4016	16649	0.0258874	21.837	27.825	Fibroblasts	NA	NA	NA	NA	NA	NA	NA	NA	NA	NA	NA	NA	NA	NA	NA	-30.519	-16.2267	FibC1
0W_III_E#ACCTTTAGTTATGCGT	0	3243	11424	0.0197829	13.9335	27.4925	Fibroblasts	NA	NA	NA	NA	NA	NA	NA	NA	NA	NA	NA	NA	NA	NA	NA	-30.6802	-10.6753	FibC1
0W_III_E#ACCTTTATCCGTAGTA	0	1970	4852	0.0177246	33.3125	-1.49188	Fibroblasts	NA	NA	NA	NA	NA	NA	NA	NA	NA	NA	NA	NA	NA	NA	NA	-1.14235	21.3184	FibC5
0W_III_E#ACCTTTATCTGGCGTG	0	2989	10081	0.0291638	12.9253	30.7539	Fibroblasts	NA	NA	NA	NA	NA	NA	NA	NA	NA	NA	NA	NA	NA	NA	NA	-27.8083	-8.81542	FibC1
0W_III_E#ACGAGCCAGCGTTGCC	0	781	2254	0.000443656	-17.3137	32.3222	Myocytes	NA	NA	NA	NA	NA	NA	NA	NA	NA	NA	NA	NA	NA	NA	NA	NA	NA	NA
0W_III_E#ACGAGCCCAACTGCGC	0	3249	11773	0.0217447	-6.62367	3.02841	Fibroblasts	NA	NA	NA	NA	NA	NA	NA	NA	NA	NA	NA	NA	NA	NA	NA	-22.1442	-10.6477	FibC1
0W_III_E#ACGAGCCCAATCTGCA	0	2427	7840	0.0207908	16.3192	19.9983	Fibroblasts	NA	NA	NA	NA	NA	NA	NA	NA	NA	NA	NA	NA	NA	NA	NA	-32.5955	-12.3868	FibC1
0W_III_E#ACGAGCCCAGTGAGTG	0	2576	7578	0.0192663	16.1274	-21.2355	Fibroblasts	NA	NA	NA	NA	NA	NA	NA	NA	NA	NA	NA	NA	NA	NA	NA	-15.7383	25.03	FibC5
0W_III_E#ACGAGCCGTCCTCTTG	0	3112	12217	0.0159614	-9.51399	-2.89921	Fibroblasts	NA	NA	NA	NA	NA	NA	NA	NA	NA	NA	NA	NA	NA	NA	NA	-18.6624	-13.7006	FibC1
0W_III_E#ACGAGCCGTTGTGGAG	0	2986	9631	0.0120444	22.2055	0.543272	Fibroblasts	NA	NA	NA	NA	NA	NA	NA	NA	NA	NA	NA	NA	NA	NA	NA	27.6133	23.6221	FibC5
0W_III_E#ACGAGCCTCGTAGATC	0	2455	7925	0.00794953	-2.07743	-20.9351	Fibroblasts	NA	NA	NA	NA	NA	NA	NA	NA	NA	NA	NA	NA	NA	NA	NA	7.14509	14.442	FibC4
0W_III_E#ACGAGGACAAGGGTCA	0	2791	8680	0.021659	11.5083	27.0148	Fibroblasts	NA	NA	NA	NA	NA	NA	NA	NA	NA	NA	NA	NA	NA	NA	NA	-31.3243	-7.13121	FibC1
0W_III_E#ACGAGGAGTCAAACTC	0	2209	8170	0.0176255	-8.22339	-13.0589	Fibroblasts	NA	NA	NA	NA	NA	NA	NA	NA	NA	NA	NA	NA	NA	NA	NA	-18.2224	-15.6013	FibC1
0W_III_E#ACGAGGAGTCCATCCT	0	3067	11449	0.0154599	-6.61764	2.11371	Fibroblasts	NA	NA	NA	NA	NA	NA	NA	NA	NA	NA	NA	NA	NA	NA	NA	-21.0868	-13.7233	FibC1
0W_III_E#ACGAGGATCCGCATCT	0	762	2510	0.00438247	-16.6278	33.1149	Myocytes	NA	NA	NA	NA	NA	NA	NA	NA	NA	NA	NA	NA	NA	NA	NA	NA	NA	NA
0W_III_E#ACGAGGATCGGCATCG	0	1235	5089	0.000196502	-11.1655	37.4542	Myocytes	NA	NA	NA	NA	NA	NA	NA	NA	NA	NA	NA	NA	NA	NA	NA	NA	NA	NA
0W_III_E#ACGAGGATCTGGCGAC	0	1400	6027	0.0008296	-7.79933	37.8383	Myocytes	NA	NA	NA	NA	NA	NA	NA	NA	NA	NA	NA	NA	NA	NA	NA	NA	NA	NA
0W_III_E#ACGATACAGACGACGT	0	3256	11884	0.0184281	16.6739	26.0336	Fibroblasts	NA	NA	NA	NA	NA	NA	NA	NA	NA	NA	NA	NA	NA	NA	NA	-31.2637	-12.3979	FibC1
0W_III_E#ACGATACAGCGTGTCC	0	1572	6383	0	-2.773	36.582	Myocytes	NA	NA	NA	NA	NA	NA	NA	NA	NA	NA	NA	NA	NA	NA	NA	NA	NA	NA
0W_III_E#ACGATACAGGCTCAGA	0	2978	9293	0.0131282	19.7223	15.0312	Fibroblasts	NA	NA	NA	NA	NA	NA	NA	NA	NA	NA	NA	NA	NA	NA	NA	-33.9314	-8.46992	FibC1
0W_III_E#ACGATACCAGCTGTAT	0	2515	7081	0.0251377	9.82567	28.4766	Fibroblasts	NA	NA	NA	NA	NA	NA	NA	NA	NA	NA	NA	NA	NA	NA	NA	-27.1248	-8.39741	FibC1
0W_III_E#ACGATACCAGTCCTTC	0	2574	8002	0.0154961	6.85387	12.7237	Fibroblasts	NA	NA	NA	NA	NA	NA	NA	NA	NA	NA	NA	NA	NA	NA	NA	-35.4735	-14.536	FibC3
0W_III_E#ACGATACCATCTATGG	0	2747	10658	0.0158566	-6.96846	-5.31652	Fibroblasts	NA	NA	NA	NA	NA	NA	NA	NA	NA	NA	NA	NA	NA	NA	NA	-18.8985	-14.3101	FibC1
0W_III_E#ACGATACGTAGTGAAT	0	2307	5776	0.0277008	10.8111	23.7547	Fibroblasts	NA	NA	NA	NA	NA	NA	NA	NA	NA	NA	NA	NA	NA	NA	NA	-28.0022	-10.3886	FibC1
0W_III_E#ACGATACGTGCGGTAA	0	1598	4000	0.02425	14.84	16.1604	Fibroblasts	NA	NA	NA	NA	NA	NA	NA	NA	NA	NA	NA	NA	NA	NA	NA	-33.7122	-8.36537	FibC1
0W_III_E#ACGATACTCCGTAGTA	0	2320	6996	0.0168668	13.9999	-17.7204	Fibroblasts	NA	NA	NA	NA	NA	NA	NA	NA	NA	NA	NA	NA	NA	NA	NA	-0.836247	21.155	FibC4
0W_III_E#ACGATACTCCTAAGTG	0	2861	9774	0.0170861	10.14	25.3697	Fibroblasts	NA	NA	NA	NA	NA	NA	NA	NA	NA	NA	NA	NA	NA	NA	NA	-29.0551	-9.14299	FibC1
0W_III_E#ACGATACTCGGCTACG	0	2322	6519	0.0288388	18.2679	21.3266	Fibroblasts	NA	NA	NA	NA	NA	NA	NA	NA	NA	NA	NA	NA	NA	NA	NA	-30.6644	-16.8623	FibC1
0W_III_E#ACGATGTAGAATTGTG	0	3065	8604	0.0230126	15.429	25.7433	Fibroblasts	NA	NA	NA	NA	NA	NA	NA	NA	NA	NA	NA	NA	NA	NA	NA	-30.7377	10.6529	FibC2
0W_III_E#ACGATGTAGCTAGTTC	0	2007	6002	0.0173276	15.7908	-16.2816	Fibroblasts	NA	NA	NA	NA	NA	NA	NA	NA	NA	NA	NA	NA	NA	NA	NA	-1.21438	20.8237	FibC4
0W_III_E#ACGATGTAGGGAAACA	0	2863	9429	0.0200445	15.3343	24.6328	Fibroblasts	NA	NA	NA	NA	NA	NA	NA	NA	NA	NA	NA	NA	NA	NA	NA	-31.0937	-12.2417	FibC1
0W_III_E#ACGATGTCACGGTTTA	0	2558	8002	0.0168708	38.9819	-4.46061	Fibroblasts	NA	NA	NA	NA	NA	NA	NA	NA	NA	NA	NA	NA	NA	NA	NA	-14.0579	25.8013	FibC5
0W_III_E#ACGATGTCAGATGGGT	0	2767	9136	0.0200306	-2.02471	-2.55056	Fibroblasts	NA	NA	NA	NA	NA	NA	NA	NA	NA	NA	NA	NA	NA	NA	NA	-22.4102	-16.1767	FibC1
0W_III_E#ACGATGTGTTGTACAC	0	4311	20101	0.0167156	-2.47691	1.0216	Fibroblasts	NA	NA	NA	NA	NA	NA	NA	NA	NA	NA	NA	NA	NA	NA	NA	-23.3125	-11.9791	FibC1
0W_III_E#ACGATGTTCAACGCTA	0	1037	3091	0	-12.5649	37.9566	Myocytes	NA	NA	NA	NA	NA	NA	NA	NA	NA	NA	NA	NA	NA	NA	NA	NA	NA	NA
0W_III_E#ACGATGTTCAATAAGG	0	3294	12927	0.0131508	-4.34228	4.45938	Fibroblasts	NA	NA	NA	NA	NA	NA	NA	NA	NA	NA	NA	NA	NA	NA	NA	-22.8164	-13.1562	FibC1
0W_III_E#ACGATGTTCATGCAAC	0	2351	6862	0.0220052	10.9864	21.9371	Fibroblasts	NA	NA	NA	NA	NA	NA	NA	NA	NA	NA	NA	NA	NA	NA	NA	-31.9027	-11.9085	FibC1
0W_III_E#ACGATGTTCCGTTGCT	0	3601	13054	0.0250498	16.0916	29.646	Fibroblasts	NA	NA	NA	NA	NA	NA	NA	NA	NA	NA	NA	NA	NA	NA	NA	-26.1276	-11.689	FibC1
0W_III_E#ACGATGTTCGCATGGC	0	3290	14039	0.012679	-9.10677	-3.62457	Fibroblasts	NA	NA	NA	NA	NA	NA	NA	NA	NA	NA	NA	NA	NA	NA	NA	-19.2315	-12.9329	FibC1
0W_III_E#ACGATGTTCTACCTGC	0	1472	6546	0.000458295	-7.50922	39.605	Myocytes	NA	NA	NA	NA	NA	NA	NA	NA	NA	NA	NA	NA	NA	NA	NA	NA	NA	NA
0W_III_E#ACGATGTTCTGCCAGG	0	3451	15347	0.0183098	-8.24138	-2.85034	Fibroblasts	NA	NA	NA	NA	NA	NA	NA	NA	NA	NA	NA	NA	NA	NA	NA	-18.8486	-13.3085	FibC1
0W_III_E#ACGATGTTCTTCATGT	0	2804	8682	0.016586	18.1383	17.9804	Fibroblasts	NA	NA	NA	NA	NA	NA	NA	NA	NA	NA	NA	NA	NA	NA	NA	-33.2531	-14.8877	FibC1
0W_III_E#ACGCAGCAGGCAGTCA	0	1728	3654	0.0303777	22.608	14.915	Fibroblasts	NA	NA	NA	NA	NA	NA	NA	NA	NA	NA	NA	NA	NA	NA	NA	-27.068	9.19501	FibC2
0W_III_E#ACGCAGCAGGTGCTAG	0	2876	8278	0.0295965	13.8077	-6.81359	Fibroblasts	NA	NA	NA	NA	NA	NA	NA	NA	NA	NA	NA	NA	NA	NA	NA	-18.6087	12.482	FibC2
0W_III_E#ACGCAGCCAAATTGCC	0	1409	2894	0.0784381	21.3087	7.41468	Fibroblasts	NA	NA	NA	NA	NA	NA	NA	NA	NA	NA	NA	NA	NA	NA	NA	-26.2048	-13.3231	FibC1
0W_III_E#ACGCAGCCAATGGTCT	0	2553	9228	0.0147378	-9.77799	-8.31806	Fibroblasts	NA	NA	NA	NA	NA	NA	NA	NA	NA	NA	NA	NA	NA	NA	NA	-19.5761	-16.0143	FibC1
0W_III_E#ACGCAGCCACAGGAGT	0	2658	7459	0.0217187	15.3725	19.231	Fibroblasts	NA	NA	NA	NA	NA	NA	NA	NA	NA	NA	NA	NA	NA	NA	NA	-31.4323	-15.7085	FibC1
0W_III_E#ACGCAGCCATGGGAAC	0	3245	10823	0.0144137	10.2288	27.9676	Fibroblasts	NA	NA	NA	NA	NA	NA	NA	NA	NA	NA	NA	NA	NA	NA	NA	-27.5616	-6.42291	FibC1
0W_III_E#ACGCAGCGTCGACTGC	0	1635	4414	0.0120072	13.3489	-2.98511	Fibroblasts	NA	NA	NA	NA	NA	NA	NA	NA	NA	NA	NA	NA	NA	NA	NA	-17.1241	16.0611	FibC2
0W_III_E#ACGCAGCTCTATGTGG	0	1124	4150	0.000240964	-11.6914	38.8262	Myocytes	NA	NA	NA	NA	NA	NA	NA	NA	NA	NA	NA	NA	NA	NA	NA	NA	NA	NA
0W_III_E#ACGCAGCTCTCATTCA	0	955	3148	0.000952986	-11.3686	39.1294	Myocytes	NA	NA	NA	NA	NA	NA	NA	NA	NA	NA	NA	NA	NA	NA	NA	NA	NA	NA
0W_III_E#ACGCAGCTCTTCATGT	0	1835	3627	0.0399779	30.5735	3.50983	Fibroblasts	NA	NA	NA	NA	NA	NA	NA	NA	NA	NA	NA	NA	NA	NA	NA	-10.5394	21.7979	FibC5
0W_III_E#ACGCAGCTCTTTACAC	0	2817	9396	0.0237335	34.5138	1.65299	Fibroblasts	NA	NA	NA	NA	NA	NA	NA	NA	NA	NA	NA	NA	NA	NA	NA	-11.185	21.6809	FibC5
0W_III_E#ACGCCAGAGAAACGAG	0	3554	14662	0.0145956	12.0707	28.4621	Fibroblasts	NA	NA	NA	NA	NA	NA	NA	NA	NA	NA	NA	NA	NA	NA	NA	-29.9444	-6.2554	FibC1
0W_III_E#ACGCCAGAGGCTCAGA	0	3220	12698	0.014963	-6.94319	-26.9972	Fibroblasts	NA	NA	NA	NA	NA	NA	NA	NA	NA	NA	NA	NA	NA	NA	NA	23.9179	12.3703	FibC5
0W_III_E#ACGCCAGCAATCGAAA	0	2745	9939	0.0173056	25.9225	13.7965	Fibroblasts	NA	NA	NA	NA	NA	NA	NA	NA	NA	NA	NA	NA	NA	NA	NA	-27.5968	13.1326	FibC2
0W_III_E#ACGCCAGCACCACCAG	0	3435	15790	0.0131096	-8.31429	-1.82678	Fibroblasts	NA	NA	NA	NA	NA	NA	NA	NA	NA	NA	NA	NA	NA	NA	NA	-17.867	-13.0082	FibC1
0W_III_E#ACGCCAGCAGTATCTG	0	2957	11277	0.0204842	12.9148	28.9021	Fibroblasts	NA	NA	NA	NA	NA	NA	NA	NA	NA	NA	NA	NA	NA	NA	NA	-28.814	-8.06253	FibC1
0W_III_E#ACGCCAGGTTGGACCC	0	1051	3877	0.00283725	-16.0632	33.9951	Myocytes	NA	NA	NA	NA	NA	NA	NA	NA	NA	NA	NA	NA	NA	NA	NA	NA	NA	NA
0W_III_E#ACGCCAGTCAGTTCGA	0	2622	13053	0.0158584	-6.7441	-4.84887	Fibroblasts	NA	NA	NA	NA	NA	NA	NA	NA	NA	NA	NA	NA	NA	NA	NA	-18.4253	-15.2403	FibC1
0W_III_E#ACGCCAGTCCAAGTAC	0	2298	8035	0.0235221	17.9013	18.4679	Fibroblasts	NA	NA	NA	NA	NA	NA	NA	NA	NA	NA	NA	NA	NA	NA	NA	-31.8084	-17.0092	FibC1
0W_III_E#ACGCCAGTCGCGCCAA	0	1182	4909	0.000203707	-13.4722	36.1878	Myocytes	NA	NA	NA	NA	NA	NA	NA	NA	NA	NA	NA	NA	NA	NA	NA	NA	NA	NA
0W_III_E#ACGCCGAAGACAGGCT	0	2620	7777	0.0221165	16.8805	20.6751	Fibroblasts	NA	NA	NA	NA	NA	NA	NA	NA	NA	NA	NA	NA	NA	NA	NA	-33.2301	-13.1675	FibC1
0W_III_E#ACGCCGAAGACGACGT	0	2586	7643	0.0320597	21.1693	24.1014	Fibroblasts	NA	NA	NA	NA	NA	NA	NA	NA	NA	NA	NA	NA	NA	NA	NA	-29.5547	-15.6393	FibC1
0W_III_E#ACGCCGAAGATAGCAT	0	1309	5111	0.00117394	-11.8037	37.243	Myocytes	NA	NA	NA	NA	NA	NA	NA	NA	NA	NA	NA	NA	NA	NA	NA	NA	NA	NA
0W_III_E#ACGCCGAAGCCAGTTT	0	4507	20366	0.0168909	-2.06544	0.961043	Fibroblasts	NA	NA	NA	NA	NA	NA	NA	NA	NA	NA	NA	NA	NA	NA	NA	-24.9186	-10.3321	FibC1
0W_III_E#ACGCCGACAGATGAGC	0	1374	5195	0.00153994	-10.7289	37.477	Myocytes	NA	NA	NA	NA	NA	NA	NA	NA	NA	NA	NA	NA	NA	NA	NA	NA	NA	NA
0W_III_E#ACGCCGAGTCATGCCG	0	2856	8951	0.0221204	19.5277	25.4219	Fibroblasts	NA	NA	NA	NA	NA	NA	NA	NA	NA	NA	NA	NA	NA	NA	NA	-30.0558	-16.7102	FibC1
0W_III_E#ACGCCGAGTCCCGACA	0	4679	24418	0.0218282	-2.74308	-0.334422	Fibroblasts	NA	NA	NA	NA	NA	NA	NA	NA	NA	NA	NA	NA	NA	NA	NA	-20.9386	-12.9917	FibC1
0W_III_E#ACGCCGAGTTCGGCAC	0	4094	19616	0.0206464	-0.845633	1.4621	Fibroblasts	NA	NA	NA	NA	NA	NA	NA	NA	NA	NA	NA	NA	NA	NA	NA	-23.0009	-16.5376	FibC1
0W_III_E#ACGCCGAGTTGTACAC	0	3335	13511	0.0222041	21.197	26.3432	Fibroblasts	NA	NA	NA	NA	NA	NA	NA	NA	NA	NA	NA	NA	NA	NA	NA	-28.9077	-16.4148	FibC1
0W_III_E#ACGGAGAAGAATGTGT	0	4133	17396	0.0165565	-7.16207	-21.7454	Fibroblasts	NA	NA	NA	NA	NA	NA	NA	NA	NA	NA	NA	NA	NA	NA	NA	27.7627	14.1445	FibC5
0W_III_E#ACGGAGAAGATATGCA	0	2391	6469	0.027825	9.88934	28.8438	Fibroblasts	NA	NA	NA	NA	NA	NA	NA	NA	NA	NA	NA	NA	NA	NA	NA	-27.9766	-7.32453	FibC1
0W_III_E#ACGGAGACATGCCTTC	0	2993	11375	0.0202198	-4.91942	-4.54794	Fibroblasts	NA	NA	NA	NA	NA	NA	NA	NA	NA	NA	NA	NA	NA	NA	NA	-18.1019	-8.67076	FibC2
0W_III_E#ACGGAGAGTGTGTGCC	0	1210	2352	0.0327381	8.48481	-42.2425	Endothelial cells	NA	NA	NA	NA	NA	NA	NA	NA	NA	NA	NA	NA	NA	NA	NA	NA	NA	NA
0W_III_E#ACGGAGATCAGCTGGC	0	1811	4334	0.0212275	31.1066	-2.94432	Fibroblasts	NA	NA	NA	NA	NA	NA	NA	NA	NA	NA	NA	NA	NA	NA	NA	-9.90474	21.638	FibC5
0W_III_E#ACGGAGATCTAACCGA	0	3270	13349	0.0218743	-9.18266	-4.16737	Fibroblasts	NA	NA	NA	NA	NA	NA	NA	NA	NA	NA	NA	NA	NA	NA	NA	-17.724	-13.1573	FibC1
0W_III_E#ACGGCCAAGAACTGTA	0	3513	12929	0.0189496	33.9099	-8.88116	Fibroblasts	NA	NA	NA	NA	NA	NA	NA	NA	NA	NA	NA	NA	NA	NA	NA	-7.59919	28.3161	FibC5
0W_III_E#ACGGCCAAGAGACTTA	0	3291	11485	0.0202003	16.7303	28.5432	Fibroblasts	NA	NA	NA	NA	NA	NA	NA	NA	NA	NA	NA	NA	NA	NA	NA	-28.8411	-17.4549	FibC1
0W_III_E#ACGGCCAAGATGGGTC	0	4406	19627	0.0141642	21.6403	29.1849	Fibroblasts	NA	NA	NA	NA	NA	NA	NA	NA	NA	NA	NA	NA	NA	NA	NA	-31.9357	-8.68768	FibC1
0W_III_E#ACGGCCAAGCGTGTCC	0	3131	12613	0.0151431	9.04602	24.8689	Fibroblasts	NA	NA	NA	NA	NA	NA	NA	NA	NA	NA	NA	NA	NA	NA	NA	-25.2208	-11.0756	FibC1
0W_III_E#ACGGCCAAGTATCGAA	0	3824	16024	0.0161008	14.8045	31.2495	Fibroblasts	NA	NA	NA	NA	NA	NA	NA	NA	NA	NA	NA	NA	NA	NA	NA	-26.977	-8.1585	FibC1
0W_III_E#ACGGCCACACCATGTA	0	2350	7317	0.0269236	18.756	19.1293	Fibroblasts	NA	NA	NA	NA	NA	NA	NA	NA	NA	NA	NA	NA	NA	NA	NA	-34.1145	-9.90615	FibC3
0W_III_E#ACGGCCACAGGGATTG	0	3294	11246	0.0163614	-8.18973	-24.4371	Fibroblasts	NA	NA	NA	NA	NA	NA	NA	NA	NA	NA	NA	NA	NA	NA	NA	27.8863	13.9107	FibC5
0W_III_E#ACGGCCAGTTCTGAAC	0	3400	13244	0.0244639	19.2737	29.4152	Fibroblasts	NA	NA	NA	NA	NA	NA	NA	NA	NA	NA	NA	NA	NA	NA	NA	-34.7386	-8.29119	FibC1
0W_III_E#ACGGGCTAGATGCGAC	0	1772	4098	0.0292826	24.2083	13.7312	Fibroblasts	NA	NA	NA	NA	NA	NA	NA	NA	NA	NA	NA	NA	NA	NA	NA	-35.9962	-10.1295	FibC1
0W_III_E#ACGGGCTAGCTTCGCG	0	3049	11273	0.0186286	-5.59652	1.66054	Fibroblasts	NA	NA	NA	NA	NA	NA	NA	NA	NA	NA	NA	NA	NA	NA	NA	-22.4233	-13.6528	FibC1
0W_III_E#ACGGGCTAGTGAACAT	0	3044	10511	0.0245457	21.1381	25.5255	Fibroblasts	NA	NA	NA	NA	NA	NA	NA	NA	NA	NA	NA	NA	NA	NA	NA	-30.1991	-17.1742	FibC1
0W_III_E#ACGGGCTCAAGGTGTG	0	1487	3959	0.0232382	15.0207	16.5289	Fibroblasts	NA	NA	NA	NA	NA	NA	NA	NA	NA	NA	NA	NA	NA	NA	NA	-33.7978	-8.50743	FibC1
0W_III_E#ACGGGCTTCAAGAAGT	0	2723	8320	0.01875	14.7315	-8.78034	Fibroblasts	NA	NA	NA	NA	NA	NA	NA	NA	NA	NA	NA	NA	NA	NA	NA	-28.2861	12.0699	FibC2
0W_III_E#ACGGGCTTCATCGGAT	0	3221	10659	0.0204522	20.0285	19.2147	Fibroblasts	NA	NA	NA	NA	NA	NA	NA	NA	NA	NA	NA	NA	NA	NA	NA	-32.8961	-15.2322	FibC1
0W_III_E#ACGGGCTTCATCTGTT	0	2872	8764	0.0142629	-9.70982	8.30914	Fibroblasts	NA	NA	NA	NA	NA	NA	NA	NA	NA	NA	NA	NA	NA	NA	NA	-32.0015	-9.44173	FibC1
0W_III_E#ACGGGCTTCCTTTCTC	0	2471	7455	0.0120724	12.468	19.2258	Fibroblasts	NA	NA	NA	NA	NA	NA	NA	NA	NA	NA	NA	NA	NA	NA	NA	-32.3657	-10.5908	FibC1
0W_III_E#ACGGGTCAGAAGGCCT	0	2176	10620	0.000282486	5.05202	37.0409	Myocytes	NA	NA	NA	NA	NA	NA	NA	NA	NA	NA	NA	NA	NA	NA	NA	NA	NA	NA
0W_III_E#ACGGGTCAGCGAAGGG	0	3600	14472	0.0122305	-4.83631	2.64568	Fibroblasts	NA	NA	NA	NA	NA	NA	NA	NA	NA	NA	NA	NA	NA	NA	NA	-22.7639	-11.4679	FibC1
0W_III_E#ACGGGTCAGCGCCTCA	0	1060	3756	0.00585729	-8.21167	38.0739	Myocytes	NA	NA	NA	NA	NA	NA	NA	NA	NA	NA	NA	NA	NA	NA	NA	NA	NA	NA
0W_III_E#ACGGGTCCAGGATTGG	0	1798	8964	0.000223115	-10.7413	36.3893	Myocytes	NA	NA	NA	NA	NA	NA	NA	NA	NA	NA	NA	NA	NA	NA	NA	NA	NA	NA
0W_III_E#ACGGGTCCATCCAACA	0	2587	6125	0.0506122	24.7178	24.3584	Fibroblasts	NA	NA	NA	NA	NA	NA	NA	NA	NA	NA	NA	NA	NA	NA	NA	-30.1151	-19.7915	FibC1
0W_III_E#ACGGGTCTCCAAGTAC	0	5015	31659	0.0263432	-38.3462	8.4329	Epithelial cells	-19.2032	-10.3088	EpiC1	-0.0202915	-0.0118394	0.0449041	-4.3277	-1.34855	0.797904	-0.27277	0.382312	-0.342989	G2M	17.3588	17.1872	NA	NA	NA
0W_III_E#ACGGGTCTCTCTGTCG	0	3542	13381	0.0239145	20.0234	28.7736	Fibroblasts	NA	NA	NA	NA	NA	NA	NA	NA	NA	NA	NA	NA	NA	NA	NA	-28.1345	-19.1371	FibC1
0W_III_E#ACGGGTCTCTGTCTCG	0	2616	8785	0.0258395	-6.55977	1.46316	Fibroblasts	NA	NA	NA	NA	NA	NA	NA	NA	NA	NA	NA	NA	NA	NA	NA	-21.5526	-13.2112	FibC1
0W_III_E#ACGTCAAAGATGCCAG	0	2123	7020	0.0250712	15.8113	21.4885	Fibroblasts	NA	NA	NA	NA	NA	NA	NA	NA	NA	NA	NA	NA	NA	NA	NA	-26.0637	-15.3461	FibC1
0W_III_E#ACGTCAAAGCCCTAAT	0	1495	3257	0.030089	33.1527	1.28539	Fibroblasts	NA	NA	NA	NA	NA	NA	NA	NA	NA	NA	NA	NA	NA	NA	NA	-10.8518	20.934	FibC5
0W_III_E#ACGTCAACAATCGAAA	0	2290	7097	0.0176131	4.85424	26.1887	Fibroblasts	NA	NA	NA	NA	NA	NA	NA	NA	NA	NA	NA	NA	NA	NA	NA	-30.0126	-6.26379	FibC1
0W_III_E#ACGTCAACATAAAGGT	0	4847	28552	0.0202438	-2.65056	-0.453436	Fibroblasts	NA	NA	NA	NA	NA	NA	NA	NA	NA	NA	NA	NA	NA	NA	NA	-20.8164	-13.2702	FibC1
0W_III_E#ACGTCAAGTACGCACC	0	3685	16313	0.0958132	20.1282	7.08579	Fibroblasts	NA	NA	NA	NA	NA	NA	NA	NA	NA	NA	NA	NA	NA	NA	NA	-21.6267	-11.3686	FibC1
0W_III_E#ACGTCAAGTCGCGAAA	0	3365	12426	0.0259134	16.7554	31.0681	Fibroblasts	NA	NA	NA	NA	NA	NA	NA	NA	NA	NA	NA	NA	NA	NA	NA	-32.9776	-6.74766	FibC1
0W_III_E#ACGTCAAGTGAGTGAC	0	3488	13985	0.0192349	22.4257	26.6787	Fibroblasts	NA	NA	NA	NA	NA	NA	NA	NA	NA	NA	NA	NA	NA	NA	NA	-29.8091	-19.681	FibC1
0W_III_E#ACGTCAATCATATCGG	0	4434	18402	0.0216281	22.7792	28.2791	Fibroblasts	NA	NA	NA	NA	NA	NA	NA	NA	NA	NA	NA	NA	NA	NA	NA	-27.7433	15.5893	FibC2
0W_III_E#ACGTCAATCCACGTTC	0	2758	7626	0.0317335	27.404	15.453	Fibroblasts	NA	NA	NA	NA	NA	NA	NA	NA	NA	NA	NA	NA	NA	NA	NA	-26.8514	15.514	FibC2
0W_III_E#ACTATCTCAGCTCGAC	0	3225	12298	0.0465929	16.7972	5.53124	Fibroblasts	NA	NA	NA	NA	NA	NA	NA	NA	NA	NA	NA	NA	NA	NA	NA	-18.3883	-12.5207	FibC1
0W_III_E#ACTATCTCAGTAAGAT	0	3201	11040	0.0235507	-3.35754	-22.9233	Fibroblasts	NA	NA	NA	NA	NA	NA	NA	NA	NA	NA	NA	NA	NA	NA	NA	10.3093	13.9813	FibC4
0W_III_E#ACTATCTGTAGCGTCC	0	2836	9462	0.0138449	19.0291	15.4659	Fibroblasts	NA	NA	NA	NA	NA	NA	NA	NA	NA	NA	NA	NA	NA	NA	NA	-33.5938	-7.14664	FibC1
0W_III_E#ACTATCTGTCACAAGG	0	2185	4766	0.0247587	-38.6332	-10.9314	Endothelial cells	NA	NA	NA	NA	NA	NA	NA	NA	NA	NA	NA	NA	NA	NA	NA	NA	NA	NA
0W_III_E#ACTATCTTCCTTGCCA	0	3630	15306	0.0233242	21.5361	28.1043	Fibroblasts	NA	NA	NA	NA	NA	NA	NA	NA	NA	NA	NA	NA	NA	NA	NA	-28.4508	-18.3061	FibC1
0W_III_E#ACTATCTTCGGTCCGA	0	2858	9119	0.0211646	13.7438	26.5675	Fibroblasts	NA	NA	NA	NA	NA	NA	NA	NA	NA	NA	NA	NA	NA	NA	NA	-27.8852	-8.76427	FibC1
0W_III_E#ACTGAACAGACATAAC	0	1985	5305	0.0344958	18.0406	21.4873	Fibroblasts	NA	NA	NA	NA	NA	NA	NA	NA	NA	NA	NA	NA	NA	NA	NA	-32.6253	-12.3395	FibC1
0W_III_E#ACTGAACAGCGATAGC	0	2733	8852	0.0170583	4.12955	9.79428	Fibroblasts	NA	NA	NA	NA	NA	NA	NA	NA	NA	NA	NA	NA	NA	NA	NA	-14.3594	-13.634	FibC3
0W_III_E#ACTGAACCATCCTTGC	0	1115	2382	0.0390428	4.99111	29.8324	Fibroblasts	NA	NA	NA	NA	NA	NA	NA	NA	NA	NA	NA	NA	NA	NA	NA	-30.1396	-7.17939	FibC1
0W_III_E#ACTGAACGTCCCTTGT	0	922	3324	0.00120337	-15.4872	34.9857	Myocytes	NA	NA	NA	NA	NA	NA	NA	NA	NA	NA	NA	NA	NA	NA	NA	NA	NA	NA
0W_III_E#ACTGAACGTCGCTTCT	0	2774	10112	0.0166139	-11.3629	0.721718	Fibroblasts	NA	NA	NA	NA	NA	NA	NA	NA	NA	NA	NA	NA	NA	NA	NA	-18.8464	-11.8288	FibC1
0W_III_E#ACTGAACGTGGCCCTA	0	2359	6465	0.0253674	10.4348	29.427	Fibroblasts	NA	NA	NA	NA	NA	NA	NA	NA	NA	NA	NA	NA	NA	NA	NA	-27.5519	-6.3668	FibC1
0W_III_E#ACTGAACTCAGCTCTC	0	2783	10473	0.0158503	-6.32259	1.5119	Fibroblasts	NA	NA	NA	NA	NA	NA	NA	NA	NA	NA	NA	NA	NA	NA	NA	-22.0529	-13.1772	FibC1
0W_III_E#ACTGAGTAGGACACCA	0	1919	9245	0.000540833	4.08132	36.4306	Myocytes	NA	NA	NA	NA	NA	NA	NA	NA	NA	NA	NA	NA	NA	NA	NA	NA	NA	NA
0W_III_E#ACTGAGTCAAAGGCGT	0	2737	9086	0.0105657	-16.8293	16.1516	Fibroblasts	NA	NA	NA	NA	NA	NA	NA	NA	NA	NA	NA	NA	NA	NA	NA	-23.6383	-9.36322	FibC1
0W_III_E#ACTGAGTCAATGGATA	0	3445	13202	0.0139373	-5.90639	-22.8112	Fibroblasts	NA	NA	NA	NA	NA	NA	NA	NA	NA	NA	NA	NA	NA	NA	NA	-21.5001	-9.85349	FibC1
0W_III_E#ACTGAGTCACTGAAGG	0	3774	14117	0.0153007	16.831	30.7327	Fibroblasts	NA	NA	NA	NA	NA	NA	NA	NA	NA	NA	NA	NA	NA	NA	NA	-32.5097	-8.11683	FibC1
0W_III_E#ACTGAGTCATTCTTAC	0	2957	10278	0.0170267	30.0366	2.53175	Fibroblasts	NA	NA	NA	NA	NA	NA	NA	NA	NA	NA	NA	NA	NA	NA	NA	-10.9596	20.581	FibC5
0W_III_E#ACTGAGTGTTGTTTGG	0	2188	4982	0.010839	2.88957	-41.9203	Endothelial cells	NA	NA	NA	NA	NA	NA	NA	NA	NA	NA	NA	NA	NA	NA	NA	NA	NA	NA
0W_III_E#ACTGAGTTCAACGGCC	0	2200	6167	0.0189719	10.2678	-5.27689	Fibroblasts	NA	NA	NA	NA	NA	NA	NA	NA	NA	NA	NA	NA	NA	NA	NA	-16.0287	13.7787	FibC2
0W_III_E#ACTGAGTTCGTCCAGG	0	2105	5388	0.0432442	30.0273	17.7022	Fibroblasts	NA	NA	NA	NA	NA	NA	NA	NA	NA	NA	NA	NA	NA	NA	NA	-27.7661	12.0765	FibC2
0W_III_E#ACTGATGAGACTGGGT	0	812	2663	0.00262861	-17.375	32.2141	Myocytes	NA	NA	NA	NA	NA	NA	NA	NA	NA	NA	NA	NA	NA	NA	NA	NA	NA	NA
0W_III_E#ACTGATGAGCTAAGAT	0	3149	9265	0.0379924	25.7385	21.7734	Fibroblasts	NA	NA	NA	NA	NA	NA	NA	NA	NA	NA	NA	NA	NA	NA	NA	-35.6463	-10.5395	FibC1
0W_III_E#ACTGATGGTATAAACG	0	3172	12523	0.0210014	-4.40125	-4.77857	Fibroblasts	NA	NA	NA	NA	NA	NA	NA	NA	NA	NA	NA	NA	NA	NA	NA	-19.5493	-16.2816	FibC1
0W_III_E#ACTGATGGTCATGCAT	0	2440	15384	0.000780031	4.60986	40.7684	Myocytes	NA	NA	NA	NA	NA	NA	NA	NA	NA	NA	NA	NA	NA	NA	NA	NA	NA	NA
0W_III_E#ACTGATGGTCGAGATG	0	2688	9177	0.0141658	-3.98928	5.80932	Fibroblasts	NA	NA	NA	NA	NA	NA	NA	NA	NA	NA	NA	NA	NA	NA	NA	-24.6366	-11.8789	FibC1
0W_III_E#ACTGATGTCACTGGGC	0	5009	24560	0.0195033	21.7068	30.3345	Fibroblasts	NA	NA	NA	NA	NA	NA	NA	NA	NA	NA	NA	NA	NA	NA	NA	-26.0455	-9.85124	FibC1
0W_III_E#ACTGATGTCCTCCTAG	0	2966	9374	0.0268829	21.1825	20.7998	Fibroblasts	NA	NA	NA	NA	NA	NA	NA	NA	NA	NA	NA	NA	NA	NA	NA	-31.5688	-18.9688	FibC1
0W_III_E#ACTGATGTCGACGGAA	0	1201	2181	0.0430995	-37.9967	-12.9921	Endothelial cells	NA	NA	NA	NA	NA	NA	NA	NA	NA	NA	NA	NA	NA	NA	NA	NA	NA	NA
0W_III_E#ACTGCTCAGAAACGAG	0	3743	14025	0.0218895	22.0491	26.7544	Fibroblasts	NA	NA	NA	NA	NA	NA	NA	NA	NA	NA	NA	NA	NA	NA	NA	-28.9449	-19.6501	FibC1
0W_III_E#ACTGCTCAGAACTCGG	0	907	2746	0.0972323	9.05295	39.1451	Myocytes	NA	NA	NA	NA	NA	NA	NA	NA	NA	NA	NA	NA	NA	NA	NA	NA	NA	NA
0W_III_E#ACTGCTCAGGAACTGC	0	2913	11148	0.0151597	-2.45165	-3.06092	Fibroblasts	NA	NA	NA	NA	NA	NA	NA	NA	NA	NA	NA	NA	NA	NA	NA	-22.2295	-15.5559	FibC1
0W_III_E#ACTGCTCAGGGCTTCC	0	3572	14325	0.015986	-7.76208	5.66818	Fibroblasts	NA	NA	NA	NA	NA	NA	NA	NA	NA	NA	NA	NA	NA	NA	NA	-23.3852	-9.32542	FibC1
0W_III_E#ACTGCTCCAAGTAATG	0	1296	2640	0.0143939	-17.6985	16.6501	Fibroblasts	NA	NA	NA	NA	NA	NA	NA	NA	NA	NA	NA	NA	NA	NA	NA	-24.4353	-8.25085	FibC1
0W_III_E#ACTGCTCCACGAAGCA	0	3382	13305	0.0129275	-6.22059	2.04867	Fibroblasts	NA	NA	NA	NA	NA	NA	NA	NA	NA	NA	NA	NA	NA	NA	NA	-22.1196	-13.7473	FibC1
0W_III_E#ACTGCTCGTGGAAAGA	0	2495	6317	0.0392591	18.8337	30.5632	Fibroblasts	NA	NA	NA	NA	NA	NA	NA	NA	NA	NA	NA	NA	NA	NA	NA	-32.7456	-6.47362	FibC1
0W_III_E#ACTGCTCGTTGACGTT	0	3281	12105	0.0143742	13.9506	28.0907	Fibroblasts	NA	NA	NA	NA	NA	NA	NA	NA	NA	NA	NA	NA	NA	NA	NA	-25.1009	-12.2089	FibC1
0W_III_E#ACTGCTCTCATTGCCC	0	2177	4451	0.0382022	7.31855	-41.986	Endothelial cells	NA	NA	NA	NA	NA	NA	NA	NA	NA	NA	NA	NA	NA	NA	NA	NA	NA	NA
0W_III_E#ACTGCTCTCCTGTAGA	0	2504	8270	0.0301088	21.3235	21.3422	Fibroblasts	NA	NA	NA	NA	NA	NA	NA	NA	NA	NA	NA	NA	NA	NA	NA	-29.3496	-20.1444	FibC1
0W_III_E#ACTGCTCTCGTCTGAA	0	3601	11750	0.0128511	15.8095	23.6801	Fibroblasts	NA	NA	NA	NA	NA	NA	NA	NA	NA	NA	NA	NA	NA	NA	NA	-28.9957	-17.525	FibC1
0W_III_E#ACTGCTCTCTAGAGTC	0	3276	10633	0.0124142	26.4429	10.6657	Fibroblasts	NA	NA	NA	NA	NA	NA	NA	NA	NA	NA	NA	NA	NA	NA	NA	-28.8089	10.5007	FibC2
0W_III_E#ACTGCTCTCTGGAGCC	0	3379	12982	0.0174857	-4.25597	3.29282	Fibroblasts	NA	NA	NA	NA	NA	NA	NA	NA	NA	NA	NA	NA	NA	NA	NA	-23.9439	-12.881	FibC1
0W_III_E#ACTGTCCAGGCAAAGA	0	2612	8546	0.0124035	13.0484	19.4038	Fibroblasts	NA	NA	NA	NA	NA	NA	NA	NA	NA	NA	NA	NA	NA	NA	NA	-30.3473	-11.9635	FibC1
0W_III_E#ACTGTCCCAGGCGATA	0	2942	10440	0.0282567	17.218	28.6782	Fibroblasts	NA	NA	NA	NA	NA	NA	NA	NA	NA	NA	NA	NA	NA	NA	NA	-28.0489	-18.9298	FibC1
0W_III_E#ACTGTCCGTAAAGGAG	0	864	2291	0.0192056	-2.64684	37.6779	Myocytes	NA	NA	NA	NA	NA	NA	NA	NA	NA	NA	NA	NA	NA	NA	NA	NA	NA	NA
0W_III_E#ACTGTCCGTAAGAGGA	0	1669	7286	0.00123525	-2.67571	37.4279	Myocytes	NA	NA	NA	NA	NA	NA	NA	NA	NA	NA	NA	NA	NA	NA	NA	NA	NA	NA
0W_III_E#ACTGTCCTCCCGGATG	0	873	2659	0.051147	8.86775	38.7569	Myocytes	NA	NA	NA	NA	NA	NA	NA	NA	NA	NA	NA	NA	NA	NA	NA	NA	NA	NA
0W_III_E#ACTTACTAGACCCACC	0	3691	15985	0.0178292	-0.611332	2.93363	Fibroblasts	NA	NA	NA	NA	NA	NA	NA	NA	NA	NA	NA	NA	NA	NA	NA	-23.4562	-16.2621	FibC1
0W_III_E#ACTTACTAGACGACGT	0	3440	13618	0.0201939	2.51996	1.98751	Fibroblasts	NA	NA	NA	NA	NA	NA	NA	NA	NA	NA	NA	NA	NA	NA	NA	-23.036	-14.6641	FibC1
0W_III_E#ACTTACTAGCTAAGAT	0	2544	8366	0.0176907	10.9241	-3.20501	Fibroblasts	NA	NA	NA	NA	NA	NA	NA	NA	NA	NA	NA	NA	NA	NA	NA	-29.7276	12.9958	FibC2
0W_III_E#ACTTACTCACAGGTTT	0	3645	14190	0.0219168	19.1729	2.06036	Fibroblasts	NA	NA	NA	NA	NA	NA	NA	NA	NA	NA	NA	NA	NA	NA	NA	26.2929	23.6224	FibC5
0W_III_E#ACTTACTCACCGTTGG	0	5034	26027	0.019595	22.4487	29.2123	Fibroblasts	NA	NA	NA	NA	NA	NA	NA	NA	NA	NA	NA	NA	NA	NA	NA	-31.1805	-16.4195	FibC1
0W_III_E#ACTTACTCACTTCGAA	0	3148	12792	0.0186054	-6.024	0.495869	Fibroblasts	NA	NA	NA	NA	NA	NA	NA	NA	NA	NA	NA	NA	NA	NA	NA	-22.3599	-13.9332	FibC1
0W_III_E#ACTTACTCATCCAACA	0	1548	2782	0.0301941	27.8318	12.1185	Fibroblasts	NA	NA	NA	NA	NA	NA	NA	NA	NA	NA	NA	NA	NA	NA	NA	-26.9567	15.1695	FibC2
0W_III_E#ACTTACTGTATCTGCA	0	3252	11031	0.0176775	20.9634	1.16779	Fibroblasts	NA	NA	NA	NA	NA	NA	NA	NA	NA	NA	NA	NA	NA	NA	NA	26.0492	24.0597	FibC5
0W_III_E#ACTTACTGTCTCCATC	0	2640	7041	0.0259906	19.3104	20.667	Fibroblasts	NA	NA	NA	NA	NA	NA	NA	NA	NA	NA	NA	NA	NA	NA	NA	-33.4067	-13.2988	FibC1
0W_III_E#ACTTACTGTGCCTGTG	0	1661	3960	0.0232323	10.9908	21.4474	Fibroblasts	NA	NA	NA	NA	NA	NA	NA	NA	NA	NA	NA	NA	NA	NA	NA	-28.9133	-11.4689	FibC1
0W_III_E#ACTTACTGTGCTGTAT	0	4166	17574	0.0152498	-1.03857	2.80595	Fibroblasts	NA	NA	NA	NA	NA	NA	NA	NA	NA	NA	NA	NA	NA	NA	NA	-23.9201	-18.0837	FibC1
0W_III_E#ACTTACTTCACTTATC	0	1501	3310	0.0308157	33.7303	0.918526	Fibroblasts	NA	NA	NA	NA	NA	NA	NA	NA	NA	NA	NA	NA	NA	NA	NA	-11.0022	21.1136	FibC5
0W_III_E#ACTTACTTCTCGCATC	0	3139	13714	0.0139274	-9.43006	-2.15661	Fibroblasts	NA	NA	NA	NA	NA	NA	NA	NA	NA	NA	NA	NA	NA	NA	NA	-18.1275	-12.8585	FibC1
0W_III_E#ACTTGTTAGTGGGCTA	0	3390	10540	0.0187856	21.8559	16.1675	Fibroblasts	NA	NA	NA	NA	NA	NA	NA	NA	NA	NA	NA	NA	NA	NA	NA	-30.8022	10.4634	FibC2
0W_III_E#ACTTGTTCAATCCGAT	0	3741	18785	0.0153314	-3.79415	-21.5207	Fibroblasts	NA	NA	NA	NA	NA	NA	NA	NA	NA	NA	NA	NA	NA	NA	NA	-17.6441	-14.7062	FibC1
0W_III_E#ACTTGTTCATGAACCT	0	2597	10099	0.0193088	-7.86456	-27.5636	Fibroblasts	NA	NA	NA	NA	NA	NA	NA	NA	NA	NA	NA	NA	NA	NA	NA	23.6371	14.5272	FibC5
0W_III_E#ACTTGTTGTCATATGC	0	3215	11375	0.0423736	25.9136	24.1221	Fibroblasts	NA	NA	NA	NA	NA	NA	NA	NA	NA	NA	NA	NA	NA	NA	NA	-29.2863	-17.1131	FibC1
0W_III_E#ACTTGTTGTGGAAAGA	0	2368	7023	0.00968247	13.33	16.5385	Fibroblasts	NA	NA	NA	NA	NA	NA	NA	NA	NA	NA	NA	NA	NA	NA	NA	-33.9013	-11.4368	FibC1
0W_III_E#ACTTGTTTCATCTGCC	0	2081	5540	0.0463899	25.9315	23.3542	Fibroblasts	NA	NA	NA	NA	NA	NA	NA	NA	NA	NA	NA	NA	NA	NA	NA	-32.4105	-8.01653	FibC1
0W_III_E#ACTTTCAAGCTATGCT	0	1431	6841	0.000146177	-7.54013	39.6788	Myocytes	NA	NA	NA	NA	NA	NA	NA	NA	NA	NA	NA	NA	NA	NA	NA	NA	NA	NA
0W_III_E#ACTTTCAGTACCGTAT	0	2164	12602	0.000396762	2.52417	39.9378	Myocytes	NA	NA	NA	NA	NA	NA	NA	NA	NA	NA	NA	NA	NA	NA	NA	NA	NA	NA
0W_III_E#ACTTTCAGTAGCTAAA	0	3814	15929	0.0138741	-1.8379	2.85108	Fibroblasts	NA	NA	NA	NA	NA	NA	NA	NA	NA	NA	NA	NA	NA	NA	NA	-23.7981	-15.0939	FibC1
0W_III_E#ACTTTCAGTCAGAGGT	0	3320	10903	0.0272402	16.2867	29.4554	Fibroblasts	NA	NA	NA	NA	NA	NA	NA	NA	NA	NA	NA	NA	NA	NA	NA	-28.4104	-14.0766	FibC1
0W_III_E#ACTTTCAGTGGGTCAA	0	3517	14122	0.0170656	-4.12763	1.90053	Fibroblasts	NA	NA	NA	NA	NA	NA	NA	NA	NA	NA	NA	NA	NA	NA	NA	-21.1511	-14.3154	FibC1
0W_III_E#ACTTTCATCCCATTAT	0	2277	5717	0.0323596	16.8631	22.0238	Fibroblasts	NA	NA	NA	NA	NA	NA	NA	NA	NA	NA	NA	NA	NA	NA	NA	-32.9283	-7.02144	FibC1
0W_III_E#ACTTTCATCCTCTAGC	0	2782	8252	0.0325982	22.1973	22.9689	Fibroblasts	NA	NA	NA	NA	NA	NA	NA	NA	NA	NA	NA	NA	NA	NA	NA	-35.1849	-7.60834	FibC1
0W_III_E#AGAATAGAGCGTGAAC	0	1764	5036	0.0260127	10.211	20.0779	Fibroblasts	NA	NA	NA	NA	NA	NA	NA	NA	NA	NA	NA	NA	NA	NA	NA	-24.5986	-18.0579	FibC1
0W_III_E#AGAATAGAGTGACTCT	0	2739	9050	0.0254144	13.5063	-7.20132	Fibroblasts	NA	NA	NA	NA	NA	NA	NA	NA	NA	NA	NA	NA	NA	NA	NA	-13.3382	13.2696	FibC2
0W_III_E#AGAATAGCAATGTTGC	0	3738	12840	0.0183801	17.5309	25.9191	Fibroblasts	NA	NA	NA	NA	NA	NA	NA	NA	NA	NA	NA	NA	NA	NA	NA	-30.957	-10.5593	FibC1
0W_III_E#AGAATAGCATTGAGCT	0	2538	8521	0.0207722	17.7601	20.5889	Fibroblasts	NA	NA	NA	NA	NA	NA	NA	NA	NA	NA	NA	NA	NA	NA	NA	-33.4209	-12.6401	FibC1
0W_III_E#AGAATAGGTCCTCTTG	0	2981	11574	0.0222913	-2.18178	3.9002	Fibroblasts	NA	NA	NA	NA	NA	NA	NA	NA	NA	NA	NA	NA	NA	NA	NA	-26.6226	-15.5065	FibC1
0W_III_E#AGAATAGGTCGCGAAA	0	2110	5892	0.023761	30.5341	-2.50216	Fibroblasts	NA	NA	NA	NA	NA	NA	NA	NA	NA	NA	NA	NA	NA	NA	NA	-9.91073	21.418	FibC5
0W_III_E#AGAATAGGTTCGCGAC	0	1801	4950	0.00686869	15.364	-23.1781	Fibroblasts	NA	NA	NA	NA	NA	NA	NA	NA	NA	NA	NA	NA	NA	NA	NA	-0.576386	21.0659	FibC4
0W_III_E#AGAATAGGTTTGGGCC	0	2991	9718	0.0213007	14.3574	24.516	Fibroblasts	NA	NA	NA	NA	NA	NA	NA	NA	NA	NA	NA	NA	NA	NA	NA	-33.6554	-8.15237	FibC1
0W_III_E#AGAATAGTCAACACCA	0	2770	9446	0.01408	-11.3943	-1.43208	Fibroblasts	NA	NA	NA	NA	NA	NA	NA	NA	NA	NA	NA	NA	NA	NA	NA	-19.7669	-12.5947	FibC1
0W_III_E#AGAATAGTCCTAAGTG	0	2896	9575	0.0242298	12.2315	28.2095	Fibroblasts	NA	NA	NA	NA	NA	NA	NA	NA	NA	NA	NA	NA	NA	NA	NA	-30.2098	-8.68592	FibC1
0W_III_E#AGAATAGTCGACCAGC	0	1721	4184	0.0640535	29.6731	20.2216	Fibroblasts	NA	NA	NA	NA	NA	NA	NA	NA	NA	NA	NA	NA	NA	NA	NA	-28.9229	14.3009	FibC2
0W_III_E#AGAATAGTCGGACAAG	0	2844	9396	0.0139421	20.3591	-7.03353	Fibroblasts	NA	NA	NA	NA	NA	NA	NA	NA	NA	NA	NA	NA	NA	NA	NA	22.3742	24.3254	FibC1
0W_III_E#AGAATAGTCTTAACCT	0	3404	11641	0.0172666	16.4404	26.3002	Fibroblasts	NA	NA	NA	NA	NA	NA	NA	NA	NA	NA	NA	NA	NA	NA	NA	-30.5073	-11.6987	FibC1
0W_III_E#AGACGTTAGAAGGTGA	0	2645	8075	0.0216718	31.9191	5.07827	Fibroblasts	NA	NA	NA	NA	NA	NA	NA	NA	NA	NA	NA	NA	NA	NA	NA	-30.3849	8.79906	FibC2
0W_III_E#AGACGTTCAATAGAGT	0	3472	12579	0.0210669	16.6701	30.7777	Fibroblasts	NA	NA	NA	NA	NA	NA	NA	NA	NA	NA	NA	NA	NA	NA	NA	-32.8768	-6.86971	FibC1
0W_III_E#AGACGTTCACGACTCG	0	3892	15506	0.014575	13.2929	31.7728	Fibroblasts	NA	NA	NA	NA	NA	NA	NA	NA	NA	NA	NA	NA	NA	NA	NA	-25.3818	-7.5455	FibC1
0W_III_E#AGACGTTGTCACTTCC	0	3068	12538	0.0305471	-1.79661	2.18053	Fibroblasts	NA	NA	NA	NA	NA	NA	NA	NA	NA	NA	NA	NA	NA	NA	NA	-23.7627	-12.6814	FibC1
0W_III_E#AGACGTTGTCGTGGCT	0	3197	11881	0.0137194	16.2291	23.4246	Fibroblasts	NA	NA	NA	NA	NA	NA	NA	NA	NA	NA	NA	NA	NA	NA	NA	-30.4651	-16.2671	FibC1
0W_III_E#AGACGTTTCATGTAGC	0	2126	12149	0.000246934	1.82218	39.9597	Myocytes	NA	NA	NA	NA	NA	NA	NA	NA	NA	NA	NA	NA	NA	NA	NA	NA	NA	NA
0W_III_E#AGACGTTTCCTTCAAT	0	2968	9851	0.020201	35.3399	4.46727	Fibroblasts	NA	NA	NA	NA	NA	NA	NA	NA	NA	NA	NA	NA	NA	NA	NA	-21.0492	17.3442	FibC2
0W_III_E#AGACGTTTCGAGGTAG	0	3032	9474	0.0185772	16.5776	19.8356	Fibroblasts	NA	NA	NA	NA	NA	NA	NA	NA	NA	NA	NA	NA	NA	NA	NA	-32.9729	-15.0211	FibC1
0W_III_E#AGAGCGAAGGTGATAT	0	2498	6525	0.0309579	24.2896	15.0273	Fibroblasts	NA	NA	NA	NA	NA	NA	NA	NA	NA	NA	NA	NA	NA	NA	NA	-35.138	-14.4917	FibC1
0W_III_E#AGAGCGAGTACCGAGA	0	2163	8156	0.0144679	-1.57995	-28.4074	Fibroblasts	NA	NA	NA	NA	NA	NA	NA	NA	NA	NA	NA	NA	NA	NA	NA	17.8948	12.7985	FibC5
0W_III_E#AGAGCGAGTTATCCGA	0	2957	9257	0.0173922	9.30788	26.8482	Fibroblasts	NA	NA	NA	NA	NA	NA	NA	NA	NA	NA	NA	NA	NA	NA	NA	-25.6778	-5.75207	FibC3
0W_III_E#AGAGCGAGTTCCATGA	0	2225	5527	0.0479464	25.6503	25.1252	Fibroblasts	NA	NA	NA	NA	NA	NA	NA	NA	NA	NA	NA	NA	NA	NA	NA	-26.8795	-19.1618	FibC3
0W_III_E#AGAGCGATCAAACGGG	0	2179	6111	0.024055	25.2122	-1.41314	Fibroblasts	NA	NA	NA	NA	NA	NA	NA	NA	NA	NA	NA	NA	NA	NA	NA	-26.7736	-9.19604	FibC1
0W_III_E#AGAGCGATCAATCACG	0	2818	8639	0.0192152	-4.35212	4.20982	Fibroblasts	NA	NA	NA	NA	NA	NA	NA	NA	NA	NA	NA	NA	NA	NA	NA	-22.8464	-14.0958	FibC1
0W_III_E#AGAGCGATCAGTTCGA	0	2636	8321	0.0186276	20.3265	17.4081	Fibroblasts	NA	NA	NA	NA	NA	NA	NA	NA	NA	NA	NA	NA	NA	NA	NA	-34.442	-9.36837	FibC1
0W_III_E#AGAGCGATCGCATGGC	0	1971	5510	0.0264973	25.291	13.481	Fibroblasts	NA	NA	NA	NA	NA	NA	NA	NA	NA	NA	NA	NA	NA	NA	NA	-27.8861	14.0738	FibC2
0W_III_E#AGAGCGATCGCCAGCA	0	1507	7101	0.000422476	-7.13146	39.6641	Myocytes	NA	NA	NA	NA	NA	NA	NA	NA	NA	NA	NA	NA	NA	NA	NA	NA	NA	NA
0W_III_E#AGAGCTTAGAAACCTA	0	2980	10162	0.0187955	13.5708	24.3025	Fibroblasts	NA	NA	NA	NA	NA	NA	NA	NA	NA	NA	NA	NA	NA	NA	NA	-31.5321	-9.67623	FibC1
0W_III_E#AGAGCTTAGGCCCTCA	0	3534	15112	0.0146903	-9.46698	3.87206	Fibroblasts	NA	NA	NA	NA	NA	NA	NA	NA	NA	NA	NA	NA	NA	NA	NA	-5.88272	-8.97653	FibC3
0W_III_E#AGAGCTTAGTACGCCC	0	1238	4742	0.000421763	-9.8635	38.2686	Myocytes	NA	NA	NA	NA	NA	NA	NA	NA	NA	NA	NA	NA	NA	NA	NA	NA	NA	NA
0W_III_E#AGAGCTTAGTCCGTAT	0	2097	5787	0.0300674	19.3374	19.1517	Fibroblasts	NA	NA	NA	NA	NA	NA	NA	NA	NA	NA	NA	NA	NA	NA	NA	-34.8682	-11.7771	FibC1
0W_III_E#AGAGCTTAGTTGAGAT	0	3416	11121	0.014567	22.0279	15.6006	Fibroblasts	NA	NA	NA	NA	NA	NA	NA	NA	NA	NA	NA	NA	NA	NA	NA	-34.4207	-7.91385	FibC1
0W_III_E#AGAGCTTCATGTTGAC	0	2315	6951	0.0240253	16.326	20.3594	Fibroblasts	NA	NA	NA	NA	NA	NA	NA	NA	NA	NA	NA	NA	NA	NA	NA	-33.686	-8.40426	FibC1
0W_III_E#AGAGCTTCATTGGGCC	0	1967	4855	0.0350154	23.8844	21.0962	Fibroblasts	NA	NA	NA	NA	NA	NA	NA	NA	NA	NA	NA	NA	NA	NA	NA	-33.4897	-9.46537	FibC1
0W_III_E#AGAGCTTGTGATGCCC	0	1959	5745	0.0214099	6.56797	26.3482	Fibroblasts	NA	NA	NA	NA	NA	NA	NA	NA	NA	NA	NA	NA	NA	NA	NA	-18.9522	-19.9573	FibC3
0W_III_E#AGAGCTTGTTATGCGT	0	3146	12276	0.0245194	0.143116	2.89229	Fibroblasts	NA	NA	NA	NA	NA	NA	NA	NA	NA	NA	NA	NA	NA	NA	NA	-23.5207	-17.865	FibC1
0W_III_E#AGAGTGGAGTCTCCTC	0	1230	2500	0.03	22.9387	12.7784	Fibroblasts	NA	NA	NA	NA	NA	NA	NA	NA	NA	NA	NA	NA	NA	NA	NA	-29.4514	10.462	FibC2
0W_III_E#AGAGTGGCACGACGAA	0	2457	7462	0.0186277	28.0242	10.6578	Fibroblasts	NA	NA	NA	NA	NA	NA	NA	NA	NA	NA	NA	NA	NA	NA	NA	-28.9927	9.46434	FibC2
0W_III_E#AGAGTGGCACGCTTTC	0	2766	9279	0.020153	-7.20609	-6.61933	Fibroblasts	NA	NA	NA	NA	NA	NA	NA	NA	NA	NA	NA	NA	NA	NA	NA	-21.2255	-16.6691	FibC1
0W_III_E#AGAGTGGCACTCAGGC	0	2792	8691	0.0188701	10.4443	27.2972	Fibroblasts	NA	NA	NA	NA	NA	NA	NA	NA	NA	NA	NA	NA	NA	NA	NA	-25.7621	-9.65916	FibC1
0W_III_E#AGAGTGGGTATAAACG	0	2895	8876	0.0250113	20.057	1.17864	Fibroblasts	NA	NA	NA	NA	NA	NA	NA	NA	NA	NA	NA	NA	NA	NA	NA	29.2972	19.5165	FibC5
0W_III_E#AGAGTGGGTCTGGAGA	0	3181	10654	0.0211188	18.8546	1.23074	Fibroblasts	NA	NA	NA	NA	NA	NA	NA	NA	NA	NA	NA	NA	NA	NA	NA	27.9593	23.4093	FibC5
0W_III_E#AGAGTGGGTGATGATA	0	3274	13285	0.0178397	-6.62606	-3.31092	Fibroblasts	NA	NA	NA	NA	NA	NA	NA	NA	NA	NA	NA	NA	NA	NA	NA	-21.18	-14.474	FibC1
0W_III_E#AGAGTGGGTTGCGTTA	0	3439	10717	0.0139031	14.8354	21.9905	Fibroblasts	NA	NA	NA	NA	NA	NA	NA	NA	NA	NA	NA	NA	NA	NA	NA	-29.2795	-14.4999	FibC1
0W_III_E#AGAGTGGTCTTTAGGG	0	2369	4885	0.0169943	3.33308	-41.8411	Endothelial cells	NA	NA	NA	NA	NA	NA	NA	NA	NA	NA	NA	NA	NA	NA	NA	NA	NA	NA
0W_III_E#AGATCTGAGCAGCGTA	0	3466	13660	0.0173499	-8.70968	-0.286324	Fibroblasts	NA	NA	NA	NA	NA	NA	NA	NA	NA	NA	NA	NA	NA	NA	NA	-19.0763	-11.8599	FibC1
0W_III_E#AGATCTGAGGAGTCTG	0	2450	6554	0.0224291	22.6762	15.1768	Fibroblasts	NA	NA	NA	NA	NA	NA	NA	NA	NA	NA	NA	NA	NA	NA	NA	-30.4176	10.6448	FibC2
0W_III_E#AGATCTGAGTATTGGA	0	3290	11732	0.0150869	12.597	26.4607	Fibroblasts	NA	NA	NA	NA	NA	NA	NA	NA	NA	NA	NA	NA	NA	NA	NA	-29.9545	-6.76941	FibC1
0W_III_E#AGATCTGAGTCGTACT	0	3339	12115	0.0178291	16.7631	25.0391	Fibroblasts	NA	NA	NA	NA	NA	NA	NA	NA	NA	NA	NA	NA	NA	NA	NA	-31.7195	-13.9804	FibC1
0W_III_E#AGATCTGCAAATACAG	0	4093	17295	0.0197745	-3.35003	1.72528	Fibroblasts	NA	NA	NA	NA	NA	NA	NA	NA	NA	NA	NA	NA	NA	NA	NA	-23.1262	-8.99528	FibC1
0W_III_E#AGATCTGCAAGCTGAG	0	2653	7873	0.0257843	9.93001	28.7813	Fibroblasts	NA	NA	NA	NA	NA	NA	NA	NA	NA	NA	NA	NA	NA	NA	NA	-27.5496	-7.50756	FibC1
0W_III_E#AGATCTGGTCTAAAGA	0	2569	6612	0.0238959	27.4964	11.477	Fibroblasts	NA	NA	NA	NA	NA	NA	NA	NA	NA	NA	NA	NA	NA	NA	NA	-28.894	11.1558	FibC2
0W_III_E#AGATCTGGTTCGCTAA	0	2007	4662	0.028743	5.00217	11.646	Fibroblasts	NA	NA	NA	NA	NA	NA	NA	NA	NA	NA	NA	NA	NA	NA	NA	-14.2452	-14.181	FibC3
0W_III_E#AGATCTGTCCTTTACA	0	3326	11676	0.0133607	7.67995	-23.0503	Fibroblasts	NA	NA	NA	NA	NA	NA	NA	NA	NA	NA	NA	NA	NA	NA	NA	4.02537	21.4957	FibC4
0W_III_E#AGATCTGTCTACTTAC	0	1665	4218	0.0199147	13.6211	18.5444	Fibroblasts	NA	NA	NA	NA	NA	NA	NA	NA	NA	NA	NA	NA	NA	NA	NA	-30.8906	-12.562	FibC1
0W_III_E#AGATTGCAGCTATGCT	0	3182	10518	0.0130253	15.5381	23.5318	Fibroblasts	NA	NA	NA	NA	NA	NA	NA	NA	NA	NA	NA	NA	NA	NA	NA	-31.0824	-15.8224	FibC1
0W_III_E#AGATTGCAGGGAACGG	0	2578	8029	0.0323826	21.3934	24.1141	Fibroblasts	NA	NA	NA	NA	NA	NA	NA	NA	NA	NA	NA	NA	NA	NA	NA	-28.5482	-18.481	FibC1
0W_III_E#AGATTGCCAACTTGAC	0	3015	9874	0.0188374	15.9768	24.1346	Fibroblasts	NA	NA	NA	NA	NA	NA	NA	NA	NA	NA	NA	NA	NA	NA	NA	-29.9444	-14.2657	FibC1
0W_III_E#AGATTGCCATGCGCAC	0	2459	6696	0.0185185	12.8627	24.3716	Fibroblasts	NA	NA	NA	NA	NA	NA	NA	NA	NA	NA	NA	NA	NA	NA	NA	-33.2224	-7.25693	FibC1
0W_III_E#AGATTGCCATTGAGCT	0	3238	12044	0.0176852	26.586	1.89623	Fibroblasts	NA	NA	NA	NA	NA	NA	NA	NA	NA	NA	NA	NA	NA	NA	NA	1.04645	10.969	FibC5
0W_III_E#AGATTGCGTCTAGGTT	0	3163	10685	0.0126345	19.3879	-0.287632	Fibroblasts	NA	NA	NA	NA	NA	NA	NA	NA	NA	NA	NA	NA	NA	NA	NA	27.241	23.0884	FibC5
0W_III_E#AGATTGCGTCTGCGGT	0	3353	12731	0.016181	-8.85299	-2.20108	Fibroblasts	NA	NA	NA	NA	NA	NA	NA	NA	NA	NA	NA	NA	NA	NA	NA	-21.1367	-12.3489	FibC1
0W_III_E#AGATTGCGTGATAAGT	0	1748	7565	0.00171844	-10.0083	37.2455	Myocytes	NA	NA	NA	NA	NA	NA	NA	NA	NA	NA	NA	NA	NA	NA	NA	NA	NA	NA
0W_III_E#AGATTGCGTTGGACCC	0	1020	2740	0.0372263	23.2479	21.4765	Fibroblasts	NA	NA	NA	NA	NA	NA	NA	NA	NA	NA	NA	NA	NA	NA	NA	-30.5557	-20.5183	FibC1
0W_III_E#AGATTGCGTTTGTGTG	0	3734	14366	0.0180983	-3.57986	1.27535	Fibroblasts	NA	NA	NA	NA	NA	NA	NA	NA	NA	NA	NA	NA	NA	NA	NA	-20.7992	-7.90327	FibC2
0W_III_E#AGATTGCTCTGCCAGG	0	915	2986	0	-15.4054	35.1481	Myocytes	NA	NA	NA	NA	NA	NA	NA	NA	NA	NA	NA	NA	NA	NA	NA	NA	NA	NA
0W_III_E#AGCAGCCAGATAGCAT	0	3156	9508	0.0255574	12.4436	30.8064	Fibroblasts	NA	NA	NA	NA	NA	NA	NA	NA	NA	NA	NA	NA	NA	NA	NA	-27.0142	-9.43983	FibC1
0W_III_E#AGCAGCCCATTGGCGC	0	3579	14579	0.020509	-0.456082	3.04666	Fibroblasts	NA	NA	NA	NA	NA	NA	NA	NA	NA	NA	NA	NA	NA	NA	NA	-23.2973	-17.622	FibC1
0W_III_E#AGCAGCCGTTCAGTAC	0	2272	6383	0.0271032	10.2643	27.9193	Fibroblasts	NA	NA	NA	NA	NA	NA	NA	NA	NA	NA	NA	NA	NA	NA	NA	-27.5484	-6.93109	FibC1
0W_III_E#AGCAGCCTCAGATAAG	0	3527	13024	0.0106726	-8.04253	3.42158	Fibroblasts	NA	NA	NA	NA	NA	NA	NA	NA	NA	NA	NA	NA	NA	NA	NA	-22.3125	-9.5376	FibC1
0W_III_E#AGCAGCCTCGCCTGAG	0	1168	3701	0.00405296	-6.31695	37.7029	Myocytes	NA	NA	NA	NA	NA	NA	NA	NA	NA	NA	NA	NA	NA	NA	NA	NA	NA	NA
0W_III_E#AGCATACAGATGTGGC	0	2922	9569	0.0152576	19.5431	16.6854	Fibroblasts	NA	NA	NA	NA	NA	NA	NA	NA	NA	NA	NA	NA	NA	NA	NA	-34.7474	-11.3385	FibC1
0W_III_E#AGCATACAGCGTGAGT	0	3043	9286	0.0265992	27.082	15.1015	Fibroblasts	NA	NA	NA	NA	NA	NA	NA	NA	NA	NA	NA	NA	NA	NA	NA	-28.3093	11.939	FibC2
0W_III_E#AGCATACCAAGAAAGG	0	2643	7881	0.00951656	-0.970489	-17.5495	Fibroblasts	NA	NA	NA	NA	NA	NA	NA	NA	NA	NA	NA	NA	NA	NA	NA	14.6304	5.14734	FibC2
0W_III_E#AGCATACCATAGAAAC	0	2096	5053	0.0284979	32.2318	13.1053	Fibroblasts	NA	NA	NA	NA	NA	NA	NA	NA	NA	NA	NA	NA	NA	NA	NA	-26.7109	12.8066	FibC2
0W_III_E#AGCATACGTTACTGAC	0	2811	8167	0.0236317	12.2038	30.7834	Fibroblasts	NA	NA	NA	NA	NA	NA	NA	NA	NA	NA	NA	NA	NA	NA	NA	-26.8377	-8.64946	FibC1
0W_III_E#AGCATACGTTGGACCC	0	2436	7994	0.0157618	-2.88016	5.78693	Fibroblasts	NA	NA	NA	NA	NA	NA	NA	NA	NA	NA	NA	NA	NA	NA	NA	-25.4289	-15.0068	FibC1
0W_III_E#AGCATACGTTTGTTTC	0	1839	4416	0.0731431	-33.8313	-17.682	Endothelial cells	NA	NA	NA	NA	NA	NA	NA	NA	NA	NA	NA	NA	NA	NA	NA	NA	NA	NA
0W_III_E#AGCATACTCCCTTGTG	0	3942	15636	0.0183551	-36.2604	-21.9078	Endothelial cells	NA	NA	NA	NA	NA	NA	NA	NA	NA	NA	NA	NA	NA	NA	NA	NA	NA	NA
0W_III_E#AGCATACTCCGTCATC	0	2647	8489	0.0221463	10.7979	21.2603	Fibroblasts	NA	NA	NA	NA	NA	NA	NA	NA	NA	NA	NA	NA	NA	NA	NA	-30.8707	-9.8063	FibC1
0W_III_E#AGCATACTCGCATGGC	0	3277	11550	0.0171429	19.3012	1.00334	Fibroblasts	NA	NA	NA	NA	NA	NA	NA	NA	NA	NA	NA	NA	NA	NA	NA	27.8936	23.2505	FibC5
0W_III_E#AGCCTAAAGCCACGTC	0	2519	8202	0.0224336	16.5598	23.3485	Fibroblasts	NA	NA	NA	NA	NA	NA	NA	NA	NA	NA	NA	NA	NA	NA	NA	-28.6116	-12.0753	FibC1
0W_III_E#AGCCTAAAGTGGGTTG	0	1465	5919	0.00118263	-5.75848	37.4653	Myocytes	NA	NA	NA	NA	NA	NA	NA	NA	NA	NA	NA	NA	NA	NA	NA	NA	NA	NA
0W_III_E#AGCCTAACACAGCGTC	0	2658	9281	0.026829	17.7967	26.4648	Fibroblasts	NA	NA	NA	NA	NA	NA	NA	NA	NA	NA	NA	NA	NA	NA	NA	-29.9616	-14.6883	FibC1
0W_III_E#AGCCTAACACGTGAGA	0	1658	3394	0.0465527	24.1566	23.8175	Fibroblasts	NA	NA	NA	NA	NA	NA	NA	NA	NA	NA	NA	NA	NA	NA	NA	-34.5348	-14.7375	FibC1
0W_III_E#AGCCTAACATCGGTTA	0	4180	18720	0.0145299	14.4372	31.7805	Fibroblasts	NA	NA	NA	NA	NA	NA	NA	NA	NA	NA	NA	NA	NA	NA	NA	-28.5819	-8.36111	FibC1
0W_III_E#AGCGGTCAGGTCGGAT	0	2803	10151	0.0175352	-5.86117	2.83746	Fibroblasts	NA	NA	NA	NA	NA	NA	NA	NA	NA	NA	NA	NA	NA	NA	NA	-20.803	-7.88297	FibC1
0W_III_E#AGCGGTCCAACTGGCC	0	3905	17078	0.0131163	-7.81917	-0.725577	Fibroblasts	NA	NA	NA	NA	NA	NA	NA	NA	NA	NA	NA	NA	NA	NA	NA	-21.6087	-10.1987	FibC1
0W_III_E#AGCGGTCCAAGGACTG	0	3371	10762	0.016168	17.3372	23.5315	Fibroblasts	NA	NA	NA	NA	NA	NA	NA	NA	NA	NA	NA	NA	NA	NA	NA	-31.9808	-13.7331	FibC1
0W_III_E#AGCGGTCCACGAGGTA	0	1788	4797	0.0375235	23.6472	21.7003	Fibroblasts	NA	NA	NA	NA	NA	NA	NA	NA	NA	NA	NA	NA	NA	NA	NA	-35.2297	-8.02195	FibC1
0W_III_E#AGCGGTCGTAACGACG	0	3100	10489	0.0253599	12.61	29.0532	Fibroblasts	NA	NA	NA	NA	NA	NA	NA	NA	NA	NA	NA	NA	NA	NA	NA	-29.361	-9.43195	FibC1
0W_III_E#AGCGGTCGTGCATCTA	0	1768	3692	0.0203142	29.0227	10.7421	Fibroblasts	NA	NA	NA	NA	NA	NA	NA	NA	NA	NA	NA	NA	NA	NA	NA	-28.5934	10.9376	FibC2
0W_III_E#AGCGGTCTCAGCATGT	0	2408	6896	0.024652	-36.934	-16.3649	Endothelial cells	NA	NA	NA	NA	NA	NA	NA	NA	NA	NA	NA	NA	NA	NA	NA	NA	NA	NA
0W_III_E#AGCGGTCTCCTGTACC	0	2919	15385	0.000324992	6.52105	39.1885	Myocytes	NA	NA	NA	NA	NA	NA	NA	NA	NA	NA	NA	NA	NA	NA	NA	NA	NA	NA
0W_III_E#AGCGGTCTCTTGTACT	0	2717	8510	0.019624	19.9242	15.817	Fibroblasts	NA	NA	NA	NA	NA	NA	NA	NA	NA	NA	NA	NA	NA	NA	NA	-30.3769	9.87436	FibC2
0W_III_E#AGCGTATAGAGTAAGG	0	2898	7546	0.0274318	23.6229	15.677	Fibroblasts	NA	NA	NA	NA	NA	NA	NA	NA	NA	NA	NA	NA	NA	NA	NA	-30.0861	10.4839	FibC2
0W_III_E#AGCGTATCAAGCCCAC	0	2573	7884	0.0261289	19.0019	19.8362	Fibroblasts	NA	NA	NA	NA	NA	NA	NA	NA	NA	NA	NA	NA	NA	NA	NA	-33.5564	-8.2985	FibC1
0W_III_E#AGCGTATCATTCCTGC	0	2518	8410	0.02283	25.9835	0.676243	Fibroblasts	NA	NA	NA	NA	NA	NA	NA	NA	NA	NA	NA	NA	NA	NA	NA	1.95347	12.1275	FibC5
0W_III_E#AGCGTATGTAATCGTC	0	3814	15068	0.0165915	16.9153	30.9322	Fibroblasts	NA	NA	NA	NA	NA	NA	NA	NA	NA	NA	NA	NA	NA	NA	NA	-33.2028	-7.08014	FibC1
0W_III_E#AGCGTATGTAGAGCTG	0	3359	12408	0.0130561	21.8972	1.72521	Fibroblasts	NA	NA	NA	NA	NA	NA	NA	NA	NA	NA	NA	NA	NA	NA	NA	26.2118	24.4684	FibC5
0W_III_E#AGCGTATGTAGCGATG	0	2514	7899	0.0229143	17.7127	23.1239	Fibroblasts	NA	NA	NA	NA	NA	NA	NA	NA	NA	NA	NA	NA	NA	NA	NA	-32.4689	-15.6344	FibC1
0W_III_E#AGCGTATGTCTCGTTC	0	1672	4792	0.0114775	35.4966	-3.13195	Fibroblasts	NA	NA	NA	NA	NA	NA	NA	NA	NA	NA	NA	NA	NA	NA	NA	-11.6997	20.9944	FibC5
0W_III_E#AGCGTATTCCACGTTC	0	2838	8849	0.0122048	27.1082	10.9125	Fibroblasts	NA	NA	NA	NA	NA	NA	NA	NA	NA	NA	NA	NA	NA	NA	NA	-29.4372	11.4697	FibC2
0W_III_E#AGCGTATTCGTCTGCT	0	2626	8237	0.0452835	25.3731	24.3136	Fibroblasts	NA	NA	NA	NA	NA	NA	NA	NA	NA	NA	NA	NA	NA	NA	NA	-28.9277	-19.2041	FibC1
0W_III_E#AGCGTCGCACAAGCCC	0	1156	4454	0	-4.979	36.1421	Myocytes	NA	NA	NA	NA	NA	NA	NA	NA	NA	NA	NA	NA	NA	NA	NA	NA	NA	NA
0W_III_E#AGCGTCGCATCCTTGC	0	1544	3850	0.018961	33.0389	5.17385	Fibroblasts	NA	NA	NA	NA	NA	NA	NA	NA	NA	NA	NA	NA	NA	NA	NA	-11.7663	20.7438	FibC5
0W_III_E#AGCGTCGCATGAGCGA	0	1559	3496	0.00800915	14.5822	-23.5256	Fibroblasts	NA	NA	NA	NA	NA	NA	NA	NA	NA	NA	NA	NA	NA	NA	NA	5.32916	21.8865	FibC4
0W_III_E#AGCGTCGGTCTGCCAG	0	2226	6269	0.0141968	3.74188	24.1297	Fibroblasts	NA	NA	NA	NA	NA	NA	NA	NA	NA	NA	NA	NA	NA	NA	NA	-31.1254	-13.7389	FibC1
0W_III_E#AGCGTCGTCCCTTGCA	0	747	2231	0.00358584	-17.7398	31.8158	Myocytes	NA	NA	NA	NA	NA	NA	NA	NA	NA	NA	NA	NA	NA	NA	NA	NA	NA	NA
0W_III_E#AGCTCCTAGATTACCC	0	3773	15618	0.0177359	17.4707	30.9462	Fibroblasts	NA	NA	NA	NA	NA	NA	NA	NA	NA	NA	NA	NA	NA	NA	NA	-34.5461	-9.20123	FibC1
0W_III_E#AGCTCCTAGTACGTTC	0	3328	11905	0.0175556	-6.48867	2.91874	Fibroblasts	NA	NA	NA	NA	NA	NA	NA	NA	NA	NA	NA	NA	NA	NA	NA	-22.1263	-10.7397	FibC1
0W_III_E#AGCTCCTCAGATAATG	0	2936	9057	0.0164514	35.0153	-5.10386	Fibroblasts	NA	NA	NA	NA	NA	NA	NA	NA	NA	NA	NA	NA	NA	NA	NA	-8.03214	28.2457	FibC5
0W_III_E#AGCTCCTCAGCGTCCA	0	2765	10626	0.0179748	-5.76533	-3.27601	Fibroblasts	NA	NA	NA	NA	NA	NA	NA	NA	NA	NA	NA	NA	NA	NA	NA	-19.9537	-15.5674	FibC1
0W_III_E#AGCTCCTGTCCAGTTA	0	3746	16557	0.0161865	-2.50356	2.19275	Fibroblasts	NA	NA	NA	NA	NA	NA	NA	NA	NA	NA	NA	NA	NA	NA	NA	-26.7278	-13.7122	FibC1
0W_III_E#AGCTCCTGTGCAGTAG	0	1401	2372	0.0484823	-36.8133	-14.5176	Endothelial cells	NA	NA	NA	NA	NA	NA	NA	NA	NA	NA	NA	NA	NA	NA	NA	NA	NA	NA
0W_III_E#AGCTCCTTCGCCTGAG	0	2772	8550	0.017076	27.3922	11.0368	Fibroblasts	NA	NA	NA	NA	NA	NA	NA	NA	NA	NA	NA	NA	NA	NA	NA	-29.3938	10.3156	FibC2
0W_III_E#AGCTCCTTCTAGCACA	0	3670	14811	0.0152589	-6.86734	-1.8161	Fibroblasts	NA	NA	NA	NA	NA	NA	NA	NA	NA	NA	NA	NA	NA	NA	NA	-20.781	-12.4925	FibC1
0W_III_E#AGCTCTCAGACAGACC	0	3847	15289	0.0137354	-3.48994	-1.84903	Fibroblasts	NA	NA	NA	NA	NA	NA	NA	NA	NA	NA	NA	NA	NA	NA	NA	-21.0118	-15.7775	FibC1
0W_III_E#AGCTCTCAGGGTTCCC	0	2880	10573	0.013525	-5.73266	-28.2286	Fibroblasts	NA	NA	NA	NA	NA	NA	NA	NA	NA	NA	NA	NA	NA	NA	NA	27.7676	12.2424	FibC5
0W_III_E#AGCTCTCCAGAGTGTG	0	3364	11917	0.0196358	23.3275	17.9901	Fibroblasts	NA	NA	NA	NA	NA	NA	NA	NA	NA	NA	NA	NA	NA	NA	NA	-34.5018	-7.7782	FibC1
0W_III_E#AGCTCTCCAGCGTCCA	0	3539	13473	0.0155867	-3.12385	-1.35975	Fibroblasts	NA	NA	NA	NA	NA	NA	NA	NA	NA	NA	NA	NA	NA	NA	NA	-22.7203	-15.937	FibC1
0W_III_E#AGCTCTCCAGGAATGC	0	2868	9643	0.013585	22.2711	15.6726	Fibroblasts	NA	NA	NA	NA	NA	NA	NA	NA	NA	NA	NA	NA	NA	NA	NA	-35.7517	-10.4503	FibC1
0W_III_E#AGCTCTCGTGTCTGAT	0	2987	9141	0.017066	27.0321	10.7195	Fibroblasts	NA	NA	NA	NA	NA	NA	NA	NA	NA	NA	NA	NA	NA	NA	NA	-26.8675	15.6236	FibC2
0W_III_E#AGCTCTCGTTAAGATG	0	2810	7898	0.0187389	26.3043	10.8379	Fibroblasts	NA	NA	NA	NA	NA	NA	NA	NA	NA	NA	NA	NA	NA	NA	NA	-28.4284	12.2072	FibC2
0W_III_E#AGCTCTCGTTACCAGT	0	2632	7080	0.0289548	19.9002	21.9985	Fibroblasts	NA	NA	NA	NA	NA	NA	NA	NA	NA	NA	NA	NA	NA	NA	NA	-33.7223	-14.8058	FibC1
0W_III_E#AGCTCTCTCACCCGAG	0	3619	15723	0.0146919	-3.85865	-0.880841	Fibroblasts	NA	NA	NA	NA	NA	NA	NA	NA	NA	NA	NA	NA	NA	NA	NA	-21.3799	-11.8843	FibC1
0W_III_E#AGCTCTCTCGGCTTGG	0	3343	13084	0.0190309	-2.455	-1.72022	Fibroblasts	NA	NA	NA	NA	NA	NA	NA	NA	NA	NA	NA	NA	NA	NA	NA	-22.8393	-16.9404	FibC1
0W_III_E#AGCTTGAAGCAAATCA	0	2171	6758	0.0139094	38.0905	-5.45118	Fibroblasts	NA	NA	NA	NA	NA	NA	NA	NA	NA	NA	NA	NA	NA	NA	NA	-12.5815	29.1569	FibC5
0W_III_E#AGCTTGAAGGTGTGGT	0	2951	8995	0.0204558	20.1799	0.991537	Fibroblasts	NA	NA	NA	NA	NA	NA	NA	NA	NA	NA	NA	NA	NA	NA	NA	27.9046	23.4634	FibC5
0W_III_E#AGCTTGACACATTTCT	0	1491	3302	0.0130224	-41.2324	-15.6809	Endothelial cells	NA	NA	NA	NA	NA	NA	NA	NA	NA	NA	NA	NA	NA	NA	NA	NA	NA	NA
0W_III_E#AGCTTGACACTCAGGC	0	2670	8753	0.0238775	18.1899	19.3797	Fibroblasts	NA	NA	NA	NA	NA	NA	NA	NA	NA	NA	NA	NA	NA	NA	NA	-34.9656	-12.5881	FibC1
0W_III_E#AGCTTGACATCTATGG	0	3121	10913	0.0184184	-7.62439	3.73169	Fibroblasts	NA	NA	NA	NA	NA	NA	NA	NA	NA	NA	NA	NA	NA	NA	NA	-25.2419	-9.52796	FibC1
0W_III_E#AGCTTGAGTACCATCA	0	3199	11376	0.0225914	-3.32887	-23.2663	Fibroblasts	NA	NA	NA	NA	NA	NA	NA	NA	NA	NA	NA	NA	NA	NA	NA	13.3201	18.7301	FibC4
0W_III_E#AGCTTGAGTTATGCGT	0	3022	12020	0.0158902	-5.59622	-5.11074	Fibroblasts	NA	NA	NA	NA	NA	NA	NA	NA	NA	NA	NA	NA	NA	NA	NA	-21.0299	-17.0685	FibC1
0W_III_E#AGCTTGATCAGAAATG	0	3278	12039	0.0173602	13.9369	28.9982	Fibroblasts	NA	NA	NA	NA	NA	NA	NA	NA	NA	NA	NA	NA	NA	NA	NA	-28.5282	-13.1797	FibC1
0W_III_E#AGCTTGATCATACGGT	0	2944	9369	0.0260433	19.1988	22.8388	Fibroblasts	NA	NA	NA	NA	NA	NA	NA	NA	NA	NA	NA	NA	NA	NA	NA	-33.4347	-13.1003	FibC1
0W_III_E#AGCTTGATCTAGCACA	0	3079	8828	0.0205029	32.4575	13.2334	Fibroblasts	NA	NA	NA	NA	NA	NA	NA	NA	NA	NA	NA	NA	NA	NA	NA	-22.1051	9.414	FibC2
0W_III_E#AGGCCACAGCCAGTAG	0	2435	7729	0.0185017	16.5678	18.2245	Fibroblasts	NA	NA	NA	NA	NA	NA	NA	NA	NA	NA	NA	NA	NA	NA	NA	-33.8066	-12.4354	FibC1
0W_III_E#AGGCCACCAGATTGCT	0	2573	7043	0.0421695	27.9992	20.0843	Fibroblasts	NA	NA	NA	NA	NA	NA	NA	NA	NA	NA	NA	NA	NA	NA	NA	-30.0045	10.2493	FibC2
0W_III_E#AGGCCACGTCGAGATG	0	2749	8584	0.0259786	13.474	27.2895	Fibroblasts	NA	NA	NA	NA	NA	NA	NA	NA	NA	NA	NA	NA	NA	NA	NA	-31.413	-8.58474	FibC1
0W_III_E#AGGCCACTCAAACCAC	0	3552	15664	0.0412411	-29.455	19.4057	Epithelial cells	-12.6699	13.5904	EpiC2	-0.0210978	-0.000401803	-0.0150956	-5.13419	7.83271	16.2114	-0.127284	-0.20013	-0.00146905	G1	5.93701	2.89115	NA	NA	NA
0W_III_E#AGGCCACTCTCTGCTG	0	3049	11011	0.0220688	-3.989	3.26581	Fibroblasts	NA	NA	NA	NA	NA	NA	NA	NA	NA	NA	NA	NA	NA	NA	NA	-26.2842	-10.4519	FibC1
0W_III_E#AGGCCACTCTGAAAGA	0	3172	9087	0.02333	18.0741	17.5707	Fibroblasts	NA	NA	NA	NA	NA	NA	NA	NA	NA	NA	NA	NA	NA	NA	NA	-32.9024	-16.6485	FibC1
0W_III_E#AGGCCGTCAGGATCGA	0	3181	10136	0.023086	17.0338	26.176	Fibroblasts	NA	NA	NA	NA	NA	NA	NA	NA	NA	NA	NA	NA	NA	NA	NA	-28.06	-17.6527	FibC1
0W_III_E#AGGCCGTCAGGTGCCT	0	3142	10177	0.01808	34.7189	3.91736	Fibroblasts	NA	NA	NA	NA	NA	NA	NA	NA	NA	NA	NA	NA	NA	NA	NA	-11.8574	20.6698	FibC5
0W_III_E#AGGCCGTCATCGATTG	0	1207	2298	0.0504787	27.8771	19.454	Fibroblasts	NA	NA	NA	NA	NA	NA	NA	NA	NA	NA	NA	NA	NA	NA	NA	-23.8758	2.16917	FibC2
0W_III_E#AGGCCGTGTTCCAACA	0	1963	4229	0.0241192	29.1782	11.4656	Fibroblasts	NA	NA	NA	NA	NA	NA	NA	NA	NA	NA	NA	NA	NA	NA	NA	-26.3892	10.2551	FibC2
0W_III_E#AGGCCGTTCCTGTAGA	0	3694	13563	0.0143774	12.9649	29.3917	Fibroblasts	NA	NA	NA	NA	NA	NA	NA	NA	NA	NA	NA	NA	NA	NA	NA	-27.8597	-8.14117	FibC1
0W_III_E#AGGCCGTTCGGCATCG	0	1346	2359	0.0559559	28.5781	19.9964	Fibroblasts	NA	NA	NA	NA	NA	NA	NA	NA	NA	NA	NA	NA	NA	NA	NA	-35.7326	-10.6851	FibC1
0W_III_E#AGGCCGTTCTATCCTA	0	2806	10061	0.0120266	21.4242	-22.1944	Fibroblasts	NA	NA	NA	NA	NA	NA	NA	NA	NA	NA	NA	NA	NA	NA	NA	3.72742	29.4061	FibC4
0W_III_E#AGGCCGTTCTGCAGTA	0	3748	16427	0.0110184	-8.52424	-0.96803	Fibroblasts	NA	NA	NA	NA	NA	NA	NA	NA	NA	NA	NA	NA	NA	NA	NA	-18.5209	-11.7971	FibC1
0W_III_E#AGGGAGTAGGATTCGG	0	3265	11246	0.0276543	13.394	31.3752	Fibroblasts	NA	NA	NA	NA	NA	NA	NA	NA	NA	NA	NA	NA	NA	NA	NA	-27.8306	-6.84018	FibC1
0W_III_E#AGGGAGTCAAAGCGGT	0	2446	7300	0.0238356	17.0507	19.0029	Fibroblasts	NA	NA	NA	NA	NA	NA	NA	NA	NA	NA	NA	NA	NA	NA	NA	-32.9223	-12.9839	FibC1
0W_III_E#AGGGAGTCATTACGAC	0	827	2257	0.00575986	-16.688	33.1861	Myocytes	NA	NA	NA	NA	NA	NA	NA	NA	NA	NA	NA	NA	NA	NA	NA	NA	NA	NA
0W_III_E#AGGGAGTCATTCCTGC	0	3604	14161	0.0193489	14.6001	30.6414	Fibroblasts	NA	NA	NA	NA	NA	NA	NA	NA	NA	NA	NA	NA	NA	NA	NA	-27.8301	-9.33107	FibC1
0W_III_E#AGGGAGTGTAGATTAG	0	2042	6362	0.0183904	-4.51117	-11.52	Fibroblasts	NA	NA	NA	NA	NA	NA	NA	NA	NA	NA	NA	NA	NA	NA	NA	-7.87776	-7.7587	FibC3
0W_III_E#AGGGAGTGTCTCTCTG	0	2753	8278	0.0268181	10.0209	29.6756	Fibroblasts	NA	NA	NA	NA	NA	NA	NA	NA	NA	NA	NA	NA	NA	NA	NA	-27.0247	-6.44213	FibC1
0W_III_E#AGGGAGTGTGCATCTA	0	2940	11188	0.0227029	21.236	21.8615	Fibroblasts	NA	NA	NA	NA	NA	NA	NA	NA	NA	NA	NA	NA	NA	NA	NA	-30.4646	-15.9308	FibC1
0W_III_E#AGGGAGTGTGCTAGCC	0	2180	5901	0.0167768	13.9249	17.9541	Fibroblasts	NA	NA	NA	NA	NA	NA	NA	NA	NA	NA	NA	NA	NA	NA	NA	-32.1643	-13.8656	FibC1
0W_III_E#AGGGAGTGTGGACGAT	0	2468	8687	0.0141591	-3.93683	4.38175	Fibroblasts	NA	NA	NA	NA	NA	NA	NA	NA	NA	NA	NA	NA	NA	NA	NA	-26.0536	-16.5136	FibC1
0W_III_E#AGGGAGTGTTACGGAG	0	2239	6257	0.0266901	20.2066	20.3474	Fibroblasts	NA	NA	NA	NA	NA	NA	NA	NA	NA	NA	NA	NA	NA	NA	NA	-31.5365	-18.6533	FibC1
0W_III_E#AGGGAGTTCATCACCC	0	3752	15058	0.019923	25.3461	17.4979	Fibroblasts	NA	NA	NA	NA	NA	NA	NA	NA	NA	NA	NA	NA	NA	NA	NA	-29.8057	12.7021	FibC2
0W_III_E#AGGGAGTTCTGTACGA	0	3189	11314	0.0197101	18.81	23.8329	Fibroblasts	NA	NA	NA	NA	NA	NA	NA	NA	NA	NA	NA	NA	NA	NA	NA	-31.0315	-14.4742	FibC1
0W_III_E#AGGGATGAGCTGATAA	0	2699	8131	0.0206617	8.0164	16.7701	Fibroblasts	NA	NA	NA	NA	NA	NA	NA	NA	NA	NA	NA	NA	NA	NA	NA	-31.4058	-16.8339	FibC1
0W_III_E#AGGGATGCAGTGACAG	0	2736	8342	0.0212179	16.8253	19.8915	Fibroblasts	NA	NA	NA	NA	NA	NA	NA	NA	NA	NA	NA	NA	NA	NA	NA	-33.4655	-12.8691	FibC1
0W_III_E#AGGGATGGTCATATGC	0	2612	8831	0.0279697	26.8887	15.8144	Fibroblasts	NA	NA	NA	NA	NA	NA	NA	NA	NA	NA	NA	NA	NA	NA	NA	-30.3042	8.87102	FibC2
0W_III_E#AGGGATGTCACTCCTG	0	2998	11165	0.0208688	-5.03367	-4.72582	Fibroblasts	NA	NA	NA	NA	NA	NA	NA	NA	NA	NA	NA	NA	NA	NA	NA	-19.6549	-16.0128	FibC1
0W_III_E#AGGGATGTCCAAACTG	0	3082	10672	0.0169603	26.6851	4.02358	Fibroblasts	NA	NA	NA	NA	NA	NA	NA	NA	NA	NA	NA	NA	NA	NA	NA	-11.085	19.2317	FibC5
0W_III_E#AGGGTGAAGGAGTACC	0	2941	11324	0.015189	-8.07444	3.4224	Fibroblasts	NA	NA	NA	NA	NA	NA	NA	NA	NA	NA	NA	NA	NA	NA	NA	-23.1987	-10.5016	FibC1
0W_III_E#AGGGTGAAGGTCGGAT	0	3020	9321	0.0214569	13.4705	25.6778	Fibroblasts	NA	NA	NA	NA	NA	NA	NA	NA	NA	NA	NA	NA	NA	NA	NA	-32.867	-7.33514	FibC1
0W_III_E#AGGGTGAAGTCAAGCG	0	1972	4304	0.0515799	29.4841	18.8599	Fibroblasts	NA	NA	NA	NA	NA	NA	NA	NA	NA	NA	NA	NA	NA	NA	NA	-35.9907	-10.0363	FibC1
0W_III_E#AGGGTGAGTCCCTACT	0	2194	6260	0.0223642	-11.0981	6.01052	Fibroblasts	NA	NA	NA	NA	NA	NA	NA	NA	NA	NA	NA	NA	NA	NA	NA	-23.7484	-10.9328	FibC1
0W_III_E#AGGGTGAGTCCTCCAT	0	2797	9121	0.0232431	22.514	18.6102	Fibroblasts	NA	NA	NA	NA	NA	NA	NA	NA	NA	NA	NA	NA	NA	NA	NA	-33.9639	-7.5593	FibC1
0W_III_E#AGGGTGATCCTTTACA	0	4109	16554	0.0170352	20.3482	27.6434	Fibroblasts	NA	NA	NA	NA	NA	NA	NA	NA	NA	NA	NA	NA	NA	NA	NA	-29.696	-16.0612	FibC1
0W_III_E#AGGGTGATCGGCATCG	0	5136	33654	0.00448684	8.83269	41.5563	Myocytes	NA	NA	NA	NA	NA	NA	NA	NA	NA	NA	NA	NA	NA	NA	NA	NA	NA	NA
0W_III_E#AGGGTGATCGTGACAT	0	3355	12845	0.0215648	13.4902	31.2077	Fibroblasts	NA	NA	NA	NA	NA	NA	NA	NA	NA	NA	NA	NA	NA	NA	NA	-23.7238	-8.77953	FibC1
0W_III_E#AGGTCATAGCTATGCT	0	3293	10049	0.020201	20.7171	17.8696	Fibroblasts	NA	NA	NA	NA	NA	NA	NA	NA	NA	NA	NA	NA	NA	NA	NA	-33.5271	-14.3782	FibC1
0W_III_E#AGGTCATAGTAACCCT	0	3125	11212	0.0173921	-7.72246	2.72494	Fibroblasts	NA	NA	NA	NA	NA	NA	NA	NA	NA	NA	NA	NA	NA	NA	NA	-21.3312	-11.4093	FibC1
0W_III_E#AGGTCATAGTGGCACA	0	2447	6248	0.0464149	30.4221	17.7908	Fibroblasts	NA	NA	NA	NA	NA	NA	NA	NA	NA	NA	NA	NA	NA	NA	NA	-26.8198	13.5788	FibC2
0W_III_E#AGGTCATCATCACAAC	0	2047	5323	0.0187864	14.2967	18.6667	Fibroblasts	NA	NA	NA	NA	NA	NA	NA	NA	NA	NA	NA	NA	NA	NA	NA	-33.4022	-10.5903	FibC1
0W_III_E#AGGTCATGTCCTGCTT	0	3106	9271	0.0216805	10.8755	30.2899	Fibroblasts	NA	NA	NA	NA	NA	NA	NA	NA	NA	NA	NA	NA	NA	NA	NA	-26.5374	-6.86295	FibC1
0W_III_E#AGGTCATGTCGCGGTT	0	1833	3453	0.0338836	25.1137	15.5957	Fibroblasts	NA	NA	NA	NA	NA	NA	NA	NA	NA	NA	NA	NA	NA	NA	NA	-29.0701	12.0055	FibC2
0W_III_E#AGGTCATGTGACTCAT	0	2684	7598	0.0298763	24.9834	15.7001	Fibroblasts	NA	NA	NA	NA	NA	NA	NA	NA	NA	NA	NA	NA	NA	NA	NA	-29.7568	11.3458	FibC2
0W_III_E#AGGTCATGTTACTGAC	0	2002	6453	0.0147218	22.3601	-23.7884	Fibroblasts	NA	NA	NA	NA	NA	NA	NA	NA	NA	NA	NA	NA	NA	NA	NA	9.21121	35.0357	FibC4
0W_III_E#AGGTCATTCGCGTTTC	0	3419	13469	0.0149232	-8.96032	-3.78545	Fibroblasts	NA	NA	NA	NA	NA	NA	NA	NA	NA	NA	NA	NA	NA	NA	NA	-18.5638	-12.3681	FibC1
0W_III_E#AGGTCATTCGTCCAGG	0	1333	5622	0.00373533	-3.76814	36.2969	Myocytes	NA	NA	NA	NA	NA	NA	NA	NA	NA	NA	NA	NA	NA	NA	NA	NA	NA	NA
0W_III_E#AGGTCCGAGCGTTGCC	0	2529	8004	0.0297351	20.8967	20.4698	Fibroblasts	NA	NA	NA	NA	NA	NA	NA	NA	NA	NA	NA	NA	NA	NA	NA	-30.3676	-19.4421	FibC1
0W_III_E#AGGTCCGAGGCCGAAT	0	3715	13931	0.0236882	15.3711	31.3459	Fibroblasts	NA	NA	NA	NA	NA	NA	NA	NA	NA	NA	NA	NA	NA	NA	NA	-28.5559	-6.92604	FibC1
0W_III_E#AGGTCCGAGTCCGGTC	0	2849	9496	0.0108467	22.5155	0.399119	Fibroblasts	NA	NA	NA	NA	NA	NA	NA	NA	NA	NA	NA	NA	NA	NA	NA	27.1255	23.8769	FibC5
0W_III_E#AGGTCCGCACTGTCGG	0	2819	9515	0.00956385	20.5335	-0.759143	Fibroblasts	NA	NA	NA	NA	NA	NA	NA	NA	NA	NA	NA	NA	NA	NA	NA	28.1027	23.0045	FibC5
0W_III_E#AGGTCCGCAGATCCAT	0	3510	14116	0.0184897	13.6709	31.5642	Fibroblasts	NA	NA	NA	NA	NA	NA	NA	NA	NA	NA	NA	NA	NA	NA	NA	-26.4219	-7.4979	FibC1
0W_III_E#AGGTCCGCATTCTCAT	0	1497	7345	0.0261402	-0.904734	40.0689	Myocytes	NA	NA	NA	NA	NA	NA	NA	NA	NA	NA	NA	NA	NA	NA	NA	NA	NA	NA
0W_III_E#AGGTCCGTCAGCGACC	0	3162	12087	0.0216762	-3.83231	-2.01816	Fibroblasts	NA	NA	NA	NA	NA	NA	NA	NA	NA	NA	NA	NA	NA	NA	NA	-20.7549	-15.833	FibC1
0W_III_E#AGGTCCGTCTACCTGC	0	1922	4631	0.0297992	29.1591	12.4047	Fibroblasts	NA	NA	NA	NA	NA	NA	NA	NA	NA	NA	NA	NA	NA	NA	NA	-27.4529	13.4997	FibC2
0W_III_E#AGTAGTCAGAGCAATT	0	3625	14800	0.0156081	13.4772	31.6667	Fibroblasts	NA	NA	NA	NA	NA	NA	NA	NA	NA	NA	NA	NA	NA	NA	NA	-27.2635	-7.96478	FibC1
0W_III_E#AGTAGTCAGTTGAGAT	0	2813	8962	0.0218701	18.4305	19.6526	Fibroblasts	NA	NA	NA	NA	NA	NA	NA	NA	NA	NA	NA	NA	NA	NA	NA	-33.4064	-13.9738	FibC1
0W_III_E#AGTAGTCCAATGAAAC	0	3413	13136	0.0133983	-9.88459	-1.00601	Fibroblasts	NA	NA	NA	NA	NA	NA	NA	NA	NA	NA	NA	NA	NA	NA	NA	-18.7364	-11.5836	FibC1
0W_III_E#AGTAGTCCACCCATGG	0	3197	12183	0.0149388	12.7057	26.4948	Fibroblasts	NA	NA	NA	NA	NA	NA	NA	NA	NA	NA	NA	NA	NA	NA	NA	-29.01	-9.50127	FibC1
0W_III_E#AGTAGTCCAGGCTCAC	0	3470	13687	0.0186308	13.5813	30.9614	Fibroblasts	NA	NA	NA	NA	NA	NA	NA	NA	NA	NA	NA	NA	NA	NA	NA	-26.4413	-8.05702	FibC1
0W_III_E#AGTAGTCGTGGTGTAG	0	2306	6257	0.0188589	35.3897	0.552518	Fibroblasts	NA	NA	NA	NA	NA	NA	NA	NA	NA	NA	NA	NA	NA	NA	NA	-15.4076	23.9025	FibC5
0W_III_E#AGTAGTCTCAGAGACG	0	2732	7962	0.0169555	34.1776	5.17996	Fibroblasts	NA	NA	NA	NA	NA	NA	NA	NA	NA	NA	NA	NA	NA	NA	NA	-30.4487	8.95487	FibC2
0W_III_E#AGTAGTCTCCCTCTTT	0	1971	5914	0.018769	20.5139	13.4235	Fibroblasts	NA	NA	NA	NA	NA	NA	NA	NA	NA	NA	NA	NA	NA	NA	NA	-28.3791	14.4416	FibC2
0W_III_E#AGTAGTCTCGATAGAA	0	3225	11894	0.0202623	-8.61118	-2.93359	Fibroblasts	NA	NA	NA	NA	NA	NA	NA	NA	NA	NA	NA	NA	NA	NA	NA	-19.4882	-14.9945	FibC1
0W_III_E#AGTAGTCTCGTTGCCT	0	3851	16433	0.0137528	-2.86639	2.5616	Fibroblasts	NA	NA	NA	NA	NA	NA	NA	NA	NA	NA	NA	NA	NA	NA	NA	-23.546	-13.688	FibC1
0W_III_E#AGTCTTTCAACTGCTA	0	3106	11302	0.00884799	-9.58412	-4.73465	Fibroblasts	NA	NA	NA	NA	NA	NA	NA	NA	NA	NA	NA	NA	NA	NA	NA	-19.6453	-15.2911	FibC1
0W_III_E#AGTCTTTCATGTTCCC	0	2541	15224	0.00256174	5.83431	40.2965	Myocytes	NA	NA	NA	NA	NA	NA	NA	NA	NA	NA	NA	NA	NA	NA	NA	NA	NA	NA
0W_III_E#AGTCTTTGTACCGGCT	0	2997	11232	0.0194979	-6.38348	1.93244	Fibroblasts	NA	NA	NA	NA	NA	NA	NA	NA	NA	NA	NA	NA	NA	NA	NA	-21.8908	-16.3712	FibC1
0W_III_E#AGTCTTTGTCTTGATG	0	2771	8566	0.024749	35.4722	2.89678	Fibroblasts	NA	NA	NA	NA	NA	NA	NA	NA	NA	NA	NA	NA	NA	NA	NA	-12.9146	22.4037	FibC5
0W_III_E#AGTCTTTGTGCGAAAC	0	3071	10161	0.0179116	15.9087	24.1905	Fibroblasts	NA	NA	NA	NA	NA	NA	NA	NA	NA	NA	NA	NA	NA	NA	NA	-30.8469	-12.348	FibC1
0W_III_E#AGTCTTTTCGCGATCG	0	2619	8454	0.0241306	19.9907	20.8238	Fibroblasts	NA	NA	NA	NA	NA	NA	NA	NA	NA	NA	NA	NA	NA	NA	NA	-29.4681	-19.0253	FibC1
0W_III_E#AGTGAGGAGTACACCT	0	2710	9393	0.014053	-12.6241	-2.88684	Fibroblasts	NA	NA	NA	NA	NA	NA	NA	NA	NA	NA	NA	NA	NA	NA	NA	-17.7852	-14.3329	FibC6
0W_III_E#AGTGAGGAGTGTGGCA	0	2529	7782	0.0249293	10.0358	28.9022	Fibroblasts	NA	NA	NA	NA	NA	NA	NA	NA	NA	NA	NA	NA	NA	NA	NA	-27.4748	-7.61909	FibC1
0W_III_E#AGTGAGGCAATGAAAC	0	3355	11675	0.0173876	13.476	27.6651	Fibroblasts	NA	NA	NA	NA	NA	NA	NA	NA	NA	NA	NA	NA	NA	NA	NA	-30.7023	-8.06375	FibC1
0W_III_E#AGTGAGGCAATGGTCT	0	3299	11863	0.0160162	17.4314	24.8608	Fibroblasts	NA	NA	NA	NA	NA	NA	NA	NA	NA	NA	NA	NA	NA	NA	NA	-32.5799	-13.0068	FibC1
0W_III_E#AGTGAGGCACGAAATA	0	2525	6829	0.0325084	24.245	21.099	Fibroblasts	NA	NA	NA	NA	NA	NA	NA	NA	NA	NA	NA	NA	NA	NA	NA	-33.979	-7.8612	FibC1
0W_III_E#AGTGAGGCATGGGACA	0	1115	3316	0.00331725	-9.67344	39.3853	Myocytes	NA	NA	NA	NA	NA	NA	NA	NA	NA	NA	NA	NA	NA	NA	NA	NA	NA	NA
0W_III_E#AGTGAGGGTCGACTAT	0	2179	5659	0.0245626	34.2111	-8.13028	Fibroblasts	NA	NA	NA	NA	NA	NA	NA	NA	NA	NA	NA	NA	NA	NA	NA	-7.66852	28.6926	FibC5
0W_III_E#AGTGAGGGTCTAAAGA	0	3173	10818	0.0169163	29.8358	2.44897	Fibroblasts	NA	NA	NA	NA	NA	NA	NA	NA	NA	NA	NA	NA	NA	NA	NA	-10.8058	20.5762	FibC5
0W_III_E#AGTGAGGGTTGGTTTG	0	2911	10158	0.02215	-5.95085	1.85904	Fibroblasts	NA	NA	NA	NA	NA	NA	NA	NA	NA	NA	NA	NA	NA	NA	NA	-22.8202	-17.5021	FibC1
0W_III_E#AGTGAGGTCACTTATC	0	2927	10214	0.0108674	1.57749	-26.6177	Fibroblasts	NA	NA	NA	NA	NA	NA	NA	NA	NA	NA	NA	NA	NA	NA	NA	12.6978	14.0618	FibC4
0W_III_E#AGTGGGACACCAGGTC	0	2737	10052	0.0241743	17.8843	25.6682	Fibroblasts	NA	NA	NA	NA	NA	NA	NA	NA	NA	NA	NA	NA	NA	NA	NA	-28.5263	-18.1554	FibC1
0W_III_E#AGTGGGAGTGCGGTAA	0	1648	3925	0.0264968	19.8546	18.0052	Fibroblasts	NA	NA	NA	NA	NA	NA	NA	NA	NA	NA	NA	NA	NA	NA	NA	-29.7795	14.1774	FibC1
0W_III_E#AGTGGGATCACCTTAT	0	2678	8122	0.0198227	13.5554	24.1682	Fibroblasts	NA	NA	NA	NA	NA	NA	NA	NA	NA	NA	NA	NA	NA	NA	NA	-34.113	-7.20732	FibC1
0W_III_E#AGTGGGATCAGTCCCT	0	2542	8274	0.0635726	18.9556	4.84983	Fibroblasts	NA	NA	NA	NA	NA	NA	NA	NA	NA	NA	NA	NA	NA	NA	NA	10.9273	17.6802	FibC4
0W_III_E#AGTGTCAAGATGCCAG	0	3711	15327	0.0157239	13.6528	31.9727	Fibroblasts	NA	NA	NA	NA	NA	NA	NA	NA	NA	NA	NA	NA	NA	NA	NA	-26.1286	-6.97824	FibC1
0W_III_E#AGTGTCAAGTAATCCC	0	2465	7136	0.034333	11.8738	29.1997	Fibroblasts	NA	NA	NA	NA	NA	NA	NA	NA	NA	NA	NA	NA	NA	NA	NA	-29.6391	-8.25361	FibC1
0W_III_E#AGTGTCACAGACGCCT	0	2020	5123	0.0525083	29.6763	18.7844	Fibroblasts	NA	NA	NA	NA	NA	NA	NA	NA	NA	NA	NA	NA	NA	NA	NA	-28.6635	11.9421	FibC2
0W_III_E#AGTGTCACATTACCTT	0	2834	9516	0.0183901	18.5853	17.9106	Fibroblasts	NA	NA	NA	NA	NA	NA	NA	NA	NA	NA	NA	NA	NA	NA	NA	-31.7192	-18.0349	FibC1
0W_III_E#AGTGTCAGTCTCCACT	0	2349	6286	0.0270442	17.7923	21.0645	Fibroblasts	NA	NA	NA	NA	NA	NA	NA	NA	NA	NA	NA	NA	NA	NA	NA	-28.7655	-19.0893	FibC1
0W_III_E#AGTGTCAGTGCTCTTC	0	1152	2400	0.04125	5.02838	30.0178	Fibroblasts	NA	NA	NA	NA	NA	NA	NA	NA	NA	NA	NA	NA	NA	NA	NA	-30.1333	-7.24659	FibC1
0W_III_E#AGTGTCATCCCGGATG	0	756	2466	0.00648824	-17.4266	32.1463	Myocytes	NA	NA	NA	NA	NA	NA	NA	NA	NA	NA	NA	NA	NA	NA	NA	NA	NA	NA
0W_III_E#AGTGTCATCTCGTTTA	0	2798	8934	0.018133	11.0691	24.6492	Fibroblasts	NA	NA	NA	NA	NA	NA	NA	NA	NA	NA	NA	NA	NA	NA	NA	-29.2994	-10.742	FibC1
0W_III_E#AGTTGGTCAAGAAGAG	0	2712	7479	0.0252708	10.0983	23.9315	Fibroblasts	NA	NA	NA	NA	NA	NA	NA	NA	NA	NA	NA	NA	NA	NA	NA	-27.7678	-18.2655	FibC1
0W_III_E#AGTTGGTCACGGTTTA	0	2150	5155	0.0395732	-36.1819	-22.2878	Endothelial cells	NA	NA	NA	NA	NA	NA	NA	NA	NA	NA	NA	NA	NA	NA	NA	NA	NA	NA
0W_III_E#AGTTGGTCACTAAGTC	0	2454	7319	0.0245935	19.9857	20.3472	Fibroblasts	NA	NA	NA	NA	NA	NA	NA	NA	NA	NA	NA	NA	NA	NA	NA	-33.6805	-13.737	FibC1
0W_III_E#AGTTGGTGTCTGCAAT	0	2810	9296	0.0172117	-1.09184	-2.14177	Fibroblasts	NA	NA	NA	NA	NA	NA	NA	NA	NA	NA	NA	NA	NA	NA	NA	-25.7305	-16.3674	FibC1
0W_III_E#AGTTGGTTCTGGGCCA	0	3305	11230	0.0251113	16.8152	28.4013	Fibroblasts	NA	NA	NA	NA	NA	NA	NA	NA	NA	NA	NA	NA	NA	NA	NA	-30.9811	-9.78195	FibC1
0W_III_E#ATAACGCAGAAGATTC	0	3866	15294	0.0141886	0.996145	5.06584	Fibroblasts	NA	NA	NA	NA	NA	NA	NA	NA	NA	NA	NA	NA	NA	NA	NA	-3.9142	-8.38316	FibC3
0W_III_E#ATAACGCAGCCGATTT	0	3314	13644	0.0134858	-8.61278	-4.58886	Fibroblasts	NA	NA	NA	NA	NA	NA	NA	NA	NA	NA	NA	NA	NA	NA	NA	-19.4837	-13.3971	FibC1
0W_III_E#ATAACGCAGCTAGGCA	0	2502	8116	0.025998	17.0947	21.8073	Fibroblasts	NA	NA	NA	NA	NA	NA	NA	NA	NA	NA	NA	NA	NA	NA	NA	-31.6273	-10.8786	FibC1
0W_III_E#ATAACGCAGTCACGCC	0	3799	15063	0.0177919	14.2663	30.7726	Fibroblasts	NA	NA	NA	NA	NA	NA	NA	NA	NA	NA	NA	NA	NA	NA	NA	-27.5307	-7.75668	FibC1
0W_III_E#ATAACGCCAGCCAGAA	0	3073	11641	0.0200155	18.5224	24.3379	Fibroblasts	NA	NA	NA	NA	NA	NA	NA	NA	NA	NA	NA	NA	NA	NA	NA	-30.4866	-15.7276	FibC1
0W_III_E#ATAACGCGTATCACCA	0	3554	14782	0.0182655	-1.15604	2.4964	Fibroblasts	NA	NA	NA	NA	NA	NA	NA	NA	NA	NA	NA	NA	NA	NA	NA	-25.9837	-15.4449	FibC1
0W_III_E#ATAACGCGTTGGACCC	0	2156	6819	0.0306497	18.2614	21.8034	Fibroblasts	NA	NA	NA	NA	NA	NA	NA	NA	NA	NA	NA	NA	NA	NA	NA	-32.6565	-12.8448	FibC1
0W_III_E#ATAACGCTCCAGAAGG	0	3194	12425	0.0160161	16.8298	0.238712	Fibroblasts	NA	NA	NA	NA	NA	NA	NA	NA	NA	NA	NA	NA	NA	NA	NA	23.0269	24.2681	FibC5
0W_III_E#ATAACGCTCGTTTGCC	0	2137	5988	0.0277221	-5.40703	-7.52039	Fibroblasts	NA	NA	NA	NA	NA	NA	NA	NA	NA	NA	NA	NA	NA	NA	NA	-8.09244	-7.61154	FibC3
0W_III_E#ATAAGAGAGACTACAA	0	2237	6935	0.0240807	19.6553	18.6645	Fibroblasts	NA	NA	NA	NA	NA	NA	NA	NA	NA	NA	NA	NA	NA	NA	NA	-36.0856	-10.0361	FibC1
0W_III_E#ATAAGAGAGAGCCCAA	0	2637	8596	0.0392043	24.1475	24.4561	Fibroblasts	NA	NA	NA	NA	NA	NA	NA	NA	NA	NA	NA	NA	NA	NA	NA	-31.814	-17.4098	FibC1
0W_III_E#ATAAGAGAGCGGCTTC	0	2510	6813	0.0180537	2.85024	-42.0134	Endothelial cells	NA	NA	NA	NA	NA	NA	NA	NA	NA	NA	NA	NA	NA	NA	NA	NA	NA	NA
0W_III_E#ATAAGAGCAGACACTT	0	2536	5819	0.027668	24.1014	15.0535	Fibroblasts	NA	NA	NA	NA	NA	NA	NA	NA	NA	NA	NA	NA	NA	NA	NA	-30.0423	10.4137	FibC2
0W_III_E#ATAAGAGCAGGGTATG	0	4302	20472	0.0192458	-2.43583	-0.863303	Fibroblasts	NA	NA	NA	NA	NA	NA	NA	NA	NA	NA	NA	NA	NA	NA	NA	-21.2662	-14.6256	FibC1
0W_III_E#ATAAGAGCAGTGGGAT	0	2898	8447	0.0268734	18.8762	22.4907	Fibroblasts	NA	NA	NA	NA	NA	NA	NA	NA	NA	NA	NA	NA	NA	NA	NA	-29.1979	-17.6736	FibC1
0W_III_E#ATAAGAGCATACCATG	0	2443	6483	0.0549128	26.707	24.0306	Fibroblasts	NA	NA	NA	NA	NA	NA	NA	NA	NA	NA	NA	NA	NA	NA	NA	-29.3679	-6.83845	FibC1
0W_III_E#ATAAGAGCATCCAACA	0	2360	8694	0.0180584	2.95376	-14.7207	Fibroblasts	NA	NA	NA	NA	NA	NA	NA	NA	NA	NA	NA	NA	NA	NA	NA	-7.06714	3.37175	FibC2
0W_III_E#ATAAGAGTCCACTCCA	0	2742	8861	0.0232479	11.7866	-8.85161	Fibroblasts	NA	NA	NA	NA	NA	NA	NA	NA	NA	NA	NA	NA	NA	NA	NA	-13.2923	13.0182	FibC2
0W_III_E#ATAAGAGTCTGCGGCA	0	3145	10498	0.0162888	10.3769	26.3187	Fibroblasts	NA	NA	NA	NA	NA	NA	NA	NA	NA	NA	NA	NA	NA	NA	NA	-25.2069	-11.0531	FibC1
0W_III_E#ATAGACCCACCAGTTA	0	3445	12060	0.0266169	20.9696	27.2113	Fibroblasts	NA	NA	NA	NA	NA	NA	NA	NA	NA	NA	NA	NA	NA	NA	NA	-28.2906	-18.6472	FibC1
0W_III_E#ATAGACCCATGAACCT	0	3257	14896	0.0160457	-0.0397075	3.21503	Fibroblasts	NA	NA	NA	NA	NA	NA	NA	NA	NA	NA	NA	NA	NA	NA	NA	-23.468	-17.742	FibC1
0W_III_E#ATCACGAAGCAGCCTC	0	2692	7439	0.0260788	16.7712	21.896	Fibroblasts	NA	NA	NA	NA	NA	NA	NA	NA	NA	NA	NA	NA	NA	NA	NA	-30.7952	10.5567	FibC2
0W_III_E#ATCACGAAGGGCATGT	0	2516	6037	0.0215374	31.9474	12.6991	Fibroblasts	NA	NA	NA	NA	NA	NA	NA	NA	NA	NA	NA	NA	NA	NA	NA	-26.6449	12.479	FibC2
0W_III_E#ATCACGAGTACAGACG	0	2858	9392	0.0261925	17.8718	26.3991	Fibroblasts	NA	NA	NA	NA	NA	NA	NA	NA	NA	NA	NA	NA	NA	NA	NA	-29.4021	-15.4528	FibC1
0W_III_E#ATCACGAGTATGAAAC	0	2121	6144	0.0211589	6.81636	25.7935	Fibroblasts	NA	NA	NA	NA	NA	NA	NA	NA	NA	NA	NA	NA	NA	NA	NA	-26.7841	-9.97301	FibC1
0W_III_E#ATCATCTAGAGCAATT	0	3288	11425	0.0193435	34.038	-8.9552	Fibroblasts	NA	NA	NA	NA	NA	NA	NA	NA	NA	NA	NA	NA	NA	NA	NA	-8.11382	29.406	FibC5
0W_III_E#ATCATCTAGGCGACAT	0	2287	6539	0.0356324	19.5169	19.2087	Fibroblasts	NA	NA	NA	NA	NA	NA	NA	NA	NA	NA	NA	NA	NA	NA	NA	-35.2159	-11.245	FibC1
0W_III_E#ATCATCTAGGGATGGG	0	2907	9502	0.0135761	10.0896	27.6883	Fibroblasts	NA	NA	NA	NA	NA	NA	NA	NA	NA	NA	NA	NA	NA	NA	NA	-26.7506	-5.33809	FibC1
0W_III_E#ATCATCTCACAGACAG	0	3109	10251	0.0215589	18.8837	23.2435	Fibroblasts	NA	NA	NA	NA	NA	NA	NA	NA	NA	NA	NA	NA	NA	NA	NA	-31.989	-14.5357	FibC1
0W_III_E#ATCATCTCACCAGATT	0	3592	13540	0.0204579	16.6263	28.129	Fibroblasts	NA	NA	NA	NA	NA	NA	NA	NA	NA	NA	NA	NA	NA	NA	NA	-31.1777	-8.78776	FibC1
0W_III_E#ATCATCTCATGGGAAC	0	2713	7949	0.0251604	13.7858	27.4124	Fibroblasts	NA	NA	NA	NA	NA	NA	NA	NA	NA	NA	NA	NA	NA	NA	NA	-27.8492	-10.4463	FibC1
0W_III_E#ATCATCTGTCTGATTG	0	3109	11225	0.0230735	-0.906991	3.57123	Fibroblasts	NA	NA	NA	NA	NA	NA	NA	NA	NA	NA	NA	NA	NA	NA	NA	-24.122	-17.1733	FibC1
0W_III_E#ATCATCTGTGATAAGT	0	2799	8521	0.0287525	18.9041	22.5388	Fibroblasts	NA	NA	NA	NA	NA	NA	NA	NA	NA	NA	NA	NA	NA	NA	NA	-30.2188	-15.7728	FibC1
0W_III_E#ATCATCTGTTCATGGT	0	744	2517	0.00516488	-14.7162	35.656	Myocytes	NA	NA	NA	NA	NA	NA	NA	NA	NA	NA	NA	NA	NA	NA	NA	NA	NA	NA
0W_III_E#ATCATCTTCGTAGGTT	0	1343	3603	0.0249792	11.6575	20.9349	Fibroblasts	NA	NA	NA	NA	NA	NA	NA	NA	NA	NA	NA	NA	NA	NA	NA	-4.84169	-23.4147	FibC7
0W_III_E#ATCATCTTCTGTTGAG	0	3014	9474	0.0204771	16.8533	24.1113	Fibroblasts	NA	NA	NA	NA	NA	NA	NA	NA	NA	NA	NA	NA	NA	NA	NA	-34.1354	-7.8433	FibC1
0W_III_E#ATCATGGAGATGGCGT	0	1542	4690	0.0202559	5.88737	-11.6045	Fibroblasts	NA	NA	NA	NA	NA	NA	NA	NA	NA	NA	NA	NA	NA	NA	NA	-15.7983	13.8579	FibC2
0W_III_E#ATCATGGAGCAGGTCA	0	2658	7817	0.0262249	21.9816	16.6956	Fibroblasts	NA	NA	NA	NA	NA	NA	NA	NA	NA	NA	NA	NA	NA	NA	NA	-29.3746	13.6505	FibC1
0W_III_E#ATCATGGAGCCTTGAT	0	3141	10276	0.0302647	31.246	14.484	Fibroblasts	NA	NA	NA	NA	NA	NA	NA	NA	NA	NA	NA	NA	NA	NA	NA	-26.6149	15.8046	FibC2
0W_III_E#ATCATGGCAAATACAG	0	3171	9176	0.0130776	25.6104	-24.3479	Fibroblasts	NA	NA	NA	NA	NA	NA	NA	NA	NA	NA	NA	NA	NA	NA	NA	-7.09462	29.8833	FibC4
0W_III_E#ATCATGGCAAGTTGTC	0	3127	10516	0.0627615	21.6807	7.44248	Fibroblasts	NA	NA	NA	NA	NA	NA	NA	NA	NA	NA	NA	NA	NA	NA	NA	-26.2653	-12.9729	FibC1
0W_III_E#ATCATGGCATATACGC	0	1543	5717	0.000349834	-2.07196	35.7672	Myocytes	NA	NA	NA	NA	NA	NA	NA	NA	NA	NA	NA	NA	NA	NA	NA	NA	NA	NA
0W_III_E#ATCATGGGTTCCTCCA	0	2579	7750	0.0260645	24.8865	15.3022	Fibroblasts	NA	NA	NA	NA	NA	NA	NA	NA	NA	NA	NA	NA	NA	NA	NA	-30.379	9.04373	FibC2
0W_III_E#ATCATGGTCCTTTCTC	0	3511	14672	0.0142448	-7.38775	-22.509	Fibroblasts	NA	NA	NA	NA	NA	NA	NA	NA	NA	NA	NA	NA	NA	NA	NA	24.1226	24.1903	FibC5
0W_III_E#ATCATGGTCTTGCATT	0	898	2771	0.000360881	-15.2171	35.8382	Myocytes	NA	NA	NA	NA	NA	NA	NA	NA	NA	NA	NA	NA	NA	NA	NA	NA	NA	NA
0W_III_E#ATCCACCAGATGTCGG	0	2775	7810	0.022023	9.46155	28.1405	Fibroblasts	NA	NA	NA	NA	NA	NA	NA	NA	NA	NA	NA	NA	NA	NA	NA	-26.7597	-6.7312	FibC1
0W_III_E#ATCCACCAGCTAGTCT	0	3245	12198	0.0224627	18.3373	24.5901	Fibroblasts	NA	NA	NA	NA	NA	NA	NA	NA	NA	NA	NA	NA	NA	NA	NA	-24.1191	-16.8833	FibC1
0W_III_E#ATCCACCAGGCAAAGA	0	3211	12698	0.0177193	-3.48105	3.53915	Fibroblasts	NA	NA	NA	NA	NA	NA	NA	NA	NA	NA	NA	NA	NA	NA	NA	-22.5549	-12.8038	FibC1
0W_III_E#ATCCACCAGTACTTGC	0	4179	14680	0.017508	5.79757	-42.6781	Endothelial cells	NA	NA	NA	NA	NA	NA	NA	NA	NA	NA	NA	NA	NA	NA	NA	NA	NA	NA
0W_III_E#ATCCACCCAACTGGCC	0	2666	8636	0.0151691	14.1305	22.1224	Fibroblasts	NA	NA	NA	NA	NA	NA	NA	NA	NA	NA	NA	NA	NA	NA	NA	-34.9951	-7.99714	FibC1
0W_III_E#ATCCACCGTAATCGTC	0	2393	6580	0.0176292	29.0998	11.1597	Fibroblasts	NA	NA	NA	NA	NA	NA	NA	NA	NA	NA	NA	NA	NA	NA	NA	-27.3264	10.2998	FibC2
0W_III_E#ATCCACCGTCAGAATA	0	2865	8448	0.0432055	24.5386	24.2946	Fibroblasts	NA	NA	NA	NA	NA	NA	NA	NA	NA	NA	NA	NA	NA	NA	NA	-30.7764	-17.997	FibC1
0W_III_E#ATCCACCGTTCGCGAC	0	2843	7832	0.0298774	27.5423	15.487	Fibroblasts	NA	NA	NA	NA	NA	NA	NA	NA	NA	NA	NA	NA	NA	NA	NA	-26.7614	15.6978	FibC2
0W_III_E#ATCCACCTCCGAACGC	0	3484	12027	0.0187079	12.5593	31.0379	Fibroblasts	NA	NA	NA	NA	NA	NA	NA	NA	NA	NA	NA	NA	NA	NA	NA	-26.821	-8.73695	FibC1
0W_III_E#ATCCACCTCTCCAGGG	0	3535	14981	0.0124157	14.8316	-19.1626	Fibroblasts	NA	NA	NA	NA	NA	NA	NA	NA	NA	NA	NA	NA	NA	NA	NA	0.16928	23.3742	FibC4
0W_III_E#ATCCACCTCTCGGACG	0	2101	5262	0.0269859	23.6824	15.1447	Fibroblasts	NA	NA	NA	NA	NA	NA	NA	NA	NA	NA	NA	NA	NA	NA	NA	-30.2852	11.4648	FibC2
0W_III_E#ATCCGAATCATTCACT	0	3818	14167	0.0102351	15.5399	29.3594	Fibroblasts	NA	NA	NA	NA	NA	NA	NA	NA	NA	NA	NA	NA	NA	NA	NA	-28.0398	-10.2997	FibC1
0W_III_E#ATCGAGTAGTAGTGCG	0	1591	3306	0.0529341	28.792	19.924	Fibroblasts	NA	NA	NA	NA	NA	NA	NA	NA	NA	NA	NA	NA	NA	NA	NA	-29.7422	10.9734	FibC2
0W_III_E#ATCGAGTAGTGCCAGA	0	3404	13746	0.0165139	15.4402	29.4018	Fibroblasts	NA	NA	NA	NA	NA	NA	NA	NA	NA	NA	NA	NA	NA	NA	NA	-28.4102	-14.0819	FibC1
0W_III_E#ATCGAGTCAAAGAATC	0	3576	14045	0.0336775	-5.11422	-0.381668	Fibroblasts	NA	NA	NA	NA	NA	NA	NA	NA	NA	NA	NA	NA	NA	NA	NA	-21.396	-10.9691	FibC1
0W_III_E#ATCGAGTCACCTATCC	0	2901	11091	0.0154179	-11.2205	-2.09082	Fibroblasts	NA	NA	NA	NA	NA	NA	NA	NA	NA	NA	NA	NA	NA	NA	NA	-18.7183	-13.7578	FibC1
0W_III_E#ATCGAGTCACTACAGT	0	2673	9838	0.0122992	12.7273	19.2872	Fibroblasts	NA	NA	NA	NA	NA	NA	NA	NA	NA	NA	NA	NA	NA	NA	NA	-28.7021	-13.5168	FibC1
0W_III_E#ATCGAGTCAGACTCGC	0	2745	8082	0.0244989	19.7524	21	Fibroblasts	NA	NA	NA	NA	NA	NA	NA	NA	NA	NA	NA	NA	NA	NA	NA	-31.8754	-17.0947	FibC1
0W_III_E#ATCGAGTCATCTCGCT	0	2226	7151	0.0204167	-8.46909	1.73354	Fibroblasts	NA	NA	NA	NA	NA	NA	NA	NA	NA	NA	NA	NA	NA	NA	NA	-19.5904	-13.4203	FibC1
0W_III_E#ATCGAGTGTATCAGTC	0	3070	10150	0.0145813	9.59354	26.5893	Fibroblasts	NA	NA	NA	NA	NA	NA	NA	NA	NA	NA	NA	NA	NA	NA	NA	-27.0314	-9.55762	FibC1
0W_III_E#ATCGAGTGTCCAACTA	0	2527	9926	0.0244812	-4.97269	-4.98711	Fibroblasts	NA	NA	NA	NA	NA	NA	NA	NA	NA	NA	NA	NA	NA	NA	NA	-16.8658	-10.9027	FibC6
0W_III_E#ATCGAGTTCAACGGGA	0	1952	4863	0.0143944	14.3476	14.653	Fibroblasts	NA	NA	NA	NA	NA	NA	NA	NA	NA	NA	NA	NA	NA	NA	NA	-34.9009	-12.2079	FibC7
0W_III_E#ATCGAGTTCATCGCTC	0	1082	3441	0.00087184	-6.00929	35.6175	Myocytes	NA	NA	NA	NA	NA	NA	NA	NA	NA	NA	NA	NA	NA	NA	NA	NA	NA	NA
0W_III_E#ATCTACTAGACACGAC	0	3252	11731	0.0317961	21.9025	27.1338	Fibroblasts	NA	NA	NA	NA	NA	NA	NA	NA	NA	NA	NA	NA	NA	NA	NA	-29.5325	-19.5507	FibC1
0W_III_E#ATCTACTCATGACATC	0	2313	8394	0.0482487	25.618	23.7147	Fibroblasts	NA	NA	NA	NA	NA	NA	NA	NA	NA	NA	NA	NA	NA	NA	NA	-25.7886	-13.0991	FibC1
0W_III_E#ATCTACTGTCACTTCC	0	2552	7146	0.0221103	38.986	-5.02967	Fibroblasts	NA	NA	NA	NA	NA	NA	NA	NA	NA	NA	NA	NA	NA	NA	NA	-11.832	25.3444	FibC5
0W_III_E#ATCTACTGTTCACGGC	0	1158	3809	0	-15.7668	34.7564	Myocytes	NA	NA	NA	NA	NA	NA	NA	NA	NA	NA	NA	NA	NA	NA	NA	NA	NA	NA
0W_III_E#ATCTACTGTTCAGCGC	0	1279	4254	0.000470146	-9.05658	38.3943	Myocytes	NA	NA	NA	NA	NA	NA	NA	NA	NA	NA	NA	NA	NA	NA	NA	NA	NA	NA
0W_III_E#ATCTACTTCAGGCCCA	0	2798	9625	0.0138182	13.688	-24.1052	Fibroblasts	NA	NA	NA	NA	NA	NA	NA	NA	NA	NA	NA	NA	NA	NA	NA	5.55133	25.1856	FibC4
0W_III_E#ATCTGCCAGAACTCGG	0	2932	8964	0.0249888	29.1544	2.17894	Fibroblasts	NA	NA	NA	NA	NA	NA	NA	NA	NA	NA	NA	NA	NA	NA	NA	-10.3774	21.2642	FibC5
0W_III_E#ATCTGCCAGACCTAGG	0	2313	6577	0.0250874	18.5895	22.2306	Fibroblasts	NA	NA	NA	NA	NA	NA	NA	NA	NA	NA	NA	NA	NA	NA	NA	-30.6784	-15.6088	FibC1
0W_III_E#ATCTGCCAGCAACGGT	0	3135	11758	0.0172648	-4.23943	4.74375	Fibroblasts	NA	NA	NA	NA	NA	NA	NA	NA	NA	NA	NA	NA	NA	NA	NA	-24.798	-12.9729	FibC1
0W_III_E#ATCTGCCAGGCCATAG	0	1902	10125	0.000987654	0.722603	39.4335	Myocytes	NA	NA	NA	NA	NA	NA	NA	NA	NA	NA	NA	NA	NA	NA	NA	NA	NA	NA
0W_III_E#ATCTGCCCACCCAGTG	0	1600	5371	0.0249488	25.9344	0.577254	Fibroblasts	NA	NA	NA	NA	NA	NA	NA	NA	NA	NA	NA	NA	NA	NA	NA	2.41815	10.8273	FibC5
0W_III_E#ATCTGCCCATTAACCG	0	2982	9940	0.0150905	-8.69738	3.16615	Fibroblasts	NA	NA	NA	NA	NA	NA	NA	NA	NA	NA	NA	NA	NA	NA	NA	-22.5017	-9.59138	FibC1
0W_III_E#ATCTGCCGTACAGACG	0	874	3011	0.000332116	-15.4377	35.5137	Myocytes	NA	NA	NA	NA	NA	NA	NA	NA	NA	NA	NA	NA	NA	NA	NA	NA	NA	NA
0W_III_E#ATCTGCCGTTAAAGTG	0	3162	10971	0.0205086	19.3873	23.7662	Fibroblasts	NA	NA	NA	NA	NA	NA	NA	NA	NA	NA	NA	NA	NA	NA	NA	-33.1937	-14.3884	FibC1
0W_III_E#ATCTGCCTCACCATAG	0	3041	7919	0.0335901	24.3192	2.52393	Fibroblasts	NA	NA	NA	NA	NA	NA	NA	NA	NA	NA	NA	NA	NA	NA	NA	0.0845625	10.6496	FibC5
0W_III_E#ATCTGCCTCGTAGGAG	0	4122	18058	0.0172777	-2.35821	1.48596	Fibroblasts	NA	NA	NA	NA	NA	NA	NA	NA	NA	NA	NA	NA	NA	NA	NA	-26.2128	-13.3451	FibC1
0W_III_E#ATCTGCCTCTGGTGTA	0	3467	11621	0.0149729	35.5095	3.08031	Fibroblasts	NA	NA	NA	NA	NA	NA	NA	NA	NA	NA	NA	NA	NA	NA	NA	-0.948724	21.347	FibC4
0W_III_E#ATGAGGGCACAGGCCT	0	2101	5433	0.0228235	15.3259	15.1041	Fibroblasts	NA	NA	NA	NA	NA	NA	NA	NA	NA	NA	NA	NA	NA	NA	NA	-28.4708	-19.8262	FibC1
0W_III_E#ATGAGGGCACTCGACG	0	2284	6649	0.0231614	15.0522	24.4936	Fibroblasts	NA	NA	NA	NA	NA	NA	NA	NA	NA	NA	NA	NA	NA	NA	NA	-29.2825	-10.745	FibC1
0W_III_E#ATGAGGGCAGCTGTTA	0	4642	21155	0.0172063	21.6753	29.733	Fibroblasts	NA	NA	NA	NA	NA	NA	NA	NA	NA	NA	NA	NA	NA	NA	NA	-29.1911	-13.0873	FibC1
0W_III_E#ATGAGGGCAGTGGGAT	0	2709	8521	0.0134961	13.3262	19.8124	Fibroblasts	NA	NA	NA	NA	NA	NA	NA	NA	NA	NA	NA	NA	NA	NA	NA	-34.0005	-11.6077	FibC1
0W_III_E#ATGAGGGCATGAGCGA	0	2830	9358	0.0167771	15.7458	23.0343	Fibroblasts	NA	NA	NA	NA	NA	NA	NA	NA	NA	NA	NA	NA	NA	NA	NA	-28.2764	-17.6541	FibC1
0W_III_E#ATGAGGGCATTCCTGC	0	2315	7194	0.0233528	20.0485	-0.478089	Fibroblasts	NA	NA	NA	NA	NA	NA	NA	NA	NA	NA	NA	NA	NA	NA	NA	27.9531	23.2527	FibC5
0W_III_E#ATGAGGGGTACCGGCT	0	3710	12055	0.0152634	-4.18451	3.77815	Fibroblasts	NA	NA	NA	NA	NA	NA	NA	NA	NA	NA	NA	NA	NA	NA	NA	-22.853	-11.3134	FibC1
0W_III_E#ATGAGGGGTCTCTCGT	0	2715	8301	0.0467414	26.7688	24.184	Fibroblasts	NA	NA	NA	NA	NA	NA	NA	NA	NA	NA	NA	NA	NA	NA	NA	-20.8301	-10.4402	FibC1
0W_III_E#ATGAGGGGTCTGGAGA	0	2565	8584	0.0235322	-2.00956	-2.34807	Fibroblasts	NA	NA	NA	NA	NA	NA	NA	NA	NA	NA	NA	NA	NA	NA	NA	-22.2645	-15.3101	FibC1
0W_III_E#ATGAGGGGTGATAAAC	0	2477	6678	0.0326445	21.9752	24.036	Fibroblasts	NA	NA	NA	NA	NA	NA	NA	NA	NA	NA	NA	NA	NA	NA	NA	-28.7993	-12.8806	FibC1
0W_III_E#ATGAGGGTCGCGATCG	0	3013	10792	0.0147331	-11.2943	0.959315	Fibroblasts	NA	NA	NA	NA	NA	NA	NA	NA	NA	NA	NA	NA	NA	NA	NA	-19.6348	-11.7735	FibC1
0W_III_E#ATGCGATAGCGTAATA	0	2838	8729	0.0168404	13.071	25.3333	Fibroblasts	NA	NA	NA	NA	NA	NA	NA	NA	NA	NA	NA	NA	NA	NA	NA	-30.1759	-9.70518	FibC1
0W_III_E#ATGCGATCAGACGCAA	0	3219	10871	0.0200534	11.8541	27.9892	Fibroblasts	NA	NA	NA	NA	NA	NA	NA	NA	NA	NA	NA	NA	NA	NA	NA	-28.5431	-7.05387	FibC1
0W_III_E#ATGCGATCAGCGTCCA	0	2678	6711	0.0347191	30.9125	15.2802	Fibroblasts	NA	NA	NA	NA	NA	NA	NA	NA	NA	NA	NA	NA	NA	NA	NA	-27.225	10.1519	FibC2
0W_III_E#ATGCGATCAGCTGGCT	0	2833	7948	0.020005	15.2723	21.2564	Fibroblasts	NA	NA	NA	NA	NA	NA	NA	NA	NA	NA	NA	NA	NA	NA	NA	-28.4087	-12.6278	FibC1
0W_III_E#ATGCGATCAGTCAGCC	0	3411	14660	0.0180082	-4.86789	-0.989931	Fibroblasts	NA	NA	NA	NA	NA	NA	NA	NA	NA	NA	NA	NA	NA	NA	NA	-20.8942	-15.0332	FibC1
0W_III_E#ATGCGATGTAAATGAC	0	3538	14842	0.0152944	-7.2657	-22.852	Fibroblasts	NA	NA	NA	NA	NA	NA	NA	NA	NA	NA	NA	NA	NA	NA	NA	28.9771	13.9445	FibC5
0W_III_E#ATGCGATGTGACGCCT	0	1873	5095	0.0306183	19.2273	19.5336	Fibroblasts	NA	NA	NA	NA	NA	NA	NA	NA	NA	NA	NA	NA	NA	NA	NA	-34.0796	-12.1342	FibC1
0W_III_E#ATGCGATGTTCGGGCT	0	3335	10260	0.025731	-38.1147	-12.1792	Endothelial cells	NA	NA	NA	NA	NA	NA	NA	NA	NA	NA	NA	NA	NA	NA	NA	NA	NA	NA
0W_III_E#ATGCGATTCCACGTTC	0	3283	10340	0.015764	15.6682	24.5393	Fibroblasts	NA	NA	NA	NA	NA	NA	NA	NA	NA	NA	NA	NA	NA	NA	NA	-30.2056	-15.518	FibC1
0W_III_E#ATGCGATTCGGATGGA	0	2622	9297	0.0186082	-1.79016	6.28687	Fibroblasts	NA	NA	NA	NA	NA	NA	NA	NA	NA	NA	NA	NA	NA	NA	NA	-26.055	-16.4717	FibC1
0W_III_E#ATGCGATTCGTGGGAA	0	3197	11674	0.0134487	16.0565	23.7074	Fibroblasts	NA	NA	NA	NA	NA	NA	NA	NA	NA	NA	NA	NA	NA	NA	NA	-34.293	-10.4328	FibC1
0W_III_E#ATGCGATTCGTTTAGG	0	2564	8400	0.0247619	8.21618	16.0879	Fibroblasts	NA	NA	NA	NA	NA	NA	NA	NA	NA	NA	NA	NA	NA	NA	NA	-29.6794	-19.3267	FibC1
0W_III_E#ATGCGATTCTACTCAT	0	3243	10773	0.0161515	13.7784	25.7576	Fibroblasts	NA	NA	NA	NA	NA	NA	NA	NA	NA	NA	NA	NA	NA	NA	NA	-29.1775	-8.97282	FibC1
0W_III_E#ATGCGATTCTTTACAC	0	3499	13842	0.0146655	-9.41067	0.918646	Fibroblasts	NA	NA	NA	NA	NA	NA	NA	NA	NA	NA	NA	NA	NA	NA	NA	-23.6169	-10.0311	FibC1
0W_III_E#ATGGGAGAGACCACGA	0	2572	7998	0.0166292	14.6495	23.3288	Fibroblasts	NA	NA	NA	NA	NA	NA	NA	NA	NA	NA	NA	NA	NA	NA	NA	-32.964	-10.733	FibC3
0W_III_E#ATGGGAGAGTAACCCT	0	2876	12606	0.0134856	-6.86076	-4.74021	Fibroblasts	NA	NA	NA	NA	NA	NA	NA	NA	NA	NA	NA	NA	NA	NA	NA	-18.3058	-14.6124	FibC1
0W_III_E#ATGGGAGCACCTCGTT	0	3294	11795	0.026028	13.3989	31.2656	Fibroblasts	NA	NA	NA	NA	NA	NA	NA	NA	NA	NA	NA	NA	NA	NA	NA	-27.9381	-6.76894	FibC1
0W_III_E#ATGGGAGCAGCCAGAA	0	2866	10109	0.0172124	-5.88592	4.09547	Fibroblasts	NA	NA	NA	NA	NA	NA	NA	NA	NA	NA	NA	NA	NA	NA	NA	-22.3412	-10.9222	FibC1
0W_III_E#ATGGGAGGTACACCGC	0	1388	2914	0.0226493	18.6295	14.3054	Fibroblasts	NA	NA	NA	NA	NA	NA	NA	NA	NA	NA	NA	NA	NA	NA	NA	-35.7944	-8.17158	FibC1
0W_III_E#ATGGGAGGTAGCGTGA	0	1400	2832	0.0625	21.8214	8.53239	Fibroblasts	NA	NA	NA	NA	NA	NA	NA	NA	NA	NA	NA	NA	NA	NA	NA	-16.4657	-8.75665	FibC1
0W_III_E#ATGGGAGGTGCTTCTC	0	1987	5025	0.040995	10.0833	31.294	Fibroblasts	NA	NA	NA	NA	NA	NA	NA	NA	NA	NA	NA	NA	NA	NA	NA	-27.563	-6.9714	FibC1
0W_III_E#ATGGGAGTCAATCTCT	0	4248	18554	0.0176242	10.502	3.90606	Fibroblasts	NA	NA	NA	NA	NA	NA	NA	NA	NA	NA	NA	NA	NA	NA	NA	-6.16655	3.17162	FibC5
0W_III_E#ATGGGAGTCCAAAGTC	0	3650	14878	0.0161312	-6.93937	-1.77933	Fibroblasts	NA	NA	NA	NA	NA	NA	NA	NA	NA	NA	NA	NA	NA	NA	NA	-20.7348	-12.2513	FibC1
0W_III_E#ATGTGTGAGAGATGAG	0	2833	9634	0.0225244	9.40538	23.8424	Fibroblasts	NA	NA	NA	NA	NA	NA	NA	NA	NA	NA	NA	NA	NA	NA	NA	-26.5032	-11.6406	FibC6
0W_III_E#ATGTGTGAGCAGCGTA	0	2222	14010	0.000142755	-0.79841	40.6477	Myocytes	NA	NA	NA	NA	NA	NA	NA	NA	NA	NA	NA	NA	NA	NA	NA	NA	NA	NA
0W_III_E#ATGTGTGAGTACGCGA	0	2338	6509	0.0222768	20.7213	-0.739896	Fibroblasts	NA	NA	NA	NA	NA	NA	NA	NA	NA	NA	NA	NA	NA	NA	NA	27.9276	23.448	FibC5
0W_III_E#ATGTGTGCACGAGAGT	0	1772	3894	0.0557268	26.6305	24.1069	Fibroblasts	NA	NA	NA	NA	NA	NA	NA	NA	NA	NA	NA	NA	NA	NA	NA	-29.8615	-9.98829	FibC1
0W_III_E#ATGTGTGGTATCACCA	0	5465	64018	0.00901309	9.33468	41.195	Myocytes	NA	NA	NA	NA	NA	NA	NA	NA	NA	NA	NA	NA	NA	NA	NA	NA	NA	NA
0W_III_E#ATGTGTGGTCTAAACC	0	2570	5937	0.035203	30.0488	14.8956	Fibroblasts	NA	NA	NA	NA	NA	NA	NA	NA	NA	NA	NA	NA	NA	NA	NA	-24.9883	16.7769	FibC2
0W_III_E#ATGTGTGGTCTTGATG	0	3405	11214	0.0121277	9.20594	25.7786	Fibroblasts	NA	NA	NA	NA	NA	NA	NA	NA	NA	NA	NA	NA	NA	NA	NA	-29.0604	-10.4549	FibC1
0W_III_E#ATGTGTGGTTGTTTGG	0	2092	5741	0.0322244	-9.24194	2.13725	Fibroblasts	NA	NA	NA	NA	NA	NA	NA	NA	NA	NA	NA	NA	NA	NA	NA	-19.277	-11.1337	FibC1
0W_III_E#ATGTGTGTCAGCTGGC	0	3393	10815	0.0227462	19.0694	24.2789	Fibroblasts	NA	NA	NA	NA	NA	NA	NA	NA	NA	NA	NA	NA	NA	NA	NA	-33.1292	-9.97063	FibC1
0W_III_E#ATGTGTGTCTCCGGTT	0	3763	13306	0.0192394	21.9358	26.3828	Fibroblasts	NA	NA	NA	NA	NA	NA	NA	NA	NA	NA	NA	NA	NA	NA	NA	-31.7136	-16.7026	FibC1
0W_III_E#ATTACTCAGATGCGAC	0	2895	10080	0.0207341	34.2678	2.18443	Fibroblasts	NA	NA	NA	NA	NA	NA	NA	NA	NA	NA	NA	NA	NA	NA	NA	-11.36	22.3311	FibC5
0W_III_E#ATTACTCCAGCATGAG	0	2134	5489	0.0225906	10.6842	24.9222	Fibroblasts	NA	NA	NA	NA	NA	NA	NA	NA	NA	NA	NA	NA	NA	NA	NA	-30.6273	-11.3311	FibC1
0W_III_E#ATTACTCCAGCTGTGC	0	1759	3533	0.0387772	-38.271	-11.2549	Endothelial cells	NA	NA	NA	NA	NA	NA	NA	NA	NA	NA	NA	NA	NA	NA	NA	NA	NA	NA
0W_III_E#ATTACTCGTAAGGGCT	0	2867	9064	0.021624	15.4352	24.8195	Fibroblasts	NA	NA	NA	NA	NA	NA	NA	NA	NA	NA	NA	NA	NA	NA	NA	-30.6035	-12.1567	FibC1
0W_III_E#ATTACTCGTACCATCA	0	2678	7172	0.0189626	31.218	-1.46831	Fibroblasts	NA	NA	NA	NA	NA	NA	NA	NA	NA	NA	NA	NA	NA	NA	NA	-10.1615	22.8367	FibC5
0W_III_E#ATTACTCGTCAGGACA	0	2774	9111	0.0209637	22.2959	16.0441	Fibroblasts	NA	NA	NA	NA	NA	NA	NA	NA	NA	NA	NA	NA	NA	NA	NA	-35.7353	-8.43595	FibC1
0W_III_E#ATTACTCGTGGTTTCA	0	2900	11421	0.0133088	-8.69033	-5.53808	Fibroblasts	NA	NA	NA	NA	NA	NA	NA	NA	NA	NA	NA	NA	NA	NA	NA	-1.69374	-8.36983	FibC6
0W_III_E#ATTACTCGTTACCGAT	0	3420	10807	0.0321088	19.879	28.2552	Fibroblasts	NA	NA	NA	NA	NA	NA	NA	NA	NA	NA	NA	NA	NA	NA	NA	-28.8612	-18.0674	FibC1
0W_III_E#ATTACTCGTTTAGCTG	0	2024	6205	0.0203062	20.0622	13.3803	Fibroblasts	NA	NA	NA	NA	NA	NA	NA	NA	NA	NA	NA	NA	NA	NA	NA	-34.4806	-9.27049	FibC1
0W_III_E#ATTACTCGTTTAGGAA	0	2622	9048	0.0132626	-11.137	-0.102115	Fibroblasts	NA	NA	NA	NA	NA	NA	NA	NA	NA	NA	NA	NA	NA	NA	NA	-18.6505	-11.8606	FibC1
0W_III_E#ATTACTCTCGGAAATA	0	3914	19352	0.0194812	-5.61963	-1.60248	Fibroblasts	NA	NA	NA	NA	NA	NA	NA	NA	NA	NA	NA	NA	NA	NA	NA	-18.1231	-13.9845	FibC1
0W_III_E#ATTATCCAGACTACAA	0	3360	12266	0.0197293	19.1241	25.5764	Fibroblasts	NA	NA	NA	NA	NA	NA	NA	NA	NA	NA	NA	NA	NA	NA	NA	-29.0937	-18.2346	FibC1
0W_III_E#ATTATCCAGAGGTTGC	0	2507	7188	0.0166945	22.4066	0.459101	Fibroblasts	NA	NA	NA	NA	NA	NA	NA	NA	NA	NA	NA	NA	NA	NA	NA	26.8237	24.5807	FibC5
0W_III_E#ATTATCCAGGACCACA	0	2116	6152	0.0206437	20.9431	-1.1848	Fibroblasts	NA	NA	NA	NA	NA	NA	NA	NA	NA	NA	NA	NA	NA	NA	NA	27.8917	23.0035	FibC5
0W_III_E#ATTATCCAGTCGCCGT	0	3209	11226	0.0146089	-8.41934	3.3804	Fibroblasts	NA	NA	NA	NA	NA	NA	NA	NA	NA	NA	NA	NA	NA	NA	NA	-22.2499	-9.5323	FibC1
0W_III_E#ATTATCCTCCTCTAGC	0	863	2595	0.00231214	-15.4299	35.3151	Myocytes	NA	NA	NA	NA	NA	NA	NA	NA	NA	NA	NA	NA	NA	NA	NA	NA	NA	NA
0W_III_E#ATTATCCTCTGGCGTG	0	2743	9605	0.0141593	-7.40801	2.0163	Fibroblasts	NA	NA	NA	NA	NA	NA	NA	NA	NA	NA	NA	NA	NA	NA	NA	-22.5273	-12.7117	FibC1
0W_III_E#ATTCTACAGACAAAGG	0	3943	17381	0.00920545	-6.09514	-22.5251	Fibroblasts	NA	NA	NA	NA	NA	NA	NA	NA	NA	NA	NA	NA	NA	NA	NA	29.2653	15.5831	FibC5
0W_III_E#ATTCTACAGAGCCTAG	0	3474	12313	0.0153496	16.6247	24.6763	Fibroblasts	NA	NA	NA	NA	NA	NA	NA	NA	NA	NA	NA	NA	NA	NA	NA	-31.0696	-11.7426	FibC1
0W_III_E#ATTCTACAGGAGTCTG	0	2097	11092	0.00198341	4.96862	37.6302	Myocytes	NA	NA	NA	NA	NA	NA	NA	NA	NA	NA	NA	NA	NA	NA	NA	NA	NA	NA
0W_III_E#ATTCTACTCGAGGTAG	0	3822	16525	0.00950076	-6.57207	-22.43	Fibroblasts	NA	NA	NA	NA	NA	NA	NA	NA	NA	NA	NA	NA	NA	NA	NA	27.9479	12.9871	FibC5
0W_III_E#ATTGGACAGGAGTACC	0	3365	11474	0.0201325	33.0951	13.0966	Fibroblasts	NA	NA	NA	NA	NA	NA	NA	NA	NA	NA	NA	NA	NA	NA	NA	-20.8657	10.5672	FibC2
0W_III_E#ATTGGACGTATATGAG	0	3216	11278	0.0252704	21.032	25.7919	Fibroblasts	NA	NA	NA	NA	NA	NA	NA	NA	NA	NA	NA	NA	NA	NA	NA	-28.5624	-18.309	FibC1
0W_III_E#ATTGGACGTCCTGCTT	0	2890	13728	0.0562354	-28.1432	17.4869	Epithelial cells	-8.76077	15.5309	EpiC2	-0.0211064	0.000804696	-0.0216743	-5.23974	-4.37226	16.4018	-0.206613	-0.134551	0.0535355	S	5.87504	4.25526	NA	NA	NA
0W_III_E#ATTGGACTCAGCTTAG	0	3024	11397	0.066421	21.4723	7.15225	Fibroblasts	NA	NA	NA	NA	NA	NA	NA	NA	NA	NA	NA	NA	NA	NA	NA	-21.7759	-11.5336	FibC1
0W_III_E#ATTGGACTCCAAATGC	0	2402	6620	0.0241692	16.4958	21.7866	Fibroblasts	NA	NA	NA	NA	NA	NA	NA	NA	NA	NA	NA	NA	NA	NA	NA	-32.3437	-7.94727	FibC1
0W_III_E#ATTGGACTCTGTTGAG	0	2442	5569	0.0484827	30.2956	17.7969	Fibroblasts	NA	NA	NA	NA	NA	NA	NA	NA	NA	NA	NA	NA	NA	NA	NA	-27.0657	13.6739	FibC2
0W_III_E#ATTGGTGAGACAAAGG	0	2854	8507	0.0346773	22.2448	24.2456	Fibroblasts	NA	NA	NA	NA	NA	NA	NA	NA	NA	NA	NA	NA	NA	NA	NA	-31.7725	-14.4095	FibC1
0W_III_E#ATTGGTGAGACACTAA	0	3312	10487	0.0244112	17.6286	26.2443	Fibroblasts	NA	NA	NA	NA	NA	NA	NA	NA	NA	NA	NA	NA	NA	NA	NA	-29.2294	-15.3283	FibC1
0W_III_E#ATTGGTGCAGGGTATG	0	4229	16793	0.0156017	14.0452	32.6448	Fibroblasts	NA	NA	NA	NA	NA	NA	NA	NA	NA	NA	NA	NA	NA	NA	NA	-25.3685	-5.85216	FibC3
0W_III_E#ATTGGTGCAGTCACTA	0	3028	11154	0.0118343	-8.13401	1.4974	Fibroblasts	NA	NA	NA	NA	NA	NA	NA	NA	NA	NA	NA	NA	NA	NA	NA	-20.0788	-13.3277	FibC1
0W_III_E#ATTGGTGCATTAGCCA	0	3733	15051	0.0145505	-4.55074	2.63336	Fibroblasts	NA	NA	NA	NA	NA	NA	NA	NA	NA	NA	NA	NA	NA	NA	NA	-22.9072	-13.0647	FibC1
0W_III_E#ATTGGTGCATTCGACA	0	3653	13619	0.0245246	18.2151	1.89806	Fibroblasts	NA	NA	NA	NA	NA	NA	NA	NA	NA	NA	NA	NA	NA	NA	NA	26.6954	24.5571	FibC5
0W_III_E#ATTGGTGGTAAATGAC	0	2094	5502	0.0116321	-17.4176	16.3191	Fibroblasts	NA	NA	NA	NA	NA	NA	NA	NA	NA	NA	NA	NA	NA	NA	NA	-23.8874	-8.19574	FibC1
0W_III_E#ATTGGTGGTAACGTTC	0	3628	13955	0.0241491	21.9904	27.2196	Fibroblasts	NA	NA	NA	NA	NA	NA	NA	NA	NA	NA	NA	NA	NA	NA	NA	-30.6488	-18.2073	FibC1
0W_III_E#ATTGGTGGTAAGGGCT	0	3779	14889	0.015179	19.3925	26.5511	Fibroblasts	NA	NA	NA	NA	NA	NA	NA	NA	NA	NA	NA	NA	NA	NA	NA	-28.8715	-15.8596	FibC1
0W_III_E#ATTGGTGGTAGGCTGA	0	2624	7653	0.0165948	14.1431	22.0131	Fibroblasts	NA	NA	NA	NA	NA	NA	NA	NA	NA	NA	NA	NA	NA	NA	NA	-33.2873	-8.66722	FibC1
0W_III_E#ATTGGTGTCAGCACAT	0	3040	8743	0.0288231	18.811	1.54193	Fibroblasts	NA	NA	NA	NA	NA	NA	NA	NA	NA	NA	NA	NA	NA	NA	NA	28.3773	23.3802	FibC5
0W_III_E#ATTGGTGTCCAACCAA	0	2553	8185	0.0205254	16.0234	18.7657	Fibroblasts	NA	NA	NA	NA	NA	NA	NA	NA	NA	NA	NA	NA	NA	NA	NA	-33.7029	-10.9107	FibC1
0W_III_E#ATTGGTGTCGTACGGC	0	2219	6436	0.0198881	12.7996	-8.65367	Fibroblasts	NA	NA	NA	NA	NA	NA	NA	NA	NA	NA	NA	NA	NA	NA	NA	-18.6077	12.475	FibC2
0W_III_E#ATTGGTGTCTGCTTGC	0	3422	12207	0.0126157	12.109	26.7883	Fibroblasts	NA	NA	NA	NA	NA	NA	NA	NA	NA	NA	NA	NA	NA	NA	NA	-30.0804	-9.66399	FibC1
0W_III_E#ATTTCTGAGGTGTGGT	0	3435	11616	0.026343	23.4167	18.536	Fibroblasts	NA	NA	NA	NA	NA	NA	NA	NA	NA	NA	NA	NA	NA	NA	NA	-34.7017	-7.24829	FibC1
0W_III_E#ATTTCTGAGTTCGCAT	0	2297	5894	0.0425857	10.3096	31.3497	Fibroblasts	NA	NA	NA	NA	NA	NA	NA	NA	NA	NA	NA	NA	NA	NA	NA	-27.3308	-7.44235	FibC1
0W_III_E#ATTTCTGTCATCATTC	0	3784	14613	0.0225826	21.0896	27.4335	Fibroblasts	NA	NA	NA	NA	NA	NA	NA	NA	NA	NA	NA	NA	NA	NA	NA	-28.9394	-18.3295	FibC1
0W_III_E#ATTTCTGTCGGCATCG	0	3952	17266	0.0239198	1.01191	2.62828	Fibroblasts	NA	NA	NA	NA	NA	NA	NA	NA	NA	NA	NA	NA	NA	NA	NA	-30.9846	-19.8212	FibC3
0W_III_E#ATTTCTGTCGTCACGG	0	3369	12037	0.0112985	-7.49791	1.14762	Fibroblasts	NA	NA	NA	NA	NA	NA	NA	NA	NA	NA	NA	NA	NA	NA	NA	-21.6816	-12.1406	FibC1
0W_III_E#ATTTCTGTCGTGGGAA	0	3131	12602	0.0173782	-6.46504	-5.50128	Fibroblasts	NA	NA	NA	NA	NA	NA	NA	NA	NA	NA	NA	NA	NA	NA	NA	-20.2662	-16.5064	FibC1
0W_III_E#CAACCAAAGCAATCTC	0	1811	4140	0.0442029	-3.16862	7.8195	Fibroblasts	NA	NA	NA	NA	NA	NA	NA	NA	NA	NA	NA	NA	NA	NA	NA	-22.4638	-8.89288	FibC1
0W_III_E#CAACCAAAGTACCGGA	0	3038	11781	0.0127324	-7.4096	1.64473	Fibroblasts	NA	NA	NA	NA	NA	NA	NA	NA	NA	NA	NA	NA	NA	NA	NA	-21.3726	-13.6764	FibC1
0W_III_E#CAACCAACAAGCCCAC	0	3443	12233	0.0224802	17.4536	26.9672	Fibroblasts	NA	NA	NA	NA	NA	NA	NA	NA	NA	NA	NA	NA	NA	NA	NA	-33.0454	-12.1687	FibC1
0W_III_E#CAACCAACACGGCGTT	0	2827	9053	0.0172319	23.7798	14.6099	Fibroblasts	NA	NA	NA	NA	NA	NA	NA	NA	NA	NA	NA	NA	NA	NA	NA	-29.3933	10.9147	FibC2
0W_III_E#CAACCAACACTTCGAA	0	3365	14218	0.0212407	-8.43529	-1.84295	Fibroblasts	NA	NA	NA	NA	NA	NA	NA	NA	NA	NA	NA	NA	NA	NA	NA	-18.4155	-13.3473	FibC1
0W_III_E#CAACCAACATCATCCC	0	2965	11486	0.0188926	-1.40742	3.79645	Fibroblasts	NA	NA	NA	NA	NA	NA	NA	NA	NA	NA	NA	NA	NA	NA	NA	-23.2566	-15.8019	FibC1
0W_III_E#CAACCAAGTCAATACC	0	2773	8387	0.0158579	13.0823	22.0154	Fibroblasts	NA	NA	NA	NA	NA	NA	NA	NA	NA	NA	NA	NA	NA	NA	NA	-33.0702	-7.67764	FibC1
0W_III_E#CAACCAAGTCGCCATG	0	2538	7697	0.0162401	10.7783	24.7936	Fibroblasts	NA	NA	NA	NA	NA	NA	NA	NA	NA	NA	NA	NA	NA	NA	NA	-28.1765	-10.1822	FibC1
0W_III_E#CAACCAAGTCTCTTAT	0	3538	13680	0.0155702	-7.66201	0.245771	Fibroblasts	NA	NA	NA	NA	NA	NA	NA	NA	NA	NA	NA	NA	NA	NA	NA	-23.2552	-12.3691	FibC1
0W_III_E#CAACCAAGTTAAAGTG	0	1899	4908	0.0138549	-17.3337	16.1907	Fibroblasts	NA	NA	NA	NA	NA	NA	NA	NA	NA	NA	NA	NA	NA	NA	NA	-23.8446	-8.22918	FibC1
0W_III_E#CAACCAAGTTCAACCA	0	3379	11906	0.0207458	14.6981	30.0862	Fibroblasts	NA	NA	NA	NA	NA	NA	NA	NA	NA	NA	NA	NA	NA	NA	NA	-27.6757	-10.1074	FibC1
0W_III_E#CAACCAATCATCTGCC	0	1066	3783	0.000528681	-11.0204	38.8093	Myocytes	NA	NA	NA	NA	NA	NA	NA	NA	NA	NA	NA	NA	NA	NA	NA	NA	NA	NA
0W_III_E#CAACCAATCCAGTATG	0	2873	11069	0.0159906	-9.07507	-5.70028	Fibroblasts	NA	NA	NA	NA	NA	NA	NA	NA	NA	NA	NA	NA	NA	NA	NA	-21.1394	-12.1493	FibC1
0W_III_E#CAACCAATCGCAAACT	0	2210	4696	0.0376917	27.4594	16.3782	Fibroblasts	NA	NA	NA	NA	NA	NA	NA	NA	NA	NA	NA	NA	NA	NA	NA	-29.0292	11.9716	FibC2
0W_III_E#CAACCAATCGCCTGAG	0	2939	9093	0.026174	13.9127	-6.45379	Fibroblasts	NA	NA	NA	NA	NA	NA	NA	NA	NA	NA	NA	NA	NA	NA	NA	-18.7496	10.5519	FibC2
0W_III_E#CAACCTCAGATCGATA	0	3478	14091	0.0153289	19.6249	1.93707	Fibroblasts	NA	NA	NA	NA	NA	NA	NA	NA	NA	NA	NA	NA	NA	NA	NA	26.2738	23.7718	FibC5
0W_III_E#CAACCTCCAATGTAAG	0	3366	13275	0.0170998	18.6835	24.9392	Fibroblasts	NA	NA	NA	NA	NA	NA	NA	NA	NA	NA	NA	NA	NA	NA	NA	-30.2638	-15.5834	FibC1
0W_III_E#CAACCTCCAGCCAATT	0	932	2667	0.00262467	-12.5265	38.3722	Myocytes	NA	NA	NA	NA	NA	NA	NA	NA	NA	NA	NA	NA	NA	NA	NA	NA	NA	NA
0W_III_E#CAACCTCGTAGGCTGA	0	3096	10422	0.017655	13.7554	24.0798	Fibroblasts	NA	NA	NA	NA	NA	NA	NA	NA	NA	NA	NA	NA	NA	NA	NA	-34.0899	-8.33545	FibC1
0W_III_E#CAACCTCGTCTCATCC	0	3024	11508	0.0590893	17.3723	5.80144	Fibroblasts	NA	NA	NA	NA	NA	NA	NA	NA	NA	NA	NA	NA	NA	NA	NA	-18.2749	-12.56	FibC1
0W_III_E#CAACCTCTCTACCTGC	0	3424	11936	0.0231233	15.7968	26.6475	Fibroblasts	NA	NA	NA	NA	NA	NA	NA	NA	NA	NA	NA	NA	NA	NA	NA	-33.241	-7.58448	FibC1
0W_III_E#CAACCTCTCTTCGAGA	0	2819	9200	0.0171739	15.7985	23.3442	Fibroblasts	NA	NA	NA	NA	NA	NA	NA	NA	NA	NA	NA	NA	NA	NA	NA	-28.832	-18.4112	FibC1
0W_III_E#CAACCTCTCTTTAGTC	0	3582	13915	0.0204815	-1.01851	3.0325	Fibroblasts	NA	NA	NA	NA	NA	NA	NA	NA	NA	NA	NA	NA	NA	NA	NA	-23.4898	-14.6352	FibC1
0W_III_E#CAACTAGAGGAGCGTT	0	2119	5178	0.0208575	4.9906	26.367	Fibroblasts	NA	NA	NA	NA	NA	NA	NA	NA	NA	NA	NA	NA	NA	NA	NA	-29.9918	-6.33181	FibC1
0W_III_E#CAACTAGAGTACGACG	0	2401	6335	0.0835043	20.8318	7.1811	Fibroblasts	NA	NA	NA	NA	NA	NA	NA	NA	NA	NA	NA	NA	NA	NA	NA	-7.20778	-4.40539	FibC3
0W_III_E#CAACTAGCAGGAATCG	0	1925	4764	0.0405122	28.5161	16.4663	Fibroblasts	NA	NA	NA	NA	NA	NA	NA	NA	NA	NA	NA	NA	NA	NA	NA	-27.8758	14.157	FibC2
0W_III_E#CAACTAGCAGGATTGG	0	1248	2686	0.0163812	4.16703	20.4684	Fibroblasts	NA	NA	NA	NA	NA	NA	NA	NA	NA	NA	NA	NA	NA	NA	NA	-28.6039	-12.2554	FibC1
0W_III_E#CAACTAGGTACAAGTA	0	3481	13793	0.0233452	20.3894	24.4337	Fibroblasts	NA	NA	NA	NA	NA	NA	NA	NA	NA	NA	NA	NA	NA	NA	NA	-35.1226	-11.2578	FibC1
0W_III_E#CAACTAGGTTACGGAG	0	4015	18482	0.0142301	-3.39703	0.956564	Fibroblasts	NA	NA	NA	NA	NA	NA	NA	NA	NA	NA	NA	NA	NA	NA	NA	-22.3148	-9.241	FibC1
0W_III_E#CAACTAGGTTGGTTTG	0	1016	3027	0.0033036	-15.3466	34.1672	Myocytes	NA	NA	NA	NA	NA	NA	NA	NA	NA	NA	NA	NA	NA	NA	NA	NA	NA	NA
0W_III_E#CAACTAGTCCCATTTA	0	2591	9306	0.0246078	-6.76115	2.92083	Fibroblasts	NA	NA	NA	NA	NA	NA	NA	NA	NA	NA	NA	NA	NA	NA	NA	-21.9895	-11.2282	FibC1
0W_III_E#CAAGAAAAGAAGGTGA	0	3638	14599	0.0184259	13.5737	31.6724	Fibroblasts	NA	NA	NA	NA	NA	NA	NA	NA	NA	NA	NA	NA	NA	NA	NA	-25.091	-7.92566	FibC1
0W_III_E#CAAGAAACACTACAGT	0	1822	4395	0.0334471	4.89576	29.5284	Fibroblasts	NA	NA	NA	NA	NA	NA	NA	NA	NA	NA	NA	NA	NA	NA	NA	-25.3098	-10.8415	FibC1
0W_III_E#CAAGAAAGTACTCTCC	0	3206	12032	0.0123836	-10.0869	0.609515	Fibroblasts	NA	NA	NA	NA	NA	NA	NA	NA	NA	NA	NA	NA	NA	NA	NA	-22.1975	-9.14361	FibC1
0W_III_E#CAAGAAAGTATGAATG	0	1297	2994	0.0140281	-17.135	8.4199	Fibroblasts	NA	NA	NA	NA	NA	NA	NA	NA	NA	NA	NA	NA	NA	NA	NA	-23.5543	-13.5926	FibC1
0W_III_E#CAAGAAAGTCCAGTAT	0	2675	9062	0.0126904	-4.6988	5.50526	Fibroblasts	NA	NA	NA	NA	NA	NA	NA	NA	NA	NA	NA	NA	NA	NA	NA	-23.9371	-13.2219	FibC1
0W_III_E#CAAGAAAGTCTACCTC	0	3084	9869	0.0185429	14.6371	23.793	Fibroblasts	NA	NA	NA	NA	NA	NA	NA	NA	NA	NA	NA	NA	NA	NA	NA	-29.625	-10.8012	FibC1
0W_III_E#CAAGATCAGTGCTGCC	0	3530	13119	0.0260691	16.9378	31.0747	Fibroblasts	NA	NA	NA	NA	NA	NA	NA	NA	NA	NA	NA	NA	NA	NA	NA	-33.0435	-6.94999	FibC1
0W_III_E#CAAGATCCACTCTGTC	0	2645	8261	0.0244522	18.2842	20.3817	Fibroblasts	NA	NA	NA	NA	NA	NA	NA	NA	NA	NA	NA	NA	NA	NA	NA	-29.44	-17.0238	FibC1
0W_III_E#CAAGATCGTCGGCATC	0	1626	3938	0.0121889	18.9619	12.5304	Fibroblasts	NA	NA	NA	NA	NA	NA	NA	NA	NA	NA	NA	NA	NA	NA	NA	-29.4577	14.1271	FibC2
0W_III_E#CAAGATCTCTGATTCT	0	3346	11242	0.033535	22.6405	26.9288	Fibroblasts	NA	NA	NA	NA	NA	NA	NA	NA	NA	NA	NA	NA	NA	NA	NA	-31.993	-16.1114	FibC1
0W_III_E#CAAGGCCAGAGCCTAG	0	2526	6528	0.0327819	25.4103	1.6448	Fibroblasts	NA	NA	NA	NA	NA	NA	NA	NA	NA	NA	NA	NA	NA	NA	NA	-0.92894	11.6381	FibC5
0W_III_E#CAAGGCCAGTCATCCA	0	877	2886	0.000693001	-15.3522	35.1018	Myocytes	NA	NA	NA	NA	NA	NA	NA	NA	NA	NA	NA	NA	NA	NA	NA	NA	NA	NA
0W_III_E#CAAGGCCCAAAGGTGC	0	3568	12786	0.0301893	22.4701	26.9314	Fibroblasts	NA	NA	NA	NA	NA	NA	NA	NA	NA	NA	NA	NA	NA	NA	NA	-29.7367	-19.3456	FibC1
0W_III_E#CAAGGCCCAGTAAGAT	0	2004	4460	0.0109865	32.8755	-0.638467	Fibroblasts	NA	NA	NA	NA	NA	NA	NA	NA	NA	NA	NA	NA	NA	NA	NA	-10.854	21.154	FibC5
0W_III_E#CAAGGCCGTGAGGGAG	0	3001	10424	0.0152533	10.7636	-2.82563	Fibroblasts	NA	NA	NA	NA	NA	NA	NA	NA	NA	NA	NA	NA	NA	NA	NA	-15.3519	3.60099	FibC2
0W_III_E#CAAGTTGAGCCCAATT	0	3150	12944	0.0175371	-2.14581	-22.7418	Fibroblasts	NA	NA	NA	NA	NA	NA	NA	NA	NA	NA	NA	NA	NA	NA	NA	7.37692	14.7214	FibC4
0W_III_E#CAAGTTGAGGCTCAGA	0	3278	12709	0.017704	6.68422	-23.98	Fibroblasts	NA	NA	NA	NA	NA	NA	NA	NA	NA	NA	NA	NA	NA	NA	NA	10.8807	17.5972	FibC4
0W_III_E#CAAGTTGCAATCCGAT	0	3404	11801	0.0294043	11.758	31.438	Fibroblasts	NA	NA	NA	NA	NA	NA	NA	NA	NA	NA	NA	NA	NA	NA	NA	-26.8595	-7.13557	FibC1
0W_III_E#CAAGTTGCACCTTGTC	0	2454	7008	0.040097	29.1753	17.3092	Fibroblasts	NA	NA	NA	NA	NA	NA	NA	NA	NA	NA	NA	NA	NA	NA	NA	-25.9186	11.0398	FibC2
0W_III_E#CAAGTTGCAGGGTATG	0	2674	10008	0.0119904	-1.00246	-2.17228	Fibroblasts	NA	NA	NA	NA	NA	NA	NA	NA	NA	NA	NA	NA	NA	NA	NA	-22.4535	-15.1254	FibC1
0W_III_E#CAAGTTGCATGGGACA	0	2543	10702	0.0146702	-10.5864	-1.97807	Fibroblasts	NA	NA	NA	NA	NA	NA	NA	NA	NA	NA	NA	NA	NA	NA	NA	-17.6573	-12.9339	FibC1
0W_III_E#CAAGTTGGTCTCTTAT	0	2734	7919	0.0319485	27.3089	15.1483	Fibroblasts	NA	NA	NA	NA	NA	NA	NA	NA	NA	NA	NA	NA	NA	NA	NA	-28.9817	10.8303	FibC2
0W_III_E#CAAGTTGGTTATCCGA	0	3340	11360	0.0199824	15.7316	26.0348	Fibroblasts	NA	NA	NA	NA	NA	NA	NA	NA	NA	NA	NA	NA	NA	NA	NA	-33.8003	-7.28265	FibC1
0W_III_E#CAAGTTGGTTCCGTCT	0	2689	9234	0.0144033	3.65068	5.20563	Fibroblasts	NA	NA	NA	NA	NA	NA	NA	NA	NA	NA	NA	NA	NA	NA	NA	-23.9626	-16.6999	FibC1
0W_III_E#CAAGTTGTCGGCGCAT	0	2566	9043	0.0175827	-8.43776	-5.67147	Fibroblasts	NA	NA	NA	NA	NA	NA	NA	NA	NA	NA	NA	NA	NA	NA	NA	-18.0829	-14.7748	FibC1
0W_III_E#CAAGTTGTCTCGAGTA	0	2487	7324	0.0258056	10.7733	23.2457	Fibroblasts	NA	NA	NA	NA	NA	NA	NA	NA	NA	NA	NA	NA	NA	NA	NA	-28.825	-9.23873	FibC1
0W_III_E#CACAAACAGATGTAAC	0	1144	3092	0.00129366	1.72936	34.9793	Myocytes	NA	NA	NA	NA	NA	NA	NA	NA	NA	NA	NA	NA	NA	NA	NA	NA	NA	NA
0W_III_E#CACAAACAGGACTGGT	0	2761	8881	0.0229704	18.651	22.1169	Fibroblasts	NA	NA	NA	NA	NA	NA	NA	NA	NA	NA	NA	NA	NA	NA	NA	-31.7471	-12.6962	FibC1
0W_III_E#CACAAACAGTAGTGCG	0	2938	8756	0.0202147	13.4476	24.3231	Fibroblasts	NA	NA	NA	NA	NA	NA	NA	NA	NA	NA	NA	NA	NA	NA	NA	-30.0351	-8.44872	FibC1
0W_III_E#CACAAACCAAGGTTTC	0	2938	9368	0.0244449	20.0386	26.1482	Fibroblasts	NA	NA	NA	NA	NA	NA	NA	NA	NA	NA	NA	NA	NA	NA	NA	-29.9146	-16.0876	FibC1
0W_III_E#CACAAACCAAGTCATC	0	4140	15527	0.0148129	13.1875	31.4595	Fibroblasts	NA	NA	NA	NA	NA	NA	NA	NA	NA	NA	NA	NA	NA	NA	NA	-27.6903	-6.83687	FibC1
0W_III_E#CACAAACCAATCTGCA	0	2523	7991	0.0116381	32.8266	5.37621	Fibroblasts	NA	NA	NA	NA	NA	NA	NA	NA	NA	NA	NA	NA	NA	NA	NA	-11.7621	20.8574	FibC5
0W_III_E#CACAAACCACATTTCT	0	3798	15388	0.0126722	17.6126	0.437037	Fibroblasts	NA	NA	NA	NA	NA	NA	NA	NA	NA	NA	NA	NA	NA	NA	NA	27.9874	18.7572	FibC5
0W_III_E#CACAAACTCATCGATG	0	3355	13256	0.0132016	-7.4098	-22.9641	Fibroblasts	NA	NA	NA	NA	NA	NA	NA	NA	NA	NA	NA	NA	NA	NA	NA	29.1588	13.9937	FibC5
0W_III_E#CACACAAAGCATCATC	0	3639	14922	0.0334406	21.5026	28.5163	Fibroblasts	NA	NA	NA	NA	NA	NA	NA	NA	NA	NA	NA	NA	NA	NA	NA	-28.3701	-18.804	FibC1
0W_III_E#CACACAACAATACGCT	0	3425	14588	0.0141897	-6.59878	-4.21051	Fibroblasts	NA	NA	NA	NA	NA	NA	NA	NA	NA	NA	NA	NA	NA	NA	NA	-19.6585	-14.7879	FibC1
0W_III_E#CACACAAGTATTCGTG	0	2610	8806	0.0171474	-11.3541	-1.31942	Fibroblasts	NA	NA	NA	NA	NA	NA	NA	NA	NA	NA	NA	NA	NA	NA	NA	-19.3922	-12.1648	FibC1
0W_III_E#CACACAAGTCAGGACA	0	3308	12955	0.0311849	19.0108	29.7499	Fibroblasts	NA	NA	NA	NA	NA	NA	NA	NA	NA	NA	NA	NA	NA	NA	NA	-31.1695	-7.77947	FibC1
0W_III_E#CACACAAGTCCCTACT	0	3515	12493	0.0188105	23.44	17.1565	Fibroblasts	NA	NA	NA	NA	NA	NA	NA	NA	NA	NA	NA	NA	NA	NA	NA	-30.2968	10.4868	FibC2
0W_III_E#CACACAATCAATAAGG	0	1148	4018	0.0102041	-14.7845	35.2672	Myocytes	NA	NA	NA	NA	NA	NA	NA	NA	NA	NA	NA	NA	NA	NA	NA	NA	NA	NA
0W_III_E#CACACAATCCATTCTA	0	2387	6362	0.026564	27.3475	14.6059	Fibroblasts	NA	NA	NA	NA	NA	NA	NA	NA	NA	NA	NA	NA	NA	NA	NA	-27.0963	14.1592	FibC2
0W_III_E#CACACCTAGCCAGTAG	0	3391	12556	0.0151322	-2.42351	-2.67328	Fibroblasts	NA	NA	NA	NA	NA	NA	NA	NA	NA	NA	NA	NA	NA	NA	NA	-22.3388	-15.2469	FibC1
0W_III_E#CACACCTAGCTTATCG	0	3089	10865	0.0242062	18.2259	26.8794	Fibroblasts	NA	NA	NA	NA	NA	NA	NA	NA	NA	NA	NA	NA	NA	NA	NA	-27.8672	-18.3163	FibC1
0W_III_E#CACACCTAGGTGCTAG	0	3049	9661	0.0262913	12.1887	29.2798	Fibroblasts	NA	NA	NA	NA	NA	NA	NA	NA	NA	NA	NA	NA	NA	NA	NA	-28.4523	-7.16429	FibC1
0W_III_E#CACACCTAGTAGTGCG	0	3243	9865	0.0242271	26.8632	14.8539	Fibroblasts	NA	NA	NA	NA	NA	NA	NA	NA	NA	NA	NA	NA	NA	NA	NA	-28.414	11.4968	FibC2
0W_III_E#CACACCTCACAGACAG	0	2939	9644	0.0184571	17.0375	18.9702	Fibroblasts	NA	NA	NA	NA	NA	NA	NA	NA	NA	NA	NA	NA	NA	NA	NA	-34.3298	-11.9929	FibC1
0W_III_E#CACACCTCACCTATCC	0	3195	12591	0.0145342	-6.49299	1.3144	Fibroblasts	NA	NA	NA	NA	NA	NA	NA	NA	NA	NA	NA	NA	NA	NA	NA	-21.111	-15.0203	FibC1
0W_III_E#CACACCTCAGGCGATA	0	2295	6288	0.0340331	16.9625	22.1326	Fibroblasts	NA	NA	NA	NA	NA	NA	NA	NA	NA	NA	NA	NA	NA	NA	NA	-32.7276	-8.59575	FibC1
0W_III_E#CACACCTCATATACCG	0	1680	4825	0.0317098	11.4609	22.6465	Fibroblasts	NA	NA	NA	NA	NA	NA	NA	NA	NA	NA	NA	NA	NA	NA	NA	-32.5014	-10.4414	FibC1
0W_III_E#CACACCTGTACCAGTT	0	3255	14144	0.0172511	-9.912	-4.16819	Fibroblasts	NA	NA	NA	NA	NA	NA	NA	NA	NA	NA	NA	NA	NA	NA	NA	-17.6555	-13.0608	FibC1
0W_III_E#CACACCTGTTTGACTG	0	1440	2522	0.0261697	-38.9729	-12.9472	Endothelial cells	NA	NA	NA	NA	NA	NA	NA	NA	NA	NA	NA	NA	NA	NA	NA	NA	NA	NA
0W_III_E#CACACCTTCCTTTCGG	0	2226	5450	0.0704587	21.1345	8.26929	Fibroblasts	NA	NA	NA	NA	NA	NA	NA	NA	NA	NA	NA	NA	NA	NA	NA	-30.6169	-18.8006	FibC1
0W_III_E#CACACCTTCGCGGATC	0	3087	10709	0.0138202	-4.8748	4.85962	Fibroblasts	NA	NA	NA	NA	NA	NA	NA	NA	NA	NA	NA	NA	NA	NA	NA	-25.3766	-12.9603	FibC1
0W_III_E#CACACCTTCTAGAGTC	0	2726	9628	0.0218114	-1.50747	4.27096	Fibroblasts	NA	NA	NA	NA	NA	NA	NA	NA	NA	NA	NA	NA	NA	NA	NA	-24.7342	-18.141	FibC1
0W_III_E#CACACCTTCTTAACCT	0	2198	5439	0.0323589	22.3191	22.655	Fibroblasts	NA	NA	NA	NA	NA	NA	NA	NA	NA	NA	NA	NA	NA	NA	NA	-35.1472	-6.87197	FibC1
0W_III_E#CACACTCCAACACGCC	0	4439	19333	0.018621	-2.0323	-0.412474	Fibroblasts	NA	NA	NA	NA	NA	NA	NA	NA	NA	NA	NA	NA	NA	NA	NA	-20.6485	-7.8189	FibC2
0W_III_E#CACACTCCATGCTAGT	0	2619	8977	0.0159296	-7.44266	-6.53232	Fibroblasts	NA	NA	NA	NA	NA	NA	NA	NA	NA	NA	NA	NA	NA	NA	NA	-21.6016	-12.8421	FibC1
0W_III_E#CACACTCGTAAGTGGC	0	2245	5801	0.0263748	25.317	15.3793	Fibroblasts	NA	NA	NA	NA	NA	NA	NA	NA	NA	NA	NA	NA	NA	NA	NA	-29.3115	11.0546	FibC2
0W_III_E#CACACTCGTAGCGTAG	0	2900	9017	0.0176334	33.7206	2.25199	Fibroblasts	NA	NA	NA	NA	NA	NA	NA	NA	NA	NA	NA	NA	NA	NA	NA	-10.4833	21.2595	FibC5
0W_III_E#CACACTCGTGCAACTT	0	2593	7536	0.0193737	35.4728	2.06556	Fibroblasts	NA	NA	NA	NA	NA	NA	NA	NA	NA	NA	NA	NA	NA	NA	NA	-14.5093	24.6539	FibC5
0W_III_E#CACACTCGTGCACCAC	0	3080	8747	0.0145193	23.3109	0.900129	Fibroblasts	NA	NA	NA	NA	NA	NA	NA	NA	NA	NA	NA	NA	NA	NA	NA	-0.110064	10.2586	FibC5
0W_III_E#CACACTCTCCACGCAG	0	4266	18877	0.0189649	-1.8334	1.30933	Fibroblasts	NA	NA	NA	NA	NA	NA	NA	NA	NA	NA	NA	NA	NA	NA	NA	-24.4675	-13.8289	FibC1
0W_III_E#CACACTCTCCCAACGG	0	1960	5280	0.0335227	11.3314	22.5777	Fibroblasts	NA	NA	NA	NA	NA	NA	NA	NA	NA	NA	NA	NA	NA	NA	NA	-31.8557	-10.5987	FibC1
0W_III_E#CACACTCTCGAATGCT	0	2743	9099	0.0197824	-5.84576	2.17484	Fibroblasts	NA	NA	NA	NA	NA	NA	NA	NA	NA	NA	NA	NA	NA	NA	NA	-20.8829	-14.5164	FibC1
0W_III_E#CACACTCTCTAACTGG	0	2713	9441	0.0159941	10.688	27.074	Fibroblasts	NA	NA	NA	NA	NA	NA	NA	NA	NA	NA	NA	NA	NA	NA	NA	-29.5191	-6.65198	FibC1
0W_III_E#CACAGGCAGATCCCGC	0	932	2991	0	-11.3074	39.3495	Myocytes	NA	NA	NA	NA	NA	NA	NA	NA	NA	NA	NA	NA	NA	NA	NA	NA	NA	NA
0W_III_E#CACAGGCAGCACGCCT	0	3365	11986	0.0139329	-7.83368	-27.1785	Fibroblasts	NA	NA	NA	NA	NA	NA	NA	NA	NA	NA	NA	NA	NA	NA	NA	26.9501	12.1308	FibC5
0W_III_E#CACAGGCAGTAATCCC	0	2366	7288	0.0266191	18.3018	21.8545	Fibroblasts	NA	NA	NA	NA	NA	NA	NA	NA	NA	NA	NA	NA	NA	NA	NA	-31.7583	-13.9014	FibC1
0W_III_E#CACAGGCCACAGTCGC	0	3060	9618	0.0263048	12.7599	28.8726	Fibroblasts	NA	NA	NA	NA	NA	NA	NA	NA	NA	NA	NA	NA	NA	NA	NA	-27.6958	-10.5482	FibC1
0W_III_E#CACAGGCCACCACGTG	0	2987	10624	0.0183547	-9.20168	0.649506	Fibroblasts	NA	NA	NA	NA	NA	NA	NA	NA	NA	NA	NA	NA	NA	NA	NA	-19.0301	-11.3698	FibC1
0W_III_E#CACAGGCCAGGGCATA	0	2867	10876	0.0183891	-7.02707	-4.41649	Fibroblasts	NA	NA	NA	NA	NA	NA	NA	NA	NA	NA	NA	NA	NA	NA	NA	-18.5566	-14.7503	FibC1
0W_III_E#CACAGGCGTACATGTC	0	2926	9175	0.0273569	20.1966	23.6821	Fibroblasts	NA	NA	NA	NA	NA	NA	NA	NA	NA	NA	NA	NA	NA	NA	NA	-33.3118	-14.1957	FibC1
0W_III_E#CACAGGCGTAGCTTGT	0	3817	16897	0.0194117	-1.91653	1.7582	Fibroblasts	NA	NA	NA	NA	NA	NA	NA	NA	NA	NA	NA	NA	NA	NA	NA	-23.9561	-13.6799	FibC1
0W_III_E#CACAGGCTCGCAAGCC	0	2980	10308	0.0265813	20.8706	25.9316	Fibroblasts	NA	NA	NA	NA	NA	NA	NA	NA	NA	NA	NA	NA	NA	NA	NA	-30.0171	-16.7022	FibC1
0W_III_E#CACAGGCTCGTCCGTT	0	2862	8893	0.0227145	16.4564	25.5699	Fibroblasts	NA	NA	NA	NA	NA	NA	NA	NA	NA	NA	NA	NA	NA	NA	NA	-28.3225	-13.8451	FibC1
0W_III_E#CACAGTAAGACGCAAC	0	3172	12614	0.0213255	16.8729	28.5832	Fibroblasts	NA	NA	NA	NA	NA	NA	NA	NA	NA	NA	NA	NA	NA	NA	NA	-28.6462	-16.1434	FibC1
0W_III_E#CACAGTAAGGTAAACT	0	3435	12315	0.0106374	-7.83793	3.66249	Fibroblasts	NA	NA	NA	NA	NA	NA	NA	NA	NA	NA	NA	NA	NA	NA	NA	-22.876	-10.3535	FibC1
0W_III_E#CACAGTAAGTGGAGTC	0	2820	11485	0.0146278	-6.88089	0.945304	Fibroblasts	NA	NA	NA	NA	NA	NA	NA	NA	NA	NA	NA	NA	NA	NA	NA	-20.1819	-15.5612	FibC1
0W_III_E#CACAGTAAGTGTTAGA	0	2141	5041	0.0849038	20.9307	7.23549	Fibroblasts	NA	NA	NA	NA	NA	NA	NA	NA	NA	NA	NA	NA	NA	NA	NA	-29.1194	-20.3591	FibC1
0W_III_E#CACAGTACAATCTGCA	0	2195	5416	0.0203102	13.1403	21.0839	Fibroblasts	NA	NA	NA	NA	NA	NA	NA	NA	NA	NA	NA	NA	NA	NA	NA	-32.4767	-7.83164	FibC1
0W_III_E#CACAGTAGTTCAACCA	0	1015	3111	0.00096432	-11.1467	38.819	Myocytes	NA	NA	NA	NA	NA	NA	NA	NA	NA	NA	NA	NA	NA	NA	NA	NA	NA	NA
0W_III_E#CACAGTATCTCATTCA	0	911	2970	0.0023569	-13.9835	36.4852	Myocytes	NA	NA	NA	NA	NA	NA	NA	NA	NA	NA	NA	NA	NA	NA	NA	NA	NA	NA
0W_III_E#CACATAGAGACTAGAT	0	2025	5519	0.0210183	6.01557	5.06655	Fibroblasts	NA	NA	NA	NA	NA	NA	NA	NA	NA	NA	NA	NA	NA	NA	NA	-26.4242	5.9404	FibC2
0W_III_E#CACATAGAGTCCCACG	0	3702	15640	0.022954	14.8243	31.6758	Fibroblasts	NA	NA	NA	NA	NA	NA	NA	NA	NA	NA	NA	NA	NA	NA	NA	-28.2132	-8.91908	FibC1
0W_III_E#CACATAGAGTTCGATC	0	2823	8640	0.0203704	15.0019	23.9365	Fibroblasts	NA	NA	NA	NA	NA	NA	NA	NA	NA	NA	NA	NA	NA	NA	NA	-28.5929	-14.5806	FibC1
0W_III_E#CACATAGAGTTCGCAT	0	4342	19617	0.017179	17.242	1.68479	Fibroblasts	NA	NA	NA	NA	NA	NA	NA	NA	NA	NA	NA	NA	NA	NA	NA	27.3714	23.8603	FibC5
0W_III_E#CACATAGCACAAGTAA	0	3253	11932	0.0224606	20.7619	25.0157	Fibroblasts	NA	NA	NA	NA	NA	NA	NA	NA	NA	NA	NA	NA	NA	NA	NA	-32.2541	-15.1402	FibC1
0W_III_E#CACATAGCACACTGCG	0	2152	6326	0.022447	15.6338	18.8381	Fibroblasts	NA	NA	NA	NA	NA	NA	NA	NA	NA	NA	NA	NA	NA	NA	NA	-29.8061	-14.3917	FibC1
0W_III_E#CACATAGCACTTCTGC	0	2081	5843	0.0282389	17.1908	21.2487	Fibroblasts	NA	NA	NA	NA	NA	NA	NA	NA	NA	NA	NA	NA	NA	NA	NA	-33.239	-9.57435	FibC1
0W_III_E#CACATAGCAGGATTGG	0	3938	17274	0.0217089	20.8703	29.3497	Fibroblasts	NA	NA	NA	NA	NA	NA	NA	NA	NA	NA	NA	NA	NA	NA	NA	-28.8782	-13.4014	FibC1
0W_III_E#CACATAGGTAGCGTAG	0	2590	7442	0.0343994	21.631	23.6909	Fibroblasts	NA	NA	NA	NA	NA	NA	NA	NA	NA	NA	NA	NA	NA	NA	NA	-7.81217	-17.6137	FibC3
0W_III_E#CACATAGGTCTTGTCC	0	2048	5695	0.0261633	29.4463	11.7578	Fibroblasts	NA	NA	NA	NA	NA	NA	NA	NA	NA	NA	NA	NA	NA	NA	NA	-27.3403	13.715	FibC2
0W_III_E#CACATAGGTGCGATAG	0	2327	6516	0.0394414	10.2376	31.2987	Fibroblasts	NA	NA	NA	NA	NA	NA	NA	NA	NA	NA	NA	NA	NA	NA	NA	-26.7157	-6.81912	FibC1
0W_III_E#CACATAGGTTACGCGC	0	1478	3603	0.0241465	-9.93078	-32.8359	Fibroblasts	NA	NA	NA	NA	NA	NA	NA	NA	NA	NA	NA	NA	NA	NA	NA	17.9687	12.9668	FibC5
0W_III_E#CACATAGGTTTAGGAA	0	1841	9520	0.0012605	-4.26009	39.5511	Myocytes	NA	NA	NA	NA	NA	NA	NA	NA	NA	NA	NA	NA	NA	NA	NA	NA	NA	NA
0W_III_E#CACATAGTCAAAGTAG	0	2428	6353	0.0223516	11.2336	24.0663	Fibroblasts	NA	NA	NA	NA	NA	NA	NA	NA	NA	NA	NA	NA	NA	NA	NA	-31.3432	-8.4738	FibC1
0W_III_E#CACATAGTCAACGGCC	0	2488	6448	0.0279156	16.9965	21.7188	Fibroblasts	NA	NA	NA	NA	NA	NA	NA	NA	NA	NA	NA	NA	NA	NA	NA	-30.3647	-12.9337	FibC1
0W_III_E#CACATAGTCACATAGC	0	2828	7788	0.0308166	19.9959	21.6376	Fibroblasts	NA	NA	NA	NA	NA	NA	NA	NA	NA	NA	NA	NA	NA	NA	NA	-31.2161	-17.5449	FibC1
0W_III_E#CACATAGTCCTTTCGG	0	3029	11069	0.0145451	-3.30914	41.5408	Myocytes	NA	NA	NA	NA	NA	NA	NA	NA	NA	NA	NA	NA	NA	NA	NA	NA	NA	NA
0W_III_E#CACATAGTCGAGCCCA	0	1236	2568	0.0202492	13.4429	18.6588	Fibroblasts	NA	NA	NA	NA	NA	NA	NA	NA	NA	NA	NA	NA	NA	NA	NA	-28.533	-12.143	FibC1
0W_III_E#CACATTTAGAACAACT	0	1828	5216	0.0161043	4.91521	-0.992299	Fibroblasts	NA	NA	NA	NA	NA	NA	NA	NA	NA	NA	NA	NA	NA	NA	NA	-20.8581	-14.9602	FibC1
0W_III_E#CACATTTAGTTCGCAT	0	2983	9288	0.0194875	19.1676	17.1145	Fibroblasts	NA	NA	NA	NA	NA	NA	NA	NA	NA	NA	NA	NA	NA	NA	NA	-34.437	-12.7818	FibC1
0W_III_E#CACATTTCAACGATCT	0	2896	8836	0.0244455	10.764	28.0588	Fibroblasts	NA	NA	NA	NA	NA	NA	NA	NA	NA	NA	NA	NA	NA	NA	NA	-27.4437	-9.93084	FibC1
0W_III_E#CACATTTCAGATCGGA	0	2331	6351	0.0160605	17.5356	14.6215	Fibroblasts	NA	NA	NA	NA	NA	NA	NA	NA	NA	NA	NA	NA	NA	NA	NA	-30.7759	-6.23813	FibC1
0W_III_E#CACATTTGTAATCACC	0	1253	2940	0.022449	22.5317	-3.56761	Fibroblasts	NA	NA	NA	NA	NA	NA	NA	NA	NA	NA	NA	NA	NA	NA	NA	23.2741	24.192	FibC5
0W_III_E#CACATTTGTACAGCAG	0	2525	7917	0.0117469	29.3527	0.570861	Fibroblasts	NA	NA	NA	NA	NA	NA	NA	NA	NA	NA	NA	NA	NA	NA	NA	-10.7747	20.4073	FibC5
0W_III_E#CACATTTGTAGCGCTC	0	2624	8519	0.0139688	15.3324	18.7397	Fibroblasts	NA	NA	NA	NA	NA	NA	NA	NA	NA	NA	NA	NA	NA	NA	NA	-30.325	-13.2621	FibC1
0W_III_E#CACATTTTCACGAAGG	0	2577	7911	0.0222475	16.6221	20.5414	Fibroblasts	NA	NA	NA	NA	NA	NA	NA	NA	NA	NA	NA	NA	NA	NA	NA	-32.408	-11.0238	FibC1
0W_III_E#CACATTTTCATGTAGC	0	2768	7606	0.0193268	34.8445	-6.19401	Fibroblasts	NA	NA	NA	NA	NA	NA	NA	NA	NA	NA	NA	NA	NA	NA	NA	-10.2179	28.8768	FibC5
0W_III_E#CACATTTTCGTTTATC	0	3204	9164	0.0219337	31.8934	13.8558	Fibroblasts	NA	NA	NA	NA	NA	NA	NA	NA	NA	NA	NA	NA	NA	NA	NA	-27.4021	13.0478	FibC2
0W_III_E#CACCACTAGAAACCAT	0	2880	9747	0.0132348	-13.6162	-3.25746	Fibroblasts	NA	NA	NA	NA	NA	NA	NA	NA	NA	NA	NA	NA	NA	NA	NA	-20.5923	-13.9139	FibC1
0W_III_E#CACCACTAGACTAGAT	0	2181	9848	0.0216288	7.08553	38.7099	Myocytes	NA	NA	NA	NA	NA	NA	NA	NA	NA	NA	NA	NA	NA	NA	NA	NA	NA	NA
0W_III_E#CACCACTAGTGACTCT	0	3159	10267	0.0144151	12.8388	25.4841	Fibroblasts	NA	NA	NA	NA	NA	NA	NA	NA	NA	NA	NA	NA	NA	NA	NA	-30.8017	-9.94456	FibC1
0W_III_E#CACCACTCACGGTAAG	0	3089	11975	0.0132777	-9.79191	-4.65802	Fibroblasts	NA	NA	NA	NA	NA	NA	NA	NA	NA	NA	NA	NA	NA	NA	NA	-18.1431	-14.2566	FibC1
0W_III_E#CACCACTGTACGAAAT	0	3255	11554	0.0177428	22.6341	17.5936	Fibroblasts	NA	NA	NA	NA	NA	NA	NA	NA	NA	NA	NA	NA	NA	NA	NA	-35.0956	-7.09732	FibC1
0W_III_E#CACCACTGTTTAAGCC	0	2262	5834	0.0166267	19.9757	14.724	Fibroblasts	NA	NA	NA	NA	NA	NA	NA	NA	NA	NA	NA	NA	NA	NA	NA	-35.011	-10.4414	FibC1
0W_III_E#CACCACTTCACCCTCA	0	4223	18475	0.0241949	14.8678	32.019	Fibroblasts	NA	NA	NA	NA	NA	NA	NA	NA	NA	NA	NA	NA	NA	NA	NA	-28.0363	-7.04407	FibC1
0W_III_E#CACCACTTCCCTCAGT	0	3172	13867	0.0197591	-5.58629	-4.43662	Fibroblasts	NA	NA	NA	NA	NA	NA	NA	NA	NA	NA	NA	NA	NA	NA	NA	-19.1668	-15.758	FibC1
0W_III_E#CACCACTTCGTCCGTT	0	2793	9806	0.018662	14.8233	21.5719	Fibroblasts	NA	NA	NA	NA	NA	NA	NA	NA	NA	NA	NA	NA	NA	NA	NA	-26.506	-11.067	FibC1
0W_III_E#CACCAGGAGAAGGACA	0	3383	12121	0.0267305	29.1501	1.25768	Fibroblasts	NA	NA	NA	NA	NA	NA	NA	NA	NA	NA	NA	NA	NA	NA	NA	-9.62265	25.7612	FibC5
0W_III_E#CACCAGGAGCTAGTTC	0	3170	12010	0.0180683	-5.88887	1.25581	Fibroblasts	NA	NA	NA	NA	NA	NA	NA	NA	NA	NA	NA	NA	NA	NA	NA	-24.972	-15.8973	FibC1
0W_III_E#CACCAGGAGGCTAGCA	0	3649	15726	0.0190767	-8.25504	-2.14387	Fibroblasts	NA	NA	NA	NA	NA	NA	NA	NA	NA	NA	NA	NA	NA	NA	NA	-18.5914	-12.1519	FibC1
0W_III_E#CACCAGGCACTCGACG	0	3768	14054	0.0191405	14.9394	28.9969	Fibroblasts	NA	NA	NA	NA	NA	NA	NA	NA	NA	NA	NA	NA	NA	NA	NA	-25.2632	-12.9752	FibC1
0W_III_E#CACCAGGGTAGCTCCG	0	3520	13156	0.0186987	18.4477	1.41126	Fibroblasts	NA	NA	NA	NA	NA	NA	NA	NA	NA	NA	NA	NA	NA	NA	NA	28.1069	23.2165	FibC5
0W_III_E#CACCAGGGTCGCATAT	0	1203	3350	0.000298507	-15.0808	35.8551	Myocytes	NA	NA	NA	NA	NA	NA	NA	NA	NA	NA	NA	NA	NA	NA	NA	NA	NA	NA
0W_III_E#CACCAGGTCTGGTATG	0	3382	9921	0.0231831	22.9199	16.2382	Fibroblasts	NA	NA	NA	NA	NA	NA	NA	NA	NA	NA	NA	NA	NA	NA	NA	-27.4267	15.2175	FibC2
0W_III_E#CACCTTGAGAGAGCTC	0	2948	9711	0.0118422	7.33169	21.4628	Fibroblasts	NA	NA	NA	NA	NA	NA	NA	NA	NA	NA	NA	NA	NA	NA	NA	-31.814	-14.7295	FibC1
0W_III_E#CACCTTGAGTAATCCC	0	3163	10941	0.0186455	19.1108	25.5133	Fibroblasts	NA	NA	NA	NA	NA	NA	NA	NA	NA	NA	NA	NA	NA	NA	NA	-28.7071	-12.5478	FibC1
0W_III_E#CACCTTGAGTACGTAA	0	3236	11839	0.023904	0.0703245	3.18837	Fibroblasts	NA	NA	NA	NA	NA	NA	NA	NA	NA	NA	NA	NA	NA	NA	NA	-23.7258	-17.9054	FibC1
0W_III_E#CACCTTGCAACACGCC	0	2586	10790	0.0290083	3.1944	-15.0859	Fibroblasts	NA	NA	NA	NA	NA	NA	NA	NA	NA	NA	NA	NA	NA	NA	NA	-18.0918	-15.5399	FibC1
0W_III_E#CACCTTGGTGACTACT	0	3721	13646	0.0288729	22.9475	19.9617	Fibroblasts	NA	NA	NA	NA	NA	NA	NA	NA	NA	NA	NA	NA	NA	NA	NA	-4.33711	2.50068	FibC3
0W_III_E#CACTCCAAGATCCCGC	0	3628	13763	0.0273943	19.8976	29.4712	Fibroblasts	NA	NA	NA	NA	NA	NA	NA	NA	NA	NA	NA	NA	NA	NA	NA	-31.0898	-11.4615	FibC1
0W_III_E#CACTCCAAGCTTTGGT	0	2520	7348	0.0288514	30.1253	2.74244	Fibroblasts	NA	NA	NA	NA	NA	NA	NA	NA	NA	NA	NA	NA	NA	NA	NA	-9.4278	20.4779	FibC5
0W_III_E#CACTCCAAGTCCGGTC	0	2365	6995	0.02802	19.63	21.5315	Fibroblasts	NA	NA	NA	NA	NA	NA	NA	NA	NA	NA	NA	NA	NA	NA	NA	-30.2349	-15.6702	FibC1
0W_III_E#CACTCCAGTGAAGGCT	0	4067	17324	0.0122374	-7.20542	-22.0048	Fibroblasts	NA	NA	NA	NA	NA	NA	NA	NA	NA	NA	NA	NA	NA	NA	NA	29.197	14.0347	FibC5
0W_III_E#CACTCCAGTGACAAAT	0	2976	11057	0.0198065	-6.68579	-3.69472	Fibroblasts	NA	NA	NA	NA	NA	NA	NA	NA	NA	NA	NA	NA	NA	NA	NA	-18.4008	-14.5616	FibC1
0W_III_E#CACTCCAGTGCAGGTA	0	2355	6337	0.028089	17.7965	21.131	Fibroblasts	NA	NA	NA	NA	NA	NA	NA	NA	NA	NA	NA	NA	NA	NA	NA	-29.6054	-14.9295	FibC1
0W_III_E#CACTCCAGTTTACTCT	0	3251	12302	0.0155259	-4.70613	2.50081	Fibroblasts	NA	NA	NA	NA	NA	NA	NA	NA	NA	NA	NA	NA	NA	NA	NA	-20.729	-14.1843	FibC1
0W_III_E#CACTCCATCCTTAATC	0	2637	7719	0.0168416	15.9219	17.6668	Fibroblasts	NA	NA	NA	NA	NA	NA	NA	NA	NA	NA	NA	NA	NA	NA	NA	-32.4622	-15.9355	FibC1
0W_III_E#CAGAATCAGGTGATAT	0	3076	9926	0.0228692	12.4552	30.8875	Fibroblasts	NA	NA	NA	NA	NA	NA	NA	NA	NA	NA	NA	NA	NA	NA	NA	-26.7643	-8.91168	FibC1
0W_III_E#CAGAATCAGGTGCACA	0	2731	8498	0.019181	17.6667	17.7213	Fibroblasts	NA	NA	NA	NA	NA	NA	NA	NA	NA	NA	NA	NA	NA	NA	NA	-32.0771	-16.5282	FibC1
0W_III_E#CAGAATCAGGTGCTTT	0	2842	11334	0.023381	-0.373198	3.27665	Fibroblasts	NA	NA	NA	NA	NA	NA	NA	NA	NA	NA	NA	NA	NA	NA	NA	-23.4415	-15.6963	FibC1
0W_III_E#CAGAATCCACTGTCGG	0	2646	8107	0.0226964	16.3151	20.5835	Fibroblasts	NA	NA	NA	NA	NA	NA	NA	NA	NA	NA	NA	NA	NA	NA	NA	-31.608	-13.7964	FibC1
0W_III_E#CAGAATCCAGACGCAA	0	744	2238	0.000893655	-16.5579	33.6501	Myocytes	NA	NA	NA	NA	NA	NA	NA	NA	NA	NA	NA	NA	NA	NA	NA	NA	NA	NA
0W_III_E#CAGAATCCATAAAGGT	0	1071	2426	0	-13.5454	38.0388	Myocytes	NA	NA	NA	NA	NA	NA	NA	NA	NA	NA	NA	NA	NA	NA	NA	NA	NA	NA
0W_III_E#CAGAATCGTGGTCCGT	0	1823	3822	0.0342752	23.8781	21.0496	Fibroblasts	NA	NA	NA	NA	NA	NA	NA	NA	NA	NA	NA	NA	NA	NA	NA	-32.5481	-7.71245	FibC1
0W_III_E#CAGAATCTCAACACAC	0	2436	7376	0.0116594	19.3319	15.1542	Fibroblasts	NA	NA	NA	NA	NA	NA	NA	NA	NA	NA	NA	NA	NA	NA	NA	-31.5419	9.54751	FibC1
0W_III_E#CAGAATCTCAGTGCAT	0	3201	12808	0.0138195	-7.84017	-2.54708	Fibroblasts	NA	NA	NA	NA	NA	NA	NA	NA	NA	NA	NA	NA	NA	NA	NA	-19.4697	-14.2023	FibC1
0W_III_E#CAGAATCTCCCTTGTG	0	3499	12142	0.0147422	16.0477	24.7572	Fibroblasts	NA	NA	NA	NA	NA	NA	NA	NA	NA	NA	NA	NA	NA	NA	NA	-31.8629	-10.7336	FibC1
0W_III_E#CAGAATCTCTATGTGG	0	3571	14423	0.0167094	-1.2785	2.66366	Fibroblasts	NA	NA	NA	NA	NA	NA	NA	NA	NA	NA	NA	NA	NA	NA	NA	-22.4025	-15.0654	FibC1
0W_III_E#CAGAGAGAGTGAACGC	0	2769	10553	0.0120345	17.1679	-27.1735	Fibroblasts	NA	NA	NA	NA	NA	NA	NA	NA	NA	NA	NA	NA	NA	NA	NA	9.67207	30.725	FibC4
0W_III_E#CAGAGAGAGTGTACGG	0	2525	6962	0.0166619	5.07995	26.1942	Fibroblasts	NA	NA	NA	NA	NA	NA	NA	NA	NA	NA	NA	NA	NA	NA	NA	-30.9162	-6.83367	FibC1
0W_III_E#CAGAGAGCATAGGATA	0	3270	12660	0.0338863	19.9202	29.3498	Fibroblasts	NA	NA	NA	NA	NA	NA	NA	NA	NA	NA	NA	NA	NA	NA	NA	-31.0817	-10.4328	FibC1
0W_III_E#CAGAGAGGTAAGGGAA	0	2246	6084	0.0236686	21.3012	15.8986	Fibroblasts	NA	NA	NA	NA	NA	NA	NA	NA	NA	NA	NA	NA	NA	NA	NA	-30.5026	10.6391	FibC2
0W_III_E#CAGAGAGGTGGAAAGA	0	2604	7599	0.0265824	17.8602	21.2402	Fibroblasts	NA	NA	NA	NA	NA	NA	NA	NA	NA	NA	NA	NA	NA	NA	NA	-34.0724	-15.3235	FibC1
0W_III_E#CAGAGAGTCGGACAAG	0	1019	3007	0.00166279	-7.07137	36.538	Myocytes	NA	NA	NA	NA	NA	NA	NA	NA	NA	NA	NA	NA	NA	NA	NA	NA	NA	NA
0W_III_E#CAGAGAGTCTTAACCT	0	2879	10683	0.0183469	-1.33356	3.98749	Fibroblasts	NA	NA	NA	NA	NA	NA	NA	NA	NA	NA	NA	NA	NA	NA	NA	-23.4733	-15.9102	FibC1
0W_III_E#CAGATCAAGAAACGAG	0	1731	9567	0.00229957	-0.13987	39.8679	Myocytes	NA	NA	NA	NA	NA	NA	NA	NA	NA	NA	NA	NA	NA	NA	NA	NA	NA	NA
0W_III_E#CAGATCAAGAGTCGGT	0	2197	6622	0.0163093	6.56116	23.6788	Fibroblasts	NA	NA	NA	NA	NA	NA	NA	NA	NA	NA	NA	NA	NA	NA	NA	-28.4842	-12.065	FibC1
0W_III_E#CAGATCAAGATATACG	0	3296	11605	0.0226626	16.9937	26.904	Fibroblasts	NA	NA	NA	NA	NA	NA	NA	NA	NA	NA	NA	NA	NA	NA	NA	-33.7906	-8.20767	FibC1
0W_III_E#CAGATCAAGGGTGTTG	0	2977	11153	0.018829	11.9993	-16.5896	Fibroblasts	NA	NA	NA	NA	NA	NA	NA	NA	NA	NA	NA	NA	NA	NA	NA	-1.29609	20.6473	FibC4
0W_III_E#CAGATCAAGTGACTCT	0	2653	8346	0.0263599	21.1247	20.8722	Fibroblasts	NA	NA	NA	NA	NA	NA	NA	NA	NA	NA	NA	NA	NA	NA	NA	-29.2913	-20.1881	FibC1
0W_III_E#CAGATCAAGTGTACCT	0	3466	15129	0.0187058	-3.55211	2.21519	Fibroblasts	NA	NA	NA	NA	NA	NA	NA	NA	NA	NA	NA	NA	NA	NA	NA	-20.6962	-13.9619	FibC1
0W_III_E#CAGATCACAACGATGG	0	3348	11284	0.0330557	19.0539	29.1544	Fibroblasts	NA	NA	NA	NA	NA	NA	NA	NA	NA	NA	NA	NA	NA	NA	NA	-26.8491	-9.88728	FibC1
0W_III_E#CAGATCACAGCTGCAC	0	2692	8404	0.0161828	36.8525	-12.1915	Fibroblasts	NA	NA	NA	NA	NA	NA	NA	NA	NA	NA	NA	NA	NA	NA	NA	-9.68931	30.6282	FibC5
0W_III_E#CAGATCACATTGAGCT	0	1064	3667	0.0267248	11.3314	22.0321	Fibroblasts	NA	NA	NA	NA	NA	NA	NA	NA	NA	NA	NA	NA	NA	NA	NA	-4.89705	-23.3908	FibC7
0W_III_E#CAGATCAGTACGCTGC	0	1226	4584	0.0135253	-2.72239	37.9133	Myocytes	NA	NA	NA	NA	NA	NA	NA	NA	NA	NA	NA	NA	NA	NA	NA	NA	NA	NA
0W_III_E#CAGATCAGTCTAGTCA	0	3640	15693	0.0211559	-3.36462	-0.338681	Fibroblasts	NA	NA	NA	NA	NA	NA	NA	NA	NA	NA	NA	NA	NA	NA	NA	-21.9777	-17.5408	FibC1
0W_III_E#CAGATCATCAAAGTAG	0	2637	6536	0.0246328	32.0407	13.6883	Fibroblasts	NA	NA	NA	NA	NA	NA	NA	NA	NA	NA	NA	NA	NA	NA	NA	-28.4833	10.8941	FibC2
0W_III_E#CAGATCATCGACGGAA	0	3672	13218	0.0145256	27.0355	1.78152	Fibroblasts	NA	NA	NA	NA	NA	NA	NA	NA	NA	NA	NA	NA	NA	NA	NA	-0.571668	12.1477	FibC5
0W_III_E#CAGCAGCAGAGCTGCA	0	3565	13452	0.0141243	14.5786	-19.9901	Fibroblasts	NA	NA	NA	NA	NA	NA	NA	NA	NA	NA	NA	NA	NA	NA	NA	1.08488	23.1013	FibC4
0W_III_E#CAGCAGCAGGAGTTGC	0	3043	9768	0.0166871	16.7239	18.7071	Fibroblasts	NA	NA	NA	NA	NA	NA	NA	NA	NA	NA	NA	NA	NA	NA	NA	-32.4272	-15.2802	FibC1
0W_III_E#CAGCAGCCAAACCCAT	0	2723	8096	0.0439723	26.878	24.398	Fibroblasts	NA	NA	NA	NA	NA	NA	NA	NA	NA	NA	NA	NA	NA	NA	NA	-26.7131	-8.58943	FibC1
0W_III_E#CAGCAGCCAATACGCT	0	3324	13306	0.0685405	-30.2485	16.9577	Epithelial cells	-8.25585	21.5616	EpiC2	-0.015888	-0.00923164	0.0288181	-5.08635	-4.56286	16.1575	-0.228128	-0.309028	-0.0501485	G1	7.67162	-1.19909	NA	NA	NA
0W_III_E#CAGCAGCCATGATCCA	0	3986	18345	0.0134642	-7.00668	-21.7584	Fibroblasts	NA	NA	NA	NA	NA	NA	NA	NA	NA	NA	NA	NA	NA	NA	NA	28.5509	14.032	FibC5
0W_III_E#CAGCAGCGTAGTACCT	0	1883	3675	0.042449	23.5303	22.8048	Fibroblasts	NA	NA	NA	NA	NA	NA	NA	NA	NA	NA	NA	NA	NA	NA	NA	-34.5083	-13.1335	FibC1
0W_III_E#CAGCAGCGTTCACGGC	0	2875	10945	0.0176336	-7.32779	-4.55642	Fibroblasts	NA	NA	NA	NA	NA	NA	NA	NA	NA	NA	NA	NA	NA	NA	NA	-20.9957	-16.6482	FibC1
0W_III_E#CAGCAGCTCACCCTCA	0	3414	12998	0.0131559	-7.67808	3.55173	Fibroblasts	NA	NA	NA	NA	NA	NA	NA	NA	NA	NA	NA	NA	NA	NA	NA	-22.4827	-9.91329	FibC1
0W_III_E#CAGCAGCTCTCCAGGG	0	3227	10461	0.0568779	26.2525	24.0703	Fibroblasts	NA	NA	NA	NA	NA	NA	NA	NA	NA	NA	NA	NA	NA	NA	NA	-28.1483	-19.2367	FibC1
0W_III_E#CAGCATAAGACTTGAA	0	3085	9533	0.019721	14.6919	24.6921	Fibroblasts	NA	NA	NA	NA	NA	NA	NA	NA	NA	NA	NA	NA	NA	NA	NA	-30.6681	-10.2481	FibC1
0W_III_E#CAGCATAAGATAGCAT	0	2650	9437	0.0205574	-7.29154	-4.93307	Fibroblasts	NA	NA	NA	NA	NA	NA	NA	NA	NA	NA	NA	NA	NA	NA	NA	-18.1118	-14.5582	FibC1
0W_III_E#CAGCATACACCATCCT	0	3332	11070	0.0163505	21.7723	16.3147	Fibroblasts	NA	NA	NA	NA	NA	NA	NA	NA	NA	NA	NA	NA	NA	NA	NA	-34.1033	-10.226	FibC1
0W_III_E#CAGCATAGTAAACCTC	0	2737	7810	0.0291933	32.1279	14.2718	Fibroblasts	NA	NA	NA	NA	NA	NA	NA	NA	NA	NA	NA	NA	NA	NA	NA	-28.1192	11.3686	FibC2
0W_III_E#CAGCATAGTCGAACAG	0	1414	3019	0.0202054	11.8305	20.9115	Fibroblasts	NA	NA	NA	NA	NA	NA	NA	NA	NA	NA	NA	NA	NA	NA	NA	-30.5265	-6.91711	FibC1
0W_III_E#CAGCATAGTTCAGACT	0	3521	12085	0.0122466	19.5804	16.7764	Fibroblasts	NA	NA	NA	NA	NA	NA	NA	NA	NA	NA	NA	NA	NA	NA	NA	-34.4952	-12.6917	FibC1
0W_III_E#CAGCATATCAACGAAA	0	3600	12614	0.0102267	11.6918	-17.2519	Fibroblasts	NA	NA	NA	NA	NA	NA	NA	NA	NA	NA	NA	NA	NA	NA	NA	-11.2023	18.7477	FibC4
0W_III_E#CAGCCGAAGGAATGGA	0	2987	8659	0.0181314	32.1322	12.995	Fibroblasts	NA	NA	NA	NA	NA	NA	NA	NA	NA	NA	NA	NA	NA	NA	NA	-27.1012	13.5325	FibC2
0W_III_E#CAGCCGAAGGGTGTGT	0	2711	8741	0.028372	34.4846	1.27724	Fibroblasts	NA	NA	NA	NA	NA	NA	NA	NA	NA	NA	NA	NA	NA	NA	NA	-13.3939	29.6841	FibC5
0W_III_E#CAGCCGACAAGGGTCA	0	1973	4685	0.0217716	20.6395	13.5685	Fibroblasts	NA	NA	NA	NA	NA	NA	NA	NA	NA	NA	NA	NA	NA	NA	NA	-27.8898	14.9124	FibC1
0W_III_E#CAGCCGACAATGAATG	0	1674	8200	0.000121951	-3.53499	39.0197	Myocytes	NA	NA	NA	NA	NA	NA	NA	NA	NA	NA	NA	NA	NA	NA	NA	NA	NA	NA
0W_III_E#CAGCCGACAGGATCGA	0	2453	6191	0.0260055	26.7348	13.6466	Fibroblasts	NA	NA	NA	NA	NA	NA	NA	NA	NA	NA	NA	NA	NA	NA	NA	-28.4384	11.1808	FibC2
0W_III_E#CAGCCGAGTATCACCA	0	3109	9995	0.0117059	12.4571	-17.4298	Fibroblasts	NA	NA	NA	NA	NA	NA	NA	NA	NA	NA	NA	NA	NA	NA	NA	-1.00954	21.3488	FibC4
0W_III_E#CAGCCGAGTCAACATC	0	3061	11744	0.0182221	-5.42401	2.13224	Fibroblasts	NA	NA	NA	NA	NA	NA	NA	NA	NA	NA	NA	NA	NA	NA	NA	-22.6723	-13.6858	FibC1
0W_III_E#CAGCCGATCCGCGGTA	0	3352	13561	0.0167392	-4.04661	-0.617409	Fibroblasts	NA	NA	NA	NA	NA	NA	NA	NA	NA	NA	NA	NA	NA	NA	NA	-21.9182	-12.155	FibC1
0W_III_E#CAGCCGATCCTCGCAT	0	1625	4234	0.0229098	6.84298	6.31045	Fibroblasts	NA	NA	NA	NA	NA	NA	NA	NA	NA	NA	NA	NA	NA	NA	NA	-30.961	-5.05256	FibC1
0W_III_E#CAGCGACAGAACAATC	0	2842	9095	0.0357339	18.7896	28.8993	Fibroblasts	NA	NA	NA	NA	NA	NA	NA	NA	NA	NA	NA	NA	NA	NA	NA	-28.3177	-14.3917	FibC1
0W_III_E#CAGCGACAGACTACAA	0	2692	9135	0.0154351	13.1565	20.1617	Fibroblasts	NA	NA	NA	NA	NA	NA	NA	NA	NA	NA	NA	NA	NA	NA	NA	-32.5686	-10.2051	FibC1
0W_III_E#CAGCGACCAGTAGAGC	0	3174	12583	0.0136692	18.4427	0.0105598	Fibroblasts	NA	NA	NA	NA	NA	NA	NA	NA	NA	NA	NA	NA	NA	NA	NA	27.9943	23.1998	FibC5
0W_III_E#CAGCGACCATTCCTGC	0	1382	3572	0.012598	19.8617	-27.3289	Fibroblasts	NA	NA	NA	NA	NA	NA	NA	NA	NA	NA	NA	NA	NA	NA	NA	8.69119	32.4412	FibC4
0W_III_E#CAGCGACGTCGAATCT	0	1195	3693	0.00135391	-13.5802	36.7666	Myocytes	NA	NA	NA	NA	NA	NA	NA	NA	NA	NA	NA	NA	NA	NA	NA	NA	NA	NA
0W_III_E#CAGCGACGTGAGGGAG	0	1066	3474	0	-15.1001	35.9993	Myocytes	NA	NA	NA	NA	NA	NA	NA	NA	NA	NA	NA	NA	NA	NA	NA	NA	NA	NA
0W_III_E#CAGCGACTCCGCATCT	0	2793	10306	0.018921	-6.59364	-12.5953	Fibroblasts	NA	NA	NA	NA	NA	NA	NA	NA	NA	NA	NA	NA	NA	NA	NA	-17.3103	-13.5121	FibC3
0W_III_E#CAGCTAAAGGCGACAT	0	2893	9799	0.0157159	15.8092	23.2015	Fibroblasts	NA	NA	NA	NA	NA	NA	NA	NA	NA	NA	NA	NA	NA	NA	NA	-29.8244	-14.1069	FibC1
0W_III_E#CAGCTAAAGGGATGGG	0	2359	6447	0.0186133	16.5224	17.3445	Fibroblasts	NA	NA	NA	NA	NA	NA	NA	NA	NA	NA	NA	NA	NA	NA	NA	-30.6379	12.3024	FibC1
0W_III_E#CAGCTAAAGGGTCTCC	0	2730	8752	0.0220521	19.5635	21.0673	Fibroblasts	NA	NA	NA	NA	NA	NA	NA	NA	NA	NA	NA	NA	NA	NA	NA	-28.9416	-17.9767	FibC1
0W_III_E#CAGCTAACAAGCCGCT	0	3558	14634	0.0170835	13.6201	32.0198	Fibroblasts	NA	NA	NA	NA	NA	NA	NA	NA	NA	NA	NA	NA	NA	NA	NA	-25.5205	-5.98401	FibC5
0W_III_E#CAGCTAACATAGAAAC	0	3590	13899	0.0117275	-0.899378	3.91444	Fibroblasts	NA	NA	NA	NA	NA	NA	NA	NA	NA	NA	NA	NA	NA	NA	NA	-23.8443	-16.6869	FibC1
0W_III_E#CAGCTAACATGTTCCC	0	2722	8870	0.0142052	20.5596	-0.236773	Fibroblasts	NA	NA	NA	NA	NA	NA	NA	NA	NA	NA	NA	NA	NA	NA	NA	27.774	23.5463	FibC5
0W_III_E#CAGCTAAGTAGCTAAA	0	1973	5625	0.0167111	4.95453	-0.759282	Fibroblasts	NA	NA	NA	NA	NA	NA	NA	NA	NA	NA	NA	NA	NA	NA	NA	-25.6718	-15.8759	FibC1
0W_III_E#CAGCTAAGTCGTGGCT	0	2618	10836	0.0218715	-6.03126	0.748069	Fibroblasts	NA	NA	NA	NA	NA	NA	NA	NA	NA	NA	NA	NA	NA	NA	NA	-22.0139	-13.2642	FibC1
0W_III_E#CAGCTAAGTTTGCATG	0	2800	11111	0.0233102	34.0663	-11.354	Fibroblasts	NA	NA	NA	NA	NA	NA	NA	NA	NA	NA	NA	NA	NA	NA	NA	-9.48184	32.599	FibC5
0W_III_E#CAGCTAATCAACCATG	0	2544	8574	0.0390716	24.2731	24.7173	Fibroblasts	NA	NA	NA	NA	NA	NA	NA	NA	NA	NA	NA	NA	NA	NA	NA	-30.9809	-19.5228	FibC1
0W_III_E#CAGCTAATCACTTCAT	0	2222	4915	0.044354	29.4802	17.4678	Fibroblasts	NA	NA	NA	NA	NA	NA	NA	NA	NA	NA	NA	NA	NA	NA	NA	-28.6895	10.5417	FibC2
0W_III_E#CAGCTGGAGACACGAC	0	3326	12072	0.0183068	14.3869	28.3129	Fibroblasts	NA	NA	NA	NA	NA	NA	NA	NA	NA	NA	NA	NA	NA	NA	NA	-26.2137	-10.0111	FibC1
0W_III_E#CAGCTGGCACCGTTGG	0	1674	3922	0.0379908	35.6722	4.33179	Fibroblasts	NA	NA	NA	NA	NA	NA	NA	NA	NA	NA	NA	NA	NA	NA	NA	-12.0335	20.6017	FibC5
0W_III_E#CAGCTGGCACGGCGTT	0	3795	16266	0.0146317	-3.57807	2.39134	Fibroblasts	NA	NA	NA	NA	NA	NA	NA	NA	NA	NA	NA	NA	NA	NA	NA	-23.2579	-11.2698	FibC1
0W_III_E#CAGCTGGGTAACGACG	0	2797	10436	0.0143733	-7.48133	-3.01049	Fibroblasts	NA	NA	NA	NA	NA	NA	NA	NA	NA	NA	NA	NA	NA	NA	NA	-17.9514	-14.1478	FibC1
0W_III_E#CAGCTGGGTCTAAACC	0	2822	10786	0.0197478	13.6551	24.7537	Fibroblasts	NA	NA	NA	NA	NA	NA	NA	NA	NA	NA	NA	NA	NA	NA	NA	-32.2869	-7.62759	FibC1
0W_III_E#CAGCTGGGTGTCAATC	0	3030	10127	0.0250815	-7.37056	3.7954	Fibroblasts	NA	NA	NA	NA	NA	NA	NA	NA	NA	NA	NA	NA	NA	NA	NA	-22.2733	-9.88811	FibC1
0W_III_E#CAGCTGGGTTGTCGCG	0	2027	4192	0.0417462	5.29417	30.2053	Fibroblasts	NA	NA	NA	NA	NA	NA	NA	NA	NA	NA	NA	NA	NA	NA	NA	-29.2181	-7.94389	FibC1
0W_III_E#CAGCTGGTCAGTTGAC	0	3023	10731	0.0175193	34.2416	2.06347	Fibroblasts	NA	NA	NA	NA	NA	NA	NA	NA	NA	NA	NA	NA	NA	NA	NA	-11.2584	22.2649	FibC5
0W_III_E#CAGCTGGTCCAGGGCT	0	2329	7346	0.0265451	1.70102	-0.261877	Fibroblasts	NA	NA	NA	NA	NA	NA	NA	NA	NA	NA	NA	NA	NA	NA	NA	-22.9875	-17.1882	FibC1
0W_III_E#CAGGTGCAGATGTCGG	0	3098	10025	0.0170574	3.33903	5.37033	Fibroblasts	NA	NA	NA	NA	NA	NA	NA	NA	NA	NA	NA	NA	NA	NA	NA	-25.1094	-17.5657	FibC1
0W_III_E#CAGGTGCAGCTGAACG	0	3304	11793	0.0189095	18.055	23.7748	Fibroblasts	NA	NA	NA	NA	NA	NA	NA	NA	NA	NA	NA	NA	NA	NA	NA	-32.8289	-13.7782	FibC1
0W_III_E#CAGGTGCCACCGATAT	0	3605	13559	0.0244118	16.942	31.0679	Fibroblasts	NA	NA	NA	NA	NA	NA	NA	NA	NA	NA	NA	NA	NA	NA	NA	-32.7543	-6.50204	FibC1
0W_III_E#CAGGTGCCAGAGCCAA	0	3079	11583	0.0126047	-6.79122	2.72098	Fibroblasts	NA	NA	NA	NA	NA	NA	NA	NA	NA	NA	NA	NA	NA	NA	NA	-21.0143	-13.5726	FibC1
0W_III_E#CAGGTGCCAGTGGAGT	0	2248	4938	0.0218712	12.2381	24.0644	Fibroblasts	NA	NA	NA	NA	NA	NA	NA	NA	NA	NA	NA	NA	NA	NA	NA	-29.773	-5.19887	FibC1
0W_III_E#CAGGTGCGTACTCTCC	0	4172	18872	0.0169563	13.7668	-21.6482	Fibroblasts	NA	NA	NA	NA	NA	NA	NA	NA	NA	NA	NA	NA	NA	NA	NA	3.34528	23.5956	FibC4
0W_III_E#CAGGTGCGTAGGCATG	0	1078	3271	0.00764292	-1.956	35.7013	Myocytes	NA	NA	NA	NA	NA	NA	NA	NA	NA	NA	NA	NA	NA	NA	NA	NA	NA	NA
0W_III_E#CAGGTGCGTGTAATGA	0	2999	9371	0.0136592	29.8379	2.34781	Fibroblasts	NA	NA	NA	NA	NA	NA	NA	NA	NA	NA	NA	NA	NA	NA	NA	-31.3001	9.36025	FibC2
0W_III_E#CAGGTGCTCCAAGCCG	0	3203	9792	0.0219567	25.2647	15.1604	Fibroblasts	NA	NA	NA	NA	NA	NA	NA	NA	NA	NA	NA	NA	NA	NA	NA	-29.4577	10.4908	FibC2
0W_III_E#CAGTAACCACCTGGTG	0	2553	8711	0.0286993	20.1725	21.841	Fibroblasts	NA	NA	NA	NA	NA	NA	NA	NA	NA	NA	NA	NA	NA	NA	NA	-31.5892	-17.0811	FibC1
0W_III_E#CAGTAACCAGGAACGT	0	2818	8426	0.0191075	23.2113	14.7769	Fibroblasts	NA	NA	NA	NA	NA	NA	NA	NA	NA	NA	NA	NA	NA	NA	NA	-29.7648	11.1725	FibC2
0W_III_E#CAGTAACTCAAACCAC	0	1303	2865	0.0195462	2.42063	23.8488	Fibroblasts	NA	NA	NA	NA	NA	NA	NA	NA	NA	NA	NA	NA	NA	NA	NA	-30.1242	-14.6643	FibC1
0W_III_E#CAGTAACTCCATGCTC	0	2162	6183	0.015203	-12.9409	5.97466	Fibroblasts	NA	NA	NA	NA	NA	NA	NA	NA	NA	NA	NA	NA	NA	NA	NA	-25.1756	-10.3059	FibC1
0W_III_E#CAGTAACTCTTAGAGC	0	1763	3572	0.081187	21.3798	6.94777	Fibroblasts	NA	NA	NA	NA	NA	NA	NA	NA	NA	NA	NA	NA	NA	NA	NA	-20.9623	-9.60444	FibC5
0W_III_E#CAGTCCTCATGAACCT	0	2765	8888	0.0176643	34.0469	3.57914	Fibroblasts	NA	NA	NA	NA	NA	NA	NA	NA	NA	NA	NA	NA	NA	NA	NA	-11.7948	20.8682	FibC5
0W_III_E#CAGTCCTCATGCCCGA	0	2901	8654	0.0229951	26.4807	14.3958	Fibroblasts	NA	NA	NA	NA	NA	NA	NA	NA	NA	NA	NA	NA	NA	NA	NA	-28.782	11.7402	FibC2
0W_III_E#CAGTCCTGTCCGAACC	0	3127	12464	0.0146021	-8.42491	-3.99112	Fibroblasts	NA	NA	NA	NA	NA	NA	NA	NA	NA	NA	NA	NA	NA	NA	NA	-19.7402	-15.6177	FibC1
0W_III_E#CATATGGAGATGTGTA	0	3755	15511	0.0166978	-3.59251	0.87913	Fibroblasts	NA	NA	NA	NA	NA	NA	NA	NA	NA	NA	NA	NA	NA	NA	NA	-21.007	-14.3884	FibC1
0W_III_E#CATATGGAGCACCGTC	0	3841	16024	0.0332002	-2.43583	0.891798	Fibroblasts	NA	NA	NA	NA	NA	NA	NA	NA	NA	NA	NA	NA	NA	NA	NA	-20.5051	-13.3226	FibC1
0W_III_E#CATATGGAGGCAATTA	0	2249	6521	0.0101211	-17.1825	8.14432	Fibroblasts	NA	NA	NA	NA	NA	NA	NA	NA	NA	NA	NA	NA	NA	NA	NA	-23.4857	-14.0032	FibC1
0W_III_E#CATATGGAGTCATGCT	0	2614	8615	0.0159025	-12.1941	1.49761	Fibroblasts	NA	NA	NA	NA	NA	NA	NA	NA	NA	NA	NA	NA	NA	NA	NA	5.78142	-8.23883	FibC6
0W_III_E#CATATGGCAGTGGGAT	0	2135	5058	0.0247133	28.1679	10.9953	Fibroblasts	NA	NA	NA	NA	NA	NA	NA	NA	NA	NA	NA	NA	NA	NA	NA	-28.9758	9.7785	FibC2
0W_III_E#CATATGGGTACAGCAG	0	1910	5058	0.0915382	20.9323	7.05012	Fibroblasts	NA	NA	NA	NA	NA	NA	NA	NA	NA	NA	NA	NA	NA	NA	NA	-20.7394	-7.64044	FibC2
0W_III_E#CATATGGGTACATGTC	0	1412	2987	0.0271175	11.378	22.0322	Fibroblasts	NA	NA	NA	NA	NA	NA	NA	NA	NA	NA	NA	NA	NA	NA	NA	-31.5207	-8.46827	FibC1
0W_III_E#CATATGGTCGCCGTGA	0	2272	6842	0.0108156	29.4669	-0.638282	Fibroblasts	NA	NA	NA	NA	NA	NA	NA	NA	NA	NA	NA	NA	NA	NA	NA	-11.0522	19.3474	FibC5
0W_III_E#CATATGGTCGGTCTAA	0	841	2639	0.000757863	-13.5537	37.2988	Myocytes	NA	NA	NA	NA	NA	NA	NA	NA	NA	NA	NA	NA	NA	NA	NA	NA	NA	NA
0W_III_E#CATATTCAGGCACATG	0	2879	9512	0.0159798	10.2798	25.5171	Fibroblasts	NA	NA	NA	NA	NA	NA	NA	NA	NA	NA	NA	NA	NA	NA	NA	-27.8041	-8.59781	FibC1
0W_III_E#CATATTCCAAACAACA	0	881	2655	0	-15.6897	35.2184	Myocytes	NA	NA	NA	NA	NA	NA	NA	NA	NA	NA	NA	NA	NA	NA	NA	NA	NA	NA
0W_III_E#CATATTCCAAGTAATG	0	3019	9521	0.0196408	13.0984	24.3736	Fibroblasts	NA	NA	NA	NA	NA	NA	NA	NA	NA	NA	NA	NA	NA	NA	NA	-30.7578	-10.3724	FibC1
0W_III_E#CATATTCCACTTGGAT	0	987	3493	0.000286287	-9.83589	38.9167	Myocytes	NA	NA	NA	NA	NA	NA	NA	NA	NA	NA	NA	NA	NA	NA	NA	NA	NA	NA
0W_III_E#CATCAAGAGACCTAGG	0	3116	8638	0.0206066	11.9818	26.6247	Fibroblasts	NA	NA	NA	NA	NA	NA	NA	NA	NA	NA	NA	NA	NA	NA	NA	-28.9868	-6.94274	FibC1
0W_III_E#CATCAAGAGCAGGTCA	0	2495	8758	0.0150719	-8.42318	1.86816	Fibroblasts	NA	NA	NA	NA	NA	NA	NA	NA	NA	NA	NA	NA	NA	NA	NA	-20.0891	-13.5445	FibC1
0W_III_E#CATCAAGAGTCCATAC	0	1731	11220	0.000802139	-4.01819	41.0552	Myocytes	NA	NA	NA	NA	NA	NA	NA	NA	NA	NA	NA	NA	NA	NA	NA	NA	NA	NA
0W_III_E#CATCAAGCAGTAACGG	0	1648	3628	0.0192944	-39.0673	-12.0641	Endothelial cells	NA	NA	NA	NA	NA	NA	NA	NA	NA	NA	NA	NA	NA	NA	NA	NA	NA	NA
0W_III_E#CATCAAGCATTGTGCA	0	2731	8891	0.0235069	26.8852	0.964066	Fibroblasts	NA	NA	NA	NA	NA	NA	NA	NA	NA	NA	NA	NA	NA	NA	NA	-0.0931042	11.713	FibC5
0W_III_E#CATCAAGGTATGAAAC	0	2155	5294	0.0447677	-36.5632	-19.4762	Endothelial cells	NA	NA	NA	NA	NA	NA	NA	NA	NA	NA	NA	NA	NA	NA	NA	NA	NA	NA
0W_III_E#CATCAAGTCGGCCGAT	0	3348	12135	0.0148331	16.2902	24.5572	Fibroblasts	NA	NA	NA	NA	NA	NA	NA	NA	NA	NA	NA	NA	NA	NA	NA	-29.7659	-15.3093	FibC1
0W_III_E#CATCAAGTCTCTTGAT	0	2164	5367	0.0316751	-38.5979	-11.217	Endothelial cells	NA	NA	NA	NA	NA	NA	NA	NA	NA	NA	NA	NA	NA	NA	NA	NA	NA	NA
0W_III_E#CATCAGAAGAAGGGTA	0	4058	15278	0.0108653	16.7859	0.383646	Fibroblasts	NA	NA	NA	NA	NA	NA	NA	NA	NA	NA	NA	NA	NA	NA	NA	29.9246	13.8149	FibC5
0W_III_E#CATCAGAAGACAATAC	0	2110	4943	0.0568481	26.6024	24.1146	Fibroblasts	NA	NA	NA	NA	NA	NA	NA	NA	NA	NA	NA	NA	NA	NA	NA	-33.1409	-17.8042	FibC1
0W_III_E#CATCAGAAGAGATGAG	0	1265	4935	0.0504559	8.83468	38.8151	Myocytes	NA	NA	NA	NA	NA	NA	NA	NA	NA	NA	NA	NA	NA	NA	NA	NA	NA	NA
0W_III_E#CATCAGAAGCTGAAAT	0	3271	12796	0.0218818	-3.36435	-2.15938	Fibroblasts	NA	NA	NA	NA	NA	NA	NA	NA	NA	NA	NA	NA	NA	NA	NA	-21.0048	-17.172	FibC1
0W_III_E#CATCAGAAGTACGCCC	0	2569	7462	0.0146073	12.7774	21.2105	Fibroblasts	NA	NA	NA	NA	NA	NA	NA	NA	NA	NA	NA	NA	NA	NA	NA	-30.7785	-8.43979	FibC1
0W_III_E#CATCAGACAGGGTTAG	0	992	3153	0.00348874	-9.69373	38.3638	Myocytes	NA	NA	NA	NA	NA	NA	NA	NA	NA	NA	NA	NA	NA	NA	NA	NA	NA	NA
0W_III_E#CATCAGAGTAATAGCA	0	2789	8558	0.0211498	26.193	10.73	Fibroblasts	NA	NA	NA	NA	NA	NA	NA	NA	NA	NA	NA	NA	NA	NA	NA	-27.1666	13.7136	FibC2
0W_III_E#CATCAGAGTAGGGACT	0	2091	5104	0.0135188	12.8037	18.6854	Fibroblasts	NA	NA	NA	NA	NA	NA	NA	NA	NA	NA	NA	NA	NA	NA	NA	-30.5386	-14.0184	FibC1
0W_III_E#CATCAGAGTGGGTCAA	0	3099	10962	0.0216201	16.9933	26.2732	Fibroblasts	NA	NA	NA	NA	NA	NA	NA	NA	NA	NA	NA	NA	NA	NA	NA	-29.7671	-12.23	FibC1
0W_III_E#CATCAGAGTTCCACGG	0	1487	3157	0.0519481	28.4795	19.9405	Fibroblasts	NA	NA	NA	NA	NA	NA	NA	NA	NA	NA	NA	NA	NA	NA	NA	-29.6092	12.1921	FibC2
0W_III_E#CATCAGATCCTGTACC	0	1392	6175	0.0048583	-7.63421	39.4528	Myocytes	NA	NA	NA	NA	NA	NA	NA	NA	NA	NA	NA	NA	NA	NA	NA	NA	NA	NA
0W_III_E#CATCAGATCTACTTAC	0	2842	9784	0.00725675	-1.40168	-31.7457	Fibroblasts	NA	NA	NA	NA	NA	NA	NA	NA	NA	NA	NA	NA	NA	NA	NA	14.652	5.13336	FibC4
0W_III_E#CATCCACAGATAGCAT	0	2585	7130	0.02777	18.9347	19.0882	Fibroblasts	NA	NA	NA	NA	NA	NA	NA	NA	NA	NA	NA	NA	NA	NA	NA	-34.9144	-10.8398	FibC1
0W_III_E#CATCCACTCAACGAAA	0	2164	8082	0.000494927	2.50398	36.952	Myocytes	NA	NA	NA	NA	NA	NA	NA	NA	NA	NA	NA	NA	NA	NA	NA	NA	NA	NA
0W_III_E#CATCCACTCGCGTAGC	0	3630	13073	0.0154517	18.2978	24.7365	Fibroblasts	NA	NA	NA	NA	NA	NA	NA	NA	NA	NA	NA	NA	NA	NA	NA	-32.3779	-12.8484	FibC1
0W_III_E#CATCGAAAGAGCCTAG	0	2869	9257	0.0169601	13.4885	24.244	Fibroblasts	NA	NA	NA	NA	NA	NA	NA	NA	NA	NA	NA	NA	NA	NA	NA	-30.2428	-8.95461	FibC1
0W_III_E#CATCGAACAAAGCAAT	0	2696	8624	0.0275974	21.2822	20.5091	Fibroblasts	NA	NA	NA	NA	NA	NA	NA	NA	NA	NA	NA	NA	NA	NA	NA	-33.3241	-15.8641	FibC1
0W_III_E#CATCGAACAGCTCGAC	0	1645	3091	0.0210288	19.046	12.5996	Fibroblasts	NA	NA	NA	NA	NA	NA	NA	NA	NA	NA	NA	NA	NA	NA	NA	-23.3735	1.17817	FibC2
0W_III_E#CATCGAAGTCTAACGT	0	2748	9091	0.0139699	13.2556	21.7478	Fibroblasts	NA	NA	NA	NA	NA	NA	NA	NA	NA	NA	NA	NA	NA	NA	NA	-32.4786	-10.0024	FibC1
0W_III_E#CATCGAAGTGACTACT	0	1764	3686	0.0339121	25.8801	15.714	Fibroblasts	NA	NA	NA	NA	NA	NA	NA	NA	NA	NA	NA	NA	NA	NA	NA	-27.584	14.2697	FibC2
0W_III_E#CATCGAAGTGGAAAGA	0	1744	7486	0.000400748	-3.63974	38.7392	Myocytes	NA	NA	NA	NA	NA	NA	NA	NA	NA	NA	NA	NA	NA	NA	NA	NA	NA	NA
0W_III_E#CATCGAAGTTAAGAAC	0	3110	13400	0.0126119	-6.30229	0.900161	Fibroblasts	NA	NA	NA	NA	NA	NA	NA	NA	NA	NA	NA	NA	NA	NA	NA	-22.5508	-14.2745	FibC1
0W_III_E#CATCGAATCCGTTGCT	0	2697	9822	0.0264712	13.6691	27.3973	Fibroblasts	NA	NA	NA	NA	NA	NA	NA	NA	NA	NA	NA	NA	NA	NA	NA	-29.1851	-10.9395	FibC1
0W_III_E#CATCGGGCAATCAGAA	0	2771	9608	0.0196711	14.8565	-20.108	Fibroblasts	NA	NA	NA	NA	NA	NA	NA	NA	NA	NA	NA	NA	NA	NA	NA	1.48095	22.8257	FibC4
0W_III_E#CATCGGGCACTGTTAG	0	3120	10728	0.0142617	19.7684	16.5721	Fibroblasts	NA	NA	NA	NA	NA	NA	NA	NA	NA	NA	NA	NA	NA	NA	NA	-35.1829	-11.1189	FibC1
0W_III_E#CATCGGGCATTGTGCA	0	1241	2829	0.0219159	2.67747	23.8522	Fibroblasts	NA	NA	NA	NA	NA	NA	NA	NA	NA	NA	NA	NA	NA	NA	NA	-30.5273	-9.46394	FibC1
0W_III_E#CATCGGGGTAGGGTAC	0	3024	11741	0.0174602	-7.68253	-2.11374	Fibroblasts	NA	NA	NA	NA	NA	NA	NA	NA	NA	NA	NA	NA	NA	NA	NA	-18.1537	-13.2673	FibC1
0W_III_E#CATCGGGTCGTACCGG	0	2833	9608	0.0149875	25.4539	0.504405	Fibroblasts	NA	NA	NA	NA	NA	NA	NA	NA	NA	NA	NA	NA	NA	NA	NA	0.360474	11.4662	FibC5
0W_III_E#CATGACAAGAATTGTG	0	4304	17978	0.0214151	21.5518	30.3553	Fibroblasts	NA	NA	NA	NA	NA	NA	NA	NA	NA	NA	NA	NA	NA	NA	NA	-28.9979	-6.41385	FibC1
0W_III_E#CATGACAAGACTTGAA	0	2324	6555	0.0276125	17.2132	21.671	Fibroblasts	NA	NA	NA	NA	NA	NA	NA	NA	NA	NA	NA	NA	NA	NA	NA	-31.1693	-11.2571	FibC1
0W_III_E#CATGACAAGCAGACTG	0	1358	5039	0.00198452	-10.1347	37.6527	Myocytes	NA	NA	NA	NA	NA	NA	NA	NA	NA	NA	NA	NA	NA	NA	NA	NA	NA	NA
0W_III_E#CATGACAAGCGTCTAT	0	2265	6131	0.0150057	-18.5671	8.56082	Fibroblasts	NA	NA	NA	NA	NA	NA	NA	NA	NA	NA	NA	NA	NA	NA	NA	-23.1989	-10.1857	FibC1
0W_III_E#CATGACAAGGATGCGT	0	3743	14737	0.016082	19.05	26.7242	Fibroblasts	NA	NA	NA	NA	NA	NA	NA	NA	NA	NA	NA	NA	NA	NA	NA	-29.641	-16.3017	FibC1
0W_III_E#CATGACAAGTAGGCCA	0	3152	11027	0.0219461	20.1372	26.2176	Fibroblasts	NA	NA	NA	NA	NA	NA	NA	NA	NA	NA	NA	NA	NA	NA	NA	-29.7689	-16.9818	FibC1
0W_III_E#CATGACACACGAGAGT	0	3047	8988	0.0230307	26.0061	14.3023	Fibroblasts	NA	NA	NA	NA	NA	NA	NA	NA	NA	NA	NA	NA	NA	NA	NA	-29.436	10.2048	FibC2
0W_III_E#CATGACACATGACGGA	0	2900	9292	0.0200172	9.53398	27.0833	Fibroblasts	NA	NA	NA	NA	NA	NA	NA	NA	NA	NA	NA	NA	NA	NA	NA	-26.7982	-8.81247	FibC1
0W_III_E#CATGACACATTCTCAT	0	2357	5707	0.0247065	29.2054	11.6859	Fibroblasts	NA	NA	NA	NA	NA	NA	NA	NA	NA	NA	NA	NA	NA	NA	NA	-27.2965	14.0921	FibC2
0W_III_E#CATGACAGTAGCCTCG	0	3556	13517	0.0165717	15.8522	29.3125	Fibroblasts	NA	NA	NA	NA	NA	NA	NA	NA	NA	NA	NA	NA	NA	NA	NA	-28.256	-13.3124	FibC1
0W_III_E#CATGACATCCAGAGGA	0	2350	6887	0.026717	17.8018	21.2805	Fibroblasts	NA	NA	NA	NA	NA	NA	NA	NA	NA	NA	NA	NA	NA	NA	NA	-29.6826	-14.1993	FibC1
0W_III_E#CATGACATCGGACAAG	0	3430	13880	0.0175072	-3.80557	-1.31021	Fibroblasts	NA	NA	NA	NA	NA	NA	NA	NA	NA	NA	NA	NA	NA	NA	NA	-21.6566	-12.3943	FibC1
0W_III_E#CATGACATCTTGCAAG	0	3148	10235	0.0218857	18.8382	23.4865	Fibroblasts	NA	NA	NA	NA	NA	NA	NA	NA	NA	NA	NA	NA	NA	NA	NA	-32.0612	-13.6358	FibC1
0W_III_E#CATGCCTAGAAAGTGG	0	2989	10370	0.015622	-1.43823	-11.0278	Fibroblasts	NA	NA	NA	NA	NA	NA	NA	NA	NA	NA	NA	NA	NA	NA	NA	-22.8191	-16.7351	FibC1
0W_III_E#CATGCCTAGTGCCAGA	0	2498	7924	0.0195608	14.8104	-25.2022	Fibroblasts	NA	NA	NA	NA	NA	NA	NA	NA	NA	NA	NA	NA	NA	NA	NA	11.4956	24.768	FibC4
0W_III_E#CATGCCTCAATGAAAC	0	1652	7003	0.00071398	4.67621	36.3259	Myocytes	NA	NA	NA	NA	NA	NA	NA	NA	NA	NA	NA	NA	NA	NA	NA	NA	NA	NA
0W_III_E#CATGCCTCACCGTTGG	0	2991	9786	0.0220723	14.8936	-19.4093	Fibroblasts	NA	NA	NA	NA	NA	NA	NA	NA	NA	NA	NA	NA	NA	NA	NA	-1.93228	20.7279	FibC4
0W_III_E#CATGCCTCACTACAGT	0	3500	13619	0.0185036	18.7607	25.7463	Fibroblasts	NA	NA	NA	NA	NA	NA	NA	NA	NA	NA	NA	NA	NA	NA	NA	-29.0593	-17.888	FibC1
0W_III_E#CATGCCTGTACAGCAG	0	2344	6423	0.0242877	11.6561	23.1995	Fibroblasts	NA	NA	NA	NA	NA	NA	NA	NA	NA	NA	NA	NA	NA	NA	NA	-0.135124	10.2114	FibC5
0W_III_E#CATGCCTGTTGATTGC	0	3627	15119	0.021893	20.465	28.4415	Fibroblasts	NA	NA	NA	NA	NA	NA	NA	NA	NA	NA	NA	NA	NA	NA	NA	-28.0504	-18.2607	FibC1
0W_III_E#CATGCCTGTTTCCACC	0	3068	11376	0.0130977	-4.50628	5.37991	Fibroblasts	NA	NA	NA	NA	NA	NA	NA	NA	NA	NA	NA	NA	NA	NA	NA	-24.749	-11.9255	FibC1
0W_III_E#CATGGCGAGAAGGTGA	0	2769	8546	0.0147437	11.0805	-3.55764	Fibroblasts	NA	NA	NA	NA	NA	NA	NA	NA	NA	NA	NA	NA	NA	NA	NA	-28.7712	14.1557	FibC2
0W_III_E#CATGGCGAGCTAACTC	0	1979	6254	0.0228654	-11.9855	-1.71717	Fibroblasts	NA	NA	NA	NA	NA	NA	NA	NA	NA	NA	NA	NA	NA	NA	NA	-18.5702	-12.9855	FibC1
0W_III_E#CATGGCGAGGCATGTG	0	925	3222	0.0018622	-12.0484	38.3491	Myocytes	NA	NA	NA	NA	NA	NA	NA	NA	NA	NA	NA	NA	NA	NA	NA	NA	NA	NA
0W_III_E#CATGGCGCACGTTGGC	0	2906	10016	0.0228634	-1.50525	3.81435	Fibroblasts	NA	NA	NA	NA	NA	NA	NA	NA	NA	NA	NA	NA	NA	NA	NA	-24.1933	-16.5545	FibC1
0W_III_E#CATGGCGCATGCAACT	0	3220	14020	0.0150499	-6.13743	-2.7024	Fibroblasts	NA	NA	NA	NA	NA	NA	NA	NA	NA	NA	NA	NA	NA	NA	NA	-21.2813	-14.4908	FibC1
0W_III_E#CATGGCGCATTCCTCG	0	3039	11543	0.0232175	-6.18187	0.556718	Fibroblasts	NA	NA	NA	NA	NA	NA	NA	NA	NA	NA	NA	NA	NA	NA	NA	-20.8396	-14.0481	FibC1
0W_III_E#CATGGCGCATTTGCCC	0	2330	6786	0.0223991	30.7325	-2.20566	Fibroblasts	NA	NA	NA	NA	NA	NA	NA	NA	NA	NA	NA	NA	NA	NA	NA	-9.92487	21.4602	FibC5
0W_III_E#CATGGCGGTAGATTAG	0	3197	13580	0.0150221	-9.9511	-4.36576	Fibroblasts	NA	NA	NA	NA	NA	NA	NA	NA	NA	NA	NA	NA	NA	NA	NA	-17.8206	-13.0298	FibC1
0W_III_E#CATGGCGGTGAGGCTA	0	3661	14033	0.0226609	17.4197	29.5061	Fibroblasts	NA	NA	NA	NA	NA	NA	NA	NA	NA	NA	NA	NA	NA	NA	NA	-30.1833	-11.6251	FibC1
0W_III_E#CATGGCGGTGGACGAT	0	3186	10892	0.020841	21.9825	1.78892	Fibroblasts	NA	NA	NA	NA	NA	NA	NA	NA	NA	NA	NA	NA	NA	NA	NA	26.3157	23.7764	FibC5
0W_III_E#CATGGCGTCAAGCCTA	0	3772	14063	0.013084	18.5321	-7.48871	Fibroblasts	NA	NA	NA	NA	NA	NA	NA	NA	NA	NA	NA	NA	NA	NA	NA	22.8997	20.0943	FibC5
0W_III_E#CATGGCGTCACAGTAC	0	3012	10314	0.021912	12.5464	31.028	Fibroblasts	NA	NA	NA	NA	NA	NA	NA	NA	NA	NA	NA	NA	NA	NA	NA	-27.565	-11.9195	FibC1
0W_III_E#CATGGCGTCTATCCTA	0	1494	3409	0.0205339	4.72785	26.3323	Fibroblasts	NA	NA	NA	NA	NA	NA	NA	NA	NA	NA	NA	NA	NA	NA	NA	-31.2002	-6.38801	FibC1
0W_III_E#CATGGCGTCTTACCTA	0	2721	9158	0.0126665	-13.2288	-5.77719	Fibroblasts	NA	NA	NA	NA	NA	NA	NA	NA	NA	NA	NA	NA	NA	NA	NA	-18.4323	-14.2035	FibC1
0W_III_E#CATTATCAGCGCCTCA	0	3247	14256	0.0190095	-9.8001	-4.05812	Fibroblasts	NA	NA	NA	NA	NA	NA	NA	NA	NA	NA	NA	NA	NA	NA	NA	-17.8176	-12.7868	FibC1
0W_III_E#CATTATCAGCTACCGC	0	1527	3716	0.0344456	23.3632	21.4091	Fibroblasts	NA	NA	NA	NA	NA	NA	NA	NA	NA	NA	NA	NA	NA	NA	NA	-31.9569	-13.9018	FibC1
0W_III_E#CATTATCAGTCCGGTC	0	3495	12894	0.0249729	13.5642	-21.4079	Fibroblasts	NA	NA	NA	NA	NA	NA	NA	NA	NA	NA	NA	NA	NA	NA	NA	-0.675741	21.0113	FibC4
0W_III_E#CATTATCGTCACTTCC	0	3353	20954	0.000143171	7.9211	40.7921	Myocytes	NA	NA	NA	NA	NA	NA	NA	NA	NA	NA	NA	NA	NA	NA	NA	NA	NA	NA
0W_III_E#CATTATCGTCGGCATC	0	2807	8762	0.0186031	15.2612	22.3996	Fibroblasts	NA	NA	NA	NA	NA	NA	NA	NA	NA	NA	NA	NA	NA	NA	NA	-32.9713	-9.36965	FibC1
0W_III_E#CATTATCTCAGCAACT	0	3584	13095	0.0371134	23.3529	4.03922	Fibroblasts	NA	NA	NA	NA	NA	NA	NA	NA	NA	NA	NA	NA	NA	NA	NA	23.4969	23.0643	FibC5
0W_III_E#CATTATCTCCGTAGTA	0	3007	10000	0.0121	-8.20416	1.78137	Fibroblasts	NA	NA	NA	NA	NA	NA	NA	NA	NA	NA	NA	NA	NA	NA	NA	-21.2807	-12.75	FibC1
0W_III_E#CATTATCTCTGTCAAG	0	2934	9555	0.0162219	9.73106	25.7106	Fibroblasts	NA	NA	NA	NA	NA	NA	NA	NA	NA	NA	NA	NA	NA	NA	NA	-29.1311	-9.95291	FibC1
0W_III_E#CATTCGCAGCTTTGGT	0	2527	6243	0.0182605	3.74171	-41.971	Endothelial cells	NA	NA	NA	NA	NA	NA	NA	NA	NA	NA	NA	NA	NA	NA	NA	NA	NA	NA
0W_III_E#CATTCGCAGTTTAGGA	0	2681	8504	0.0151693	17.2841	17.9497	Fibroblasts	NA	NA	NA	NA	NA	NA	NA	NA	NA	NA	NA	NA	NA	NA	NA	-31.5077	-17.7657	FibC1
0W_III_E#CATTCGCCAGCTCGAC	0	1123	2203	0.0136178	-17.7546	16.79	Fibroblasts	NA	NA	NA	NA	NA	NA	NA	NA	NA	NA	NA	NA	NA	NA	NA	-24.389	-8.19481	FibC1
0W_III_E#CATTCGCGTAACGCGA	0	2795	9840	0.0135163	-0.33477	-20.3077	Fibroblasts	NA	NA	NA	NA	NA	NA	NA	NA	NA	NA	NA	NA	NA	NA	NA	-30.6759	8.04075	FibC2
0W_III_E#CATTCGCTCGCTTGTC	0	2556	8173	0.0198214	13.1634	20.9053	Fibroblasts	NA	NA	NA	NA	NA	NA	NA	NA	NA	NA	NA	NA	NA	NA	NA	-32.2544	-10.6092	FibC1
0W_III_E#CCAATCCAGACTTGAA	0	3124	13076	0.0211838	-8.56069	-2.56882	Fibroblasts	NA	NA	NA	NA	NA	NA	NA	NA	NA	NA	NA	NA	NA	NA	NA	-18.2626	-13.8349	FibC1
0W_III_E#CCAATCCAGCCAGTTT	0	2364	5760	0.0401042	22.3117	23.3871	Fibroblasts	NA	NA	NA	NA	NA	NA	NA	NA	NA	NA	NA	NA	NA	NA	NA	-30.1589	-10.7781	FibC1
0W_III_E#CCAATCCAGCTAGGCA	0	1495	4287	0.0261255	23.7341	-1.05953	Fibroblasts	NA	NA	NA	NA	NA	NA	NA	NA	NA	NA	NA	NA	NA	NA	NA	25.4525	24.6414	FibC5
0W_III_E#CCAATCCGTCTGGTCG	0	2674	9878	0.0159951	-11.2111	-1.91952	Fibroblasts	NA	NA	NA	NA	NA	NA	NA	NA	NA	NA	NA	NA	NA	NA	NA	-18.6376	-13.1332	FibC1
0W_III_E#CCAATCCGTGTCCTCT	0	1087	3572	0.00279955	-14.0857	36.2813	Myocytes	NA	NA	NA	NA	NA	NA	NA	NA	NA	NA	NA	NA	NA	NA	NA	NA	NA	NA
0W_III_E#CCAATCCTCCCTGACT	0	3266	11808	0.0445461	26.0674	24.0687	Fibroblasts	NA	NA	NA	NA	NA	NA	NA	NA	NA	NA	NA	NA	NA	NA	NA	-29.1564	-13.5338	FibC1
0W_III_E#CCAATCCTCGCCTGAG	0	951	3586	0.000836587	-15.3311	34.6256	Myocytes	NA	NA	NA	NA	NA	NA	NA	NA	NA	NA	NA	NA	NA	NA	NA	NA	NA	NA
0W_III_E#CCACCTAAGAATCTCC	0	1695	4331	0.0131609	13.4351	16.09	Fibroblasts	NA	NA	NA	NA	NA	NA	NA	NA	NA	NA	NA	NA	NA	NA	NA	-32.8774	-10.6964	FibC1
0W_III_E#CCACCTAAGGCCCTCA	0	1202	2362	0.0275191	22.7142	13.6146	Fibroblasts	NA	NA	NA	NA	NA	NA	NA	NA	NA	NA	NA	NA	NA	NA	NA	-35.8936	-8.26363	FibC1
0W_III_E#CCACCTACAAGTCTGT	0	2089	11489	0.000522239	-4.08094	41.1374	Myocytes	NA	NA	NA	NA	NA	NA	NA	NA	NA	NA	NA	NA	NA	NA	NA	NA	NA	NA
0W_III_E#CCACCTACACCCTATC	0	2095	5333	0.0226889	-38.9295	-12.7792	Endothelial cells	NA	NA	NA	NA	NA	NA	NA	NA	NA	NA	NA	NA	NA	NA	NA	NA	NA	NA
0W_III_E#CCACCTACACTAGTAC	0	2615	7114	0.0181333	12.2471	21.1177	Fibroblasts	NA	NA	NA	NA	NA	NA	NA	NA	NA	NA	NA	NA	NA	NA	NA	-31.2782	-7.83473	FibC1
0W_III_E#CCACCTAGTAAATGTG	0	2044	5679	0.0147913	23.5978	-23.408	Fibroblasts	NA	NA	NA	NA	NA	NA	NA	NA	NA	NA	NA	NA	NA	NA	NA	-7.68313	28.6474	FibC4
0W_III_E#CCACCTAGTCGACTGC	0	2205	5219	0.0279747	24.1853	14.9396	Fibroblasts	NA	NA	NA	NA	NA	NA	NA	NA	NA	NA	NA	NA	NA	NA	NA	-26.9422	15.7971	FibC2
0W_III_E#CCACCTAGTGACGCCT	0	1001	3355	0.00119225	-14.6164	36.1579	Myocytes	NA	NA	NA	NA	NA	NA	NA	NA	NA	NA	NA	NA	NA	NA	NA	NA	NA	NA
0W_III_E#CCACCTAGTTACTGAC	0	2536	8204	0.0205997	17.6707	17.9676	Fibroblasts	NA	NA	NA	NA	NA	NA	NA	NA	NA	NA	NA	NA	NA	NA	NA	-32.2659	-16.2571	FibC1
0W_III_E#CCACCTATCCCAAGAT	0	4061	19208	0.0103082	13.2484	32.0694	Fibroblasts	NA	NA	NA	NA	NA	NA	NA	NA	NA	NA	NA	NA	NA	NA	NA	-23.2576	-8.85544	FibC1
0W_III_E#CCACCTATCTAGCACA	0	3486	13589	0.0161896	14.974	26.1537	Fibroblasts	NA	NA	NA	NA	NA	NA	NA	NA	NA	NA	NA	NA	NA	NA	NA	-32.3625	-8.54728	FibC1
0W_III_E#CCACGGAAGAATCTCC	0	2130	11595	8.62441e-05	2.11428	39.3422	Myocytes	NA	NA	NA	NA	NA	NA	NA	NA	NA	NA	NA	NA	NA	NA	NA	NA	NA	NA
0W_III_E#CCACGGAAGTACGATA	0	3246	12250	0.012	10.7312	-3.19806	Fibroblasts	NA	NA	NA	NA	NA	NA	NA	NA	NA	NA	NA	NA	NA	NA	NA	-30.3748	8.4507	FibC2
0W_III_E#CCACGGACAATAGCAA	0	2878	9595	0.0167796	10.9804	26.9708	Fibroblasts	NA	NA	NA	NA	NA	NA	NA	NA	NA	NA	NA	NA	NA	NA	NA	-31.4986	-6.34915	FibC1
0W_III_E#CCACGGACATAAAGGT	0	2767	8525	0.019824	31.9165	13.5004	Fibroblasts	NA	NA	NA	NA	NA	NA	NA	NA	NA	NA	NA	NA	NA	NA	NA	-28.3921	11.5457	FibC2
0W_III_E#CCACGGACATCGTCGG	0	2294	6294	0.0379727	19.007	28.4143	Fibroblasts	NA	NA	NA	NA	NA	NA	NA	NA	NA	NA	NA	NA	NA	NA	NA	-27.7277	-12.0546	FibC1
0W_III_E#CCACGGAGTCCGAGTC	0	1923	4653	0.0249302	-41.1401	-15.7743	Endothelial cells	NA	NA	NA	NA	NA	NA	NA	NA	NA	NA	NA	NA	NA	NA	NA	NA	NA	NA
0W_III_E#CCACGGATCAATAAGG	0	3038	11046	0.0170197	13.5928	25.7416	Fibroblasts	NA	NA	NA	NA	NA	NA	NA	NA	NA	NA	NA	NA	NA	NA	NA	-29.6104	-8.08288	FibC1
0W_III_E#CCACGGATCACGCATA	0	1162	4594	0.00043535	-11.8545	37.6215	Myocytes	NA	NA	NA	NA	NA	NA	NA	NA	NA	NA	NA	NA	NA	NA	NA	NA	NA	NA
0W_III_E#CCACGGATCTAAGCCA	0	2949	11888	0.0132907	-7.43895	0.801521	Fibroblasts	NA	NA	NA	NA	NA	NA	NA	NA	NA	NA	NA	NA	NA	NA	NA	-22.0641	-13.7425	FibC1
0W_III_E#CCACGGATCTATCCCG	0	3471	13992	0.0172241	19.2389	25.7784	Fibroblasts	NA	NA	NA	NA	NA	NA	NA	NA	NA	NA	NA	NA	NA	NA	NA	-30.1284	-15.3648	FibC1
0W_III_E#CCACTACAGTACGCGA	0	3043	10145	0.0179399	10.0453	28.5516	Fibroblasts	NA	NA	NA	NA	NA	NA	NA	NA	NA	NA	NA	NA	NA	NA	NA	-27.0738	-7.43056	FibC1
0W_III_E#CCACTACAGTGAACGC	0	2410	6007	0.0269685	24.5244	14.7276	Fibroblasts	NA	NA	NA	NA	NA	NA	NA	NA	NA	NA	NA	NA	NA	NA	NA	-26.9301	15.7911	FibC2
0W_III_E#CCACTACAGTTTGCGT	0	1997	6662	0.0183128	15.6912	-21.7436	Fibroblasts	NA	NA	NA	NA	NA	NA	NA	NA	NA	NA	NA	NA	NA	NA	NA	-0.793809	20.9792	FibC4
0W_III_E#CCACTACCACAGGTTT	0	3681	13171	0.0119961	11.4365	28.9278	Fibroblasts	NA	NA	NA	NA	NA	NA	NA	NA	NA	NA	NA	NA	NA	NA	NA	-28.4049	-6.29429	FibC1
0W_III_E#CCACTACGTCACAAGG	0	2911	10664	0.0257877	21.3255	21.0128	Fibroblasts	NA	NA	NA	NA	NA	NA	NA	NA	NA	NA	NA	NA	NA	NA	NA	-30.9211	-19.3709	FibC1
0W_III_E#CCACTACTCTCTGAGA	0	4330	18988	0.0176954	22.4305	28.4485	Fibroblasts	NA	NA	NA	NA	NA	NA	NA	NA	NA	NA	NA	NA	NA	NA	NA	-31.9728	-16.1813	FibC1
0W_III_E#CCAGCGAAGATGCCTT	0	1670	3361	0.0324308	35.736	-10.4346	Fibroblasts	NA	NA	NA	NA	NA	NA	NA	NA	NA	NA	NA	NA	NA	NA	NA	-7.49086	29.5114	FibC5
0W_III_E#CCAGCGAAGCGCTCCA	0	2382	6687	0.015403	12.9874	18.5778	Fibroblasts	NA	NA	NA	NA	NA	NA	NA	NA	NA	NA	NA	NA	NA	NA	NA	-32.4082	-10.4573	FibC1
0W_III_E#CCAGCGAAGGGCTTGA	0	1222	2268	0.0277778	22.6891	13.3727	Fibroblasts	NA	NA	NA	NA	NA	NA	NA	NA	NA	NA	NA	NA	NA	NA	NA	-27.7184	8.42519	FibC2
0W_III_E#CCAGCGAAGGTGGGTT	0	2818	7301	0.0112313	20.6779	-0.852026	Fibroblasts	NA	NA	NA	NA	NA	NA	NA	NA	NA	NA	NA	NA	NA	NA	NA	28.3558	23.128	FibC5
0W_III_E#CCAGCGAAGTGTCTCA	0	1709	3633	0.03248	27.7239	14.5553	Fibroblasts	NA	NA	NA	NA	NA	NA	NA	NA	NA	NA	NA	NA	NA	NA	NA	-27.5243	14.306	FibC2
0W_III_E#CCAGCGACAATGGTCT	0	3011	10541	0.00863296	18.05	-18.3454	Fibroblasts	NA	NA	NA	NA	NA	NA	NA	NA	NA	NA	NA	NA	NA	NA	NA	8.00482	14.0735	FibC4
0W_III_E#CCAGCGAGTTAAGAAC	0	2838	9869	0.0309049	18.9966	28.4391	Fibroblasts	NA	NA	NA	NA	NA	NA	NA	NA	NA	NA	NA	NA	NA	NA	NA	-28.2272	-12.1362	FibC1
0W_III_E#CCAGCGATCCCAAGAT	0	3527	13021	0.0153598	23.9282	17.0712	Fibroblasts	NA	NA	NA	NA	NA	NA	NA	NA	NA	NA	NA	NA	NA	NA	NA	-35.6605	-7.49918	FibC2
0W_III_E#CCAGCGATCCCATTTA	0	2736	9566	0.0166214	-10.3878	1.32763	Fibroblasts	NA	NA	NA	NA	NA	NA	NA	NA	NA	NA	NA	NA	NA	NA	NA	-21.4848	-12.0011	FibC1
0W_III_E#CCAGCGATCGCGGATC	0	1216	2394	0.0171261	19.2948	13.5583	Fibroblasts	NA	NA	NA	NA	NA	NA	NA	NA	NA	NA	NA	NA	NA	NA	NA	-35.7688	-7.99726	FibC1
0W_III_E#CCATGTCCAAGTTCTG	0	1602	3941	0.018777	28.7291	9.38259	Fibroblasts	NA	NA	NA	NA	NA	NA	NA	NA	NA	NA	NA	NA	NA	NA	NA	-29.0635	10.1972	FibC2
0W_III_E#CCATGTCCAGACAAGC	0	1704	4034	0.0156173	29.0387	10.1589	Fibroblasts	NA	NA	NA	NA	NA	NA	NA	NA	NA	NA	NA	NA	NA	NA	NA	-27.1376	13.9334	FibC2
0W_III_E#CCATGTCCAGCCTTGG	0	2920	8646	0.0172334	26.3813	10.6926	Fibroblasts	NA	NA	NA	NA	NA	NA	NA	NA	NA	NA	NA	NA	NA	NA	NA	-28.5127	10.5968	FibC2
0W_III_E#CCATGTCGTAAATGTG	0	3487	11673	0.0196179	24.1736	16.6497	Fibroblasts	NA	NA	NA	NA	NA	NA	NA	NA	NA	NA	NA	NA	NA	NA	NA	-34.3926	-7.6092	FibC1
0W_III_E#CCATGTCGTGGGTCAA	0	2582	7525	0.0276412	16.8273	26.2689	Fibroblasts	NA	NA	NA	NA	NA	NA	NA	NA	NA	NA	NA	NA	NA	NA	NA	-29.4784	-12.3469	FibC1
0W_III_E#CCATGTCGTTCCACAA	0	1823	10682	0.000187231	-4.29488	40.93	Myocytes	NA	NA	NA	NA	NA	NA	NA	NA	NA	NA	NA	NA	NA	NA	NA	NA	NA	NA
0W_III_E#CCATGTCTCATTGCCC	0	2456	16072	0.00099552	6.02318	40.5449	Myocytes	NA	NA	NA	NA	NA	NA	NA	NA	NA	NA	NA	NA	NA	NA	NA	NA	NA	NA
0W_III_E#CCATTCGAGGGTTCCC	0	3238	13849	0.0110477	-7.88329	3.71882	Fibroblasts	NA	NA	NA	NA	NA	NA	NA	NA	NA	NA	NA	NA	NA	NA	NA	-23.0046	-11.0432	FibC1
0W_III_E#CCATTCGAGTGTCCCG	0	2683	8403	0.0184458	12.7464	-7.68365	Fibroblasts	NA	NA	NA	NA	NA	NA	NA	NA	NA	NA	NA	NA	NA	NA	NA	-18.4012	12.6054	FibC2
0W_III_E#CCATTCGCACCAGTTA	0	2742	7004	0.020988	17.9334	17.1156	Fibroblasts	NA	NA	NA	NA	NA	NA	NA	NA	NA	NA	NA	NA	NA	NA	NA	-31.4184	-18.5485	FibC1
0W_III_E#CCATTCGCACCATCCT	0	3213	11169	0.0227415	15.7173	28.3263	Fibroblasts	NA	NA	NA	NA	NA	NA	NA	NA	NA	NA	NA	NA	NA	NA	NA	-28.711	-7.61012	FibC1
0W_III_E#CCATTCGCACTGAAGG	0	3430	15259	0.0180222	-6.89376	-1.3502	Fibroblasts	NA	NA	NA	NA	NA	NA	NA	NA	NA	NA	NA	NA	NA	NA	NA	-19.2253	-13.7282	FibC1
0W_III_E#CCATTCGGTACAGCAG	0	1926	4662	0.019305	26.0201	11.9834	Fibroblasts	NA	NA	NA	NA	NA	NA	NA	NA	NA	NA	NA	NA	NA	NA	NA	-28.6165	12.3528	FibC2
0W_III_E#CCATTCGGTCATTAGC	0	2871	10023	0.0206525	-5.64136	1.89799	Fibroblasts	NA	NA	NA	NA	NA	NA	NA	NA	NA	NA	NA	NA	NA	NA	NA	-25.7172	-16.3008	FibC1
0W_III_E#CCATTCGGTCGCGGTT	0	2530	8013	0.0173468	21.2502	-0.546577	Fibroblasts	NA	NA	NA	NA	NA	NA	NA	NA	NA	NA	NA	NA	NA	NA	NA	26.0402	24.0345	FibC5
0W_III_E#CCATTCGGTTGCTCCT	0	2580	8606	0.0199861	12.1076	24.2181	Fibroblasts	NA	NA	NA	NA	NA	NA	NA	NA	NA	NA	NA	NA	NA	NA	NA	-30.2219	-8.66172	FibC1
0W_III_E#CCATTCGTCAAGCCTA	0	3344	12967	0.0179687	12.2113	29.5351	Fibroblasts	NA	NA	NA	NA	NA	NA	NA	NA	NA	NA	NA	NA	NA	NA	NA	-28.1097	-6.71824	FibC1
0W_III_E#CCATTCGTCCAAAGTC	0	3198	11141	0.0207342	16.8824	26.2981	Fibroblasts	NA	NA	NA	NA	NA	NA	NA	NA	NA	NA	NA	NA	NA	NA	NA	-30.1221	-12.159	FibC1
0W_III_E#CCATTCGTCCAAGTAC	0	3283	13403	0.0167127	-8.03157	-1.57589	Fibroblasts	NA	NA	NA	NA	NA	NA	NA	NA	NA	NA	NA	NA	NA	NA	NA	-19.2482	-13.2621	FibC1
0W_III_E#CCATTCGTCGGAGCAA	0	2699	8908	0.0222272	10.7526	26.2659	Fibroblasts	NA	NA	NA	NA	NA	NA	NA	NA	NA	NA	NA	NA	NA	NA	NA	-26.766	-10.0331	FibC1
0W_III_E#CCATTCGTCGTCGTTC	0	738	2332	0.0077187	-16.2801	33.217	Myocytes	NA	NA	NA	NA	NA	NA	NA	NA	NA	NA	NA	NA	NA	NA	NA	NA	NA	NA
0W_III_E#CCATTCGTCTACTCAT	0	3037	10135	0.0180562	8.67798	22.581	Fibroblasts	NA	NA	NA	NA	NA	NA	NA	NA	NA	NA	NA	NA	NA	NA	NA	-10.3514	-17.2028	FibC3
0W_III_E#CCATTCGTCTCGCTTG	0	2696	7842	0.0425912	26.4401	24.0287	Fibroblasts	NA	NA	NA	NA	NA	NA	NA	NA	NA	NA	NA	NA	NA	NA	NA	-30.6083	-10.1695	FibC1
0W_III_E#CCCAATCAGAAGAAGC	0	3365	13247	0.0117008	-9.19512	0.726838	Fibroblasts	NA	NA	NA	NA	NA	NA	NA	NA	NA	NA	NA	NA	NA	NA	NA	-22.3297	-8.95654	FibC1
0W_III_E#CCCAATCCATGCCACG	0	949	3031	0.0316727	-2.05156	39.2762	Myocytes	NA	NA	NA	NA	NA	NA	NA	NA	NA	NA	NA	NA	NA	NA	NA	NA	NA	NA
0W_III_E#CCCAATCGTCATCCCT	0	2468	7439	0.0172066	17.5923	15.259	Fibroblasts	NA	NA	NA	NA	NA	NA	NA	NA	NA	NA	NA	NA	NA	NA	NA	-34.2793	-9.4394	FibC1
0W_III_E#CCCAATCGTTTGGCGC	0	3450	12306	0.0104827	19.2489	-3.19227	Fibroblasts	NA	NA	NA	NA	NA	NA	NA	NA	NA	NA	NA	NA	NA	NA	NA	29.92	13.7875	FibC5
0W_III_E#CCCAATCTCCAGGGCT	0	3151	10992	0.0123726	9.80214	26.1776	Fibroblasts	NA	NA	NA	NA	NA	NA	NA	NA	NA	NA	NA	NA	NA	NA	NA	-26.6881	-10.3402	FibC1
0W_III_E#CCCAGTTAGACGACGT	0	1594	3984	0.0160643	-17.5788	8.10416	Fibroblasts	NA	NA	NA	NA	NA	NA	NA	NA	NA	NA	NA	NA	NA	NA	NA	-23.794	-11.0919	FibC1
0W_III_E#CCCAGTTCACTTCGAA	0	2857	8538	0.0390021	23.8468	24.203	Fibroblasts	NA	NA	NA	NA	NA	NA	NA	NA	NA	NA	NA	NA	NA	NA	NA	-32.87	-16.0999	FibC1
0W_III_E#CCCAGTTGTGGCAAAC	0	1322	2808	0.0331197	10.4119	23.401	Fibroblasts	NA	NA	NA	NA	NA	NA	NA	NA	NA	NA	NA	NA	NA	NA	NA	-27.9207	-11.9753	FibC1
0W_III_E#CCCATACCATGTCCTC	0	1322	2839	0.0172596	1.27504	23.8012	Fibroblasts	NA	NA	NA	NA	NA	NA	NA	NA	NA	NA	NA	NA	NA	NA	NA	-31.4369	-6.2712	FibC1
0W_III_E#CCCATACGTCAAAGAT	0	1627	3746	0.0208222	23.0374	1.13171	Fibroblasts	NA	NA	NA	NA	NA	NA	NA	NA	NA	NA	NA	NA	NA	NA	NA	-30.5878	-5.82035	FibC1
0W_III_E#CCCTCCTAGAACTGTA	0	3694	14338	0.0249686	21.8907	27.2227	Fibroblasts	NA	NA	NA	NA	NA	NA	NA	NA	NA	NA	NA	NA	NA	NA	NA	-30.3638	-19.3752	FibC1
0W_III_E#CCCTCCTCAATAGCGG	0	1055	4005	0.000499376	-9.97155	38.4847	Myocytes	NA	NA	NA	NA	NA	NA	NA	NA	NA	NA	NA	NA	NA	NA	NA	NA	NA	NA
0W_III_E#CCCTCCTGTACCGGCT	0	1562	6175	0.00194332	3.05358	35.5889	Myocytes	NA	NA	NA	NA	NA	NA	NA	NA	NA	NA	NA	NA	NA	NA	NA	NA	NA	NA
0W_III_E#CCCTCCTGTCATGCCG	0	2928	11863	0.0161005	7.3339	-24.4813	Fibroblasts	NA	NA	NA	NA	NA	NA	NA	NA	NA	NA	NA	NA	NA	NA	NA	5.78922	24.1861	FibC4
0W_III_E#CCCTCCTTCAGAAATG	0	3363	11248	0.0095128	8.7882	25.8397	Fibroblasts	NA	NA	NA	NA	NA	NA	NA	NA	NA	NA	NA	NA	NA	NA	NA	-27.126	-5.72197	FibC1
0W_III_E#CCCTCCTTCTGCAGTA	0	1613	3146	0.0190718	-39.0573	-12.228	Endothelial cells	NA	NA	NA	NA	NA	NA	NA	NA	NA	NA	NA	NA	NA	NA	NA	NA	NA	NA
0W_III_E#CCGGGATAGATGCGAC	0	1586	2910	0.024055	-39.0468	-10.8236	Endothelial cells	NA	NA	NA	NA	NA	NA	NA	NA	NA	NA	NA	NA	NA	NA	NA	NA	NA	NA
0W_III_E#CCGGGATAGGCGATAC	0	3346	13457	0.0138961	-6.11352	3.45252	Fibroblasts	NA	NA	NA	NA	NA	NA	NA	NA	NA	NA	NA	NA	NA	NA	NA	-22.4138	-11.0734	FibC1
0W_III_E#CCGGGATAGTATGACA	0	3419	10747	0.0136782	18.9352	0.875999	Fibroblasts	NA	NA	NA	NA	NA	NA	NA	NA	NA	NA	NA	NA	NA	NA	NA	28.2066	23.3825	FibC5
0W_III_E#CCGGGATCAGACACTT	0	1997	7220	0.0182825	18.2451	-28.4149	Fibroblasts	NA	NA	NA	NA	NA	NA	NA	NA	NA	NA	NA	NA	NA	NA	NA	10.8422	31.868	FibC4
0W_III_E#CCGGGATCATCCTAGA	0	3008	8855	0.0229249	16.9253	24.8786	Fibroblasts	NA	NA	NA	NA	NA	NA	NA	NA	NA	NA	NA	NA	NA	NA	NA	-30.0333	-15.9585	FibC1
0W_III_E#CCGGGATCATGACATC	0	3528	13109	0.0228088	17.3783	29.3944	Fibroblasts	NA	NA	NA	NA	NA	NA	NA	NA	NA	NA	NA	NA	NA	NA	NA	-32.0313	-8.68607	FibC1
0W_III_E#CCGGGATGTCACCCAG	0	3372	11634	0.0159876	-6.55346	2.03406	Fibroblasts	NA	NA	NA	NA	NA	NA	NA	NA	NA	NA	NA	NA	NA	NA	NA	-22.1436	-11.8286	FibC1
0W_III_E#CCGGGATGTCTTCAAG	0	2585	6892	0.0159605	19.391	15.6168	Fibroblasts	NA	NA	NA	NA	NA	NA	NA	NA	NA	NA	NA	NA	NA	NA	NA	-31.1234	9.32077	FibC2
0W_III_E#CCGGGATGTTGGTGGA	0	3216	11006	0.02008	22.6951	1.73859	Fibroblasts	NA	NA	NA	NA	NA	NA	NA	NA	NA	NA	NA	NA	NA	NA	NA	22.8415	24.2513	FibC5
0W_III_E#CCGGGATTCAGTTGAC	0	2924	9821	0.0449038	25.9106	23.9892	Fibroblasts	NA	NA	NA	NA	NA	NA	NA	NA	NA	NA	NA	NA	NA	NA	NA	-30.0666	-12.6763	FibC1
0W_III_E#CCGGGATTCGTCTGAA	0	2428	10470	0.0190067	19.9676	0.193497	Fibroblasts	NA	NA	NA	NA	NA	NA	NA	NA	NA	NA	NA	NA	NA	NA	NA	25.8868	21.166	FibC5
0W_III_E#CCGGGATTCTCTAAGG	0	2340	6597	0.0115204	-41.3781	-15.2043	Endothelial cells	NA	NA	NA	NA	NA	NA	NA	NA	NA	NA	NA	NA	NA	NA	NA	NA	NA	NA
0W_III_E#CCGGTAGAGCTGTTCA	0	3065	10828	0.0111747	20.3217	0.628397	Fibroblasts	NA	NA	NA	NA	NA	NA	NA	NA	NA	NA	NA	NA	NA	NA	NA	28.0093	23.3007	FibC5
0W_III_E#CCGGTAGCACCTTGTC	0	3666	14109	0.0221135	20.2454	24.7105	Fibroblasts	NA	NA	NA	NA	NA	NA	NA	NA	NA	NA	NA	NA	NA	NA	NA	-32.5504	-13.2719	FibC1
0W_III_E#CCGGTAGCATACAGCT	0	2537	7587	0.0257019	16.9634	22.167	Fibroblasts	NA	NA	NA	NA	NA	NA	NA	NA	NA	NA	NA	NA	NA	NA	NA	-31.3431	-11.798	FibC1
0W_III_E#CCGGTAGCATGTTCCC	0	2065	5549	0.0293747	-9.81287	-4.43568	Fibroblasts	NA	NA	NA	NA	NA	NA	NA	NA	NA	NA	NA	NA	NA	NA	NA	-18.8318	-11.5334	FibC1
0W_III_E#CCGGTAGTCCTCGCAT	0	1533	3610	0.0385042	37.3675	1.37498	Fibroblasts	NA	NA	NA	NA	NA	NA	NA	NA	NA	NA	NA	NA	NA	NA	NA	-11.1429	21.904	FibC5
0W_III_E#CCGGTAGTCTCCCTGA	0	1889	5088	0.0194575	13.7903	18.5463	Fibroblasts	NA	NA	NA	NA	NA	NA	NA	NA	NA	NA	NA	NA	NA	NA	NA	-32.3397	-12.2581	FibC1
0W_III_E#CCGGTAGTCTGGAGCC	0	3469	14179	0.0249665	-1.00782	1.83761	Fibroblasts	NA	NA	NA	NA	NA	NA	NA	NA	NA	NA	NA	NA	NA	NA	NA	-22.2706	-15.3426	FibC1
0W_III_E#CCGTACTAGTTGTCGT	0	2775	9871	0.0171209	15.578	23.0821	Fibroblasts	NA	NA	NA	NA	NA	NA	NA	NA	NA	NA	NA	NA	NA	NA	NA	-28.6125	-16.166	FibC1
0W_III_E#CCGTACTCACCCTATC	0	2699	9519	0.0179641	0.900595	-11.0295	Fibroblasts	NA	NA	NA	NA	NA	NA	NA	NA	NA	NA	NA	NA	NA	NA	NA	-18.1312	-8.79866	FibC2
0W_III_E#CCGTACTGTGTGCCTG	0	2954	12092	0.0157956	-8.8615	-5.01191	Fibroblasts	NA	NA	NA	NA	NA	NA	NA	NA	NA	NA	NA	NA	NA	NA	NA	-21.4132	-12.1324	FibC1
0W_III_E#CCGTACTGTTAAGATG	0	3573	12537	0.0126825	12.1034	27.085	Fibroblasts	NA	NA	NA	NA	NA	NA	NA	NA	NA	NA	NA	NA	NA	NA	NA	-29.0611	-6.95246	FibC1
0W_III_E#CCGTACTTCTGTCTCG	0	3152	11103	0.0104476	33.695	1.36272	Fibroblasts	NA	NA	NA	NA	NA	NA	NA	NA	NA	NA	NA	NA	NA	NA	NA	-13.5013	23.1214	FibC5
0W_III_E#CCGTGGAAGCGTAGTG	0	1600	5006	0.0187775	-17.3508	-23.9759	Fibroblasts	NA	NA	NA	NA	NA	NA	NA	NA	NA	NA	NA	NA	NA	NA	NA	-18.6861	-14.3773	FibC1
0W_III_E#CCGTGGACAAACCCAT	0	827	2276	0.000878735	-11.1939	39.3336	Myocytes	NA	NA	NA	NA	NA	NA	NA	NA	NA	NA	NA	NA	NA	NA	NA	NA	NA	NA
0W_III_E#CCGTGGACATGCTGGC	0	1519	6511	0.00261097	-2.83941	37.558	Myocytes	NA	NA	NA	NA	NA	NA	NA	NA	NA	NA	NA	NA	NA	NA	NA	NA	NA	NA
0W_III_E#CCGTGGACATGGGACA	0	3288	12072	0.0203777	-4.3352	2.37206	Fibroblasts	NA	NA	NA	NA	NA	NA	NA	NA	NA	NA	NA	NA	NA	NA	NA	-21.827	-11.5202	FibC1
0W_III_E#CCGTGGAGTTACTGAC	0	3462	11868	0.0148298	9.85244	26.8396	Fibroblasts	NA	NA	NA	NA	NA	NA	NA	NA	NA	NA	NA	NA	NA	NA	NA	-26.7949	-8.88568	FibC1
0W_III_E#CCGTGGAGTTTGTTGG	0	3280	11609	0.0204152	14.5326	28.6226	Fibroblasts	NA	NA	NA	NA	NA	NA	NA	NA	NA	NA	NA	NA	NA	NA	NA	-29.1768	-11.5192	FibC1
0W_III_E#CCGTGGATCTTCGAGA	0	3196	9906	0.0192812	11.0695	29.4809	Fibroblasts	NA	NA	NA	NA	NA	NA	NA	NA	NA	NA	NA	NA	NA	NA	NA	-27.3545	-6.56452	FibC1
0W_III_E#CCGTTCAAGTCATGCT	0	2129	4991	0.0326588	23.8165	21.1305	Fibroblasts	NA	NA	NA	NA	NA	NA	NA	NA	NA	NA	NA	NA	NA	NA	NA	-33.1468	-9.04928	FibC1
0W_III_E#CCGTTCACACCTCGGA	0	2793	10031	0.0233277	18.1101	22.6333	Fibroblasts	NA	NA	NA	NA	NA	NA	NA	NA	NA	NA	NA	NA	NA	NA	NA	-32.0035	-13.319	FibC1
0W_III_E#CCGTTCACAGAAGCAC	0	2758	9716	0.0482709	26.5127	24.1446	Fibroblasts	NA	NA	NA	NA	NA	NA	NA	NA	NA	NA	NA	NA	NA	NA	NA	-22.3769	-12.545	FibC1
0W_III_E#CCGTTCAGTATTCGTG	0	1931	5058	0.0276789	11.1612	22.8064	Fibroblasts	NA	NA	NA	NA	NA	NA	NA	NA	NA	NA	NA	NA	NA	NA	NA	-32.3287	-8.78001	FibC1
0W_III_E#CCGTTCAGTCTAGCCG	0	4164	20522	0.0224637	22.0485	29.3338	Fibroblasts	NA	NA	NA	NA	NA	NA	NA	NA	NA	NA	NA	NA	NA	NA	NA	-30.3156	-16.4095	FibC1
0W_III_E#CCGTTCAGTCTCCATC	0	3690	15061	0.0142089	15.4562	29.1063	Fibroblasts	NA	NA	NA	NA	NA	NA	NA	NA	NA	NA	NA	NA	NA	NA	NA	-28.5712	-13.285	FibC1
0W_III_E#CCGTTCAGTCTTGATG	0	2782	9815	0.0157922	-4.13415	5.86371	Fibroblasts	NA	NA	NA	NA	NA	NA	NA	NA	NA	NA	NA	NA	NA	NA	NA	-24.7336	-17.809	FibC1
0W_III_E#CCGTTCATCGCCATAA	0	3308	11371	0.0198751	12.9679	29.032	Fibroblasts	NA	NA	NA	NA	NA	NA	NA	NA	NA	NA	NA	NA	NA	NA	NA	-28.3737	-8.47068	FibC1
0W_III_E#CCTAAAGAGGCTCATT	0	4410	20426	0.0235974	21.8283	29.5967	Fibroblasts	NA	NA	NA	NA	NA	NA	NA	NA	NA	NA	NA	NA	NA	NA	NA	-28.539	-13.4915	FibC1
0W_III_E#CCTAAAGCAATTCCTT	0	3215	10730	0.0176142	11.7681	-8.69298	Fibroblasts	NA	NA	NA	NA	NA	NA	NA	NA	NA	NA	NA	NA	NA	NA	NA	-13.4866	13.1456	FibC2
0W_III_E#CCTAAAGCACATTTCT	0	3936	15484	0.0194394	-7.25696	-21.4749	Fibroblasts	NA	NA	NA	NA	NA	NA	NA	NA	NA	NA	NA	NA	NA	NA	NA	29.9279	13.7793	FibC5
0W_III_E#CCTAAAGGTCTACCTC	0	2567	6056	0.0217966	-38.688	-10.3267	Endothelial cells	NA	NA	NA	NA	NA	NA	NA	NA	NA	NA	NA	NA	NA	NA	NA	NA	NA	NA
0W_III_E#CCTAAAGGTGAACCTT	0	4006	17489	0.00989193	-3.82175	0.246892	Fibroblasts	NA	NA	NA	NA	NA	NA	NA	NA	NA	NA	NA	NA	NA	NA	NA	-22.5375	-14.2329	FibC1
0W_III_E#CCTAAAGGTTACCAGT	0	2703	7695	0.011436	17.0254	16.229	Fibroblasts	NA	NA	NA	NA	NA	NA	NA	NA	NA	NA	NA	NA	NA	NA	NA	-34.5011	-10.3144	FibC1
0W_III_E#CCTAAAGTCAATCACG	0	3290	12474	0.00953984	2.15093	-26.8497	Fibroblasts	NA	NA	NA	NA	NA	NA	NA	NA	NA	NA	NA	NA	NA	NA	NA	-17.468	-14.6205	FibC1
0W_III_E#CCTAAAGTCGACGGAA	0	2161	6460	0.0181115	-10.7413	-27.8813	Fibroblasts	NA	NA	NA	NA	NA	NA	NA	NA	NA	NA	NA	NA	NA	NA	NA	29.7065	13.5702	FibC5
0W_III_E#CCTACACAGCCACCTG	0	4001	18388	0.0201762	-4.55882	-3.116	Fibroblasts	NA	NA	NA	NA	NA	NA	NA	NA	NA	NA	NA	NA	NA	NA	NA	-19.8286	-15.0187	FibC1
0W_III_E#CCTACACCATCGGGTC	0	2392	6851	0.020289	16.3641	18.0679	Fibroblasts	NA	NA	NA	NA	NA	NA	NA	NA	NA	NA	NA	NA	NA	NA	NA	-34.7486	-13.8128	FibC1
0W_III_E#CCTACACGTAGGCTGA	0	3536	14815	0.0177523	18.7935	26.615	Fibroblasts	NA	NA	NA	NA	NA	NA	NA	NA	NA	NA	NA	NA	NA	NA	NA	-28.9868	-16.2028	FibC1
0W_III_E#CCTACACTCGCCAGCA	0	3001	10127	0.0169843	20.4078	0.130214	Fibroblasts	NA	NA	NA	NA	NA	NA	NA	NA	NA	NA	NA	NA	NA	NA	NA	27.6531	23.6256	FibC5
0W_III_E#CCTACCAAGCTGTCTA	0	2860	8919	0.0154726	21.964	15.279	Fibroblasts	NA	NA	NA	NA	NA	NA	NA	NA	NA	NA	NA	NA	NA	NA	NA	-35.1763	-9.28487	FibC1
0W_III_E#CCTACCAAGTGCAAGC	0	3544	11388	0.0269582	35.2271	1.71175	Fibroblasts	NA	NA	NA	NA	NA	NA	NA	NA	NA	NA	NA	NA	NA	NA	NA	-15.5295	24.7452	FibC5
0W_III_E#CCTACCACACACCGAC	0	2440	6969	0.0225283	15.8398	22.0803	Fibroblasts	NA	NA	NA	NA	NA	NA	NA	NA	NA	NA	NA	NA	NA	NA	NA	-30.2974	-12.6106	FibC1
0W_III_E#CCTACCACATAGAAAC	0	3359	11035	0.0136837	25.8998	13.6651	Fibroblasts	NA	NA	NA	NA	NA	NA	NA	NA	NA	NA	NA	NA	NA	NA	NA	-27.4104	12.8298	FibC2
0W_III_E#CCTACCAGTATCACCA	0	1866	3993	0.0247934	23.1409	14.0827	Fibroblasts	NA	NA	NA	NA	NA	NA	NA	NA	NA	NA	NA	NA	NA	NA	NA	-29.1307	11.6385	FibC2
0W_III_E#CCTACCAGTATCAGTC	0	2694	7689	0.0227598	22.5701	15.5834	Fibroblasts	NA	NA	NA	NA	NA	NA	NA	NA	NA	NA	NA	NA	NA	NA	NA	-31.0438	11.0476	FibC2
0W_III_E#CCTACCAGTCGGATCC	0	2289	6752	0.0278436	9.80783	29.0521	Fibroblasts	NA	NA	NA	NA	NA	NA	NA	NA	NA	NA	NA	NA	NA	NA	NA	-27.1526	-7.7326	FibC1
0W_III_E#CCTACCAGTTTGTTTC	0	3481	11525	0.0175271	12.7121	27.3155	Fibroblasts	NA	NA	NA	NA	NA	NA	NA	NA	NA	NA	NA	NA	NA	NA	NA	-29.4954	-8.41313	FibC1
0W_III_E#CCTAGCTAGACTACAA	0	2624	6100	0.0186885	21.146	-0.197205	Fibroblasts	NA	NA	NA	NA	NA	NA	NA	NA	NA	NA	NA	NA	NA	NA	NA	26.6478	23.983	FibC5
0W_III_E#CCTAGCTAGACTTGAA	0	1554	7185	0.00250522	-5.52863	39.6275	Myocytes	NA	NA	NA	NA	NA	NA	NA	NA	NA	NA	NA	NA	NA	NA	NA	NA	NA	NA
0W_III_E#CCTAGCTAGAGATGAG	0	868	2764	0.00180897	-16.0225	34.8487	Myocytes	NA	NA	NA	NA	NA	NA	NA	NA	NA	NA	NA	NA	NA	NA	NA	NA	NA	NA
0W_III_E#CCTAGCTCAAGCCTAT	0	1663	4586	0.0187527	13.2265	18.6329	Fibroblasts	NA	NA	NA	NA	NA	NA	NA	NA	NA	NA	NA	NA	NA	NA	NA	-32.4102	-12.118	FibC1
0W_III_E#CCTAGCTGTCAAAGCG	0	3129	11549	0.0359338	-5.17398	-0.297622	Fibroblasts	NA	NA	NA	NA	NA	NA	NA	NA	NA	NA	NA	NA	NA	NA	NA	-18.4423	-12.2232	FibC1
0W_III_E#CCTAGCTGTGTCTGAT	0	3893	16622	0.0188906	21.6684	27.5742	Fibroblasts	NA	NA	NA	NA	NA	NA	NA	NA	NA	NA	NA	NA	NA	NA	NA	-30.733	-16.8142	FibC1
0W_III_E#CCTATTACAAGTAGTA	0	1865	4260	0.0406103	24.9597	21.1212	Fibroblasts	NA	NA	NA	NA	NA	NA	NA	NA	NA	NA	NA	NA	NA	NA	NA	-22.8811	-0.113666	FibC2
0W_III_E#CCTATTACATACAGCT	0	3581	13839	0.0179204	9.55753	-4.7516	Fibroblasts	NA	NA	NA	NA	NA	NA	NA	NA	NA	NA	NA	NA	NA	NA	NA	-18.9598	-17.3708	FibC1
0W_III_E#CCTATTAGTCTAGCGC	0	1906	5071	0.0189312	-12.6737	6.08586	Fibroblasts	NA	NA	NA	NA	NA	NA	NA	NA	NA	NA	NA	NA	NA	NA	NA	-23.8068	-10.9855	FibC1
0W_III_E#CCTATTAGTGAGGCTA	0	2926	10414	0.0183407	21.4451	1.82628	Fibroblasts	NA	NA	NA	NA	NA	NA	NA	NA	NA	NA	NA	NA	NA	NA	NA	24.2695	22.579	FibC5
0W_III_E#CCTATTAGTGTGACCC	0	2373	6873	0.0375382	10.571	31.0331	Fibroblasts	NA	NA	NA	NA	NA	NA	NA	NA	NA	NA	NA	NA	NA	NA	NA	-27.467	-10.6876	FibC1
0W_III_E#CCTATTAGTTTAGCTG	0	3133	11241	0.013433	12.643	-20.9764	Fibroblasts	NA	NA	NA	NA	NA	NA	NA	NA	NA	NA	NA	NA	NA	NA	NA	3.70704	21.7729	FibC4
0W_III_E#CCTATTATCAGGTTCA	0	3100	11568	0.0165111	-6.11566	3.6155	Fibroblasts	NA	NA	NA	NA	NA	NA	NA	NA	NA	NA	NA	NA	NA	NA	NA	-23.7277	-10.9569	FibC1
0W_III_E#CCTATTATCCCAAGTA	0	4674	19583	0.0246642	21.736	29.6477	Fibroblasts	NA	NA	NA	NA	NA	NA	NA	NA	NA	NA	NA	NA	NA	NA	NA	-27.7728	-14.8373	FibC1
0W_III_E#CCTATTATCCCTGACT	0	3880	16928	0.0138233	-8.89983	-1.23889	Fibroblasts	NA	NA	NA	NA	NA	NA	NA	NA	NA	NA	NA	NA	NA	NA	NA	-17.9486	-12.0249	FibC1
0W_III_E#CCTCAGTAGCCAGTTT	0	2592	7055	0.0245216	26.6823	13.5109	Fibroblasts	NA	NA	NA	NA	NA	NA	NA	NA	NA	NA	NA	NA	NA	NA	NA	-28.2535	11.4338	FibC2
0W_III_E#CCTCAGTAGCGTCAAG	0	3103	10000	0.025	10.8385	30.0983	Fibroblasts	NA	NA	NA	NA	NA	NA	NA	NA	NA	NA	NA	NA	NA	NA	NA	-27.0914	-6.70433	FibC1
0W_III_E#CCTCAGTAGCTAACTC	0	2996	10715	0.024825	20.6758	25.0506	Fibroblasts	NA	NA	NA	NA	NA	NA	NA	NA	NA	NA	NA	NA	NA	NA	NA	-27.9901	-17.8526	FibC1
0W_III_E#CCTCAGTGTCAAACTC	0	3409	12693	0.0250532	18.592	28.8966	Fibroblasts	NA	NA	NA	NA	NA	NA	NA	NA	NA	NA	NA	NA	NA	NA	NA	-29.1097	-13.4254	FibC1
0W_III_E#CCTCAGTTCCATTCTA	0	3619	13057	0.0163131	14.5566	29.0092	Fibroblasts	NA	NA	NA	NA	NA	NA	NA	NA	NA	NA	NA	NA	NA	NA	NA	-26.2035	-9.42326	FibC1
0W_III_E#CCTCAGTTCTGGCGAC	0	3825	14274	0.0143618	12.9566	31.8186	Fibroblasts	NA	NA	NA	NA	NA	NA	NA	NA	NA	NA	NA	NA	NA	NA	NA	-25.9506	-7.05137	FibC1
0W_III_E#CCTCTGAAGAGATGAG	0	2238	5426	0.0296719	27.2341	13.9819	Fibroblasts	NA	NA	NA	NA	NA	NA	NA	NA	NA	NA	NA	NA	NA	NA	NA	-28.7616	11.6104	FibC2
0W_III_E#CCTCTGAAGATGTCGG	0	2348	13233	0.000377843	6.82374	38.498	Myocytes	NA	NA	NA	NA	NA	NA	NA	NA	NA	NA	NA	NA	NA	NA	NA	NA	NA	NA
0W_III_E#CCTCTGACAACAACCT	0	3583	15415	0.0160882	16.6439	0.469598	Fibroblasts	NA	NA	NA	NA	NA	NA	NA	NA	NA	NA	NA	NA	NA	NA	NA	22.6037	24.2599	FibC5
0W_III_E#CCTCTGACACGGCCAT	0	3879	16519	0.0148314	-3.89561	2.38512	Fibroblasts	NA	NA	NA	NA	NA	NA	NA	NA	NA	NA	NA	NA	NA	NA	NA	-21.6979	-13.2988	FibC1
0W_III_E#CCTCTGAGTCACCCAG	0	3234	10931	0.0124417	20.5026	0.972514	Fibroblasts	NA	NA	NA	NA	NA	NA	NA	NA	NA	NA	NA	NA	NA	NA	NA	26.2185	23.4199	FibC5
0W_III_E#CCTCTGAGTTCCTCCA	0	2657	8460	0.0334515	22.9177	24.1989	Fibroblasts	NA	NA	NA	NA	NA	NA	NA	NA	NA	NA	NA	NA	NA	NA	NA	-33.5397	-13.1653	FibC1
0W_III_E#CCTCTGATCGAACTGT	0	1822	7681	0.000390574	2.51327	35.9149	Myocytes	NA	NA	NA	NA	NA	NA	NA	NA	NA	NA	NA	NA	NA	NA	NA	NA	NA	NA
0W_III_E#CCTTACGCACAGCGTC	0	2111	6361	0.0205942	17.1535	17.8743	Fibroblasts	NA	NA	NA	NA	NA	NA	NA	NA	NA	NA	NA	NA	NA	NA	NA	-33.9152	-13.5464	FibC1
0W_III_E#CCTTACGCACCAGATT	0	2134	6102	0.0226155	28.3218	-0.0122509	Fibroblasts	NA	NA	NA	NA	NA	NA	NA	NA	NA	NA	NA	NA	NA	NA	NA	-33.5791	12.4159	FibC5
0W_III_E#CCTTACGCACCAGTTA	0	1483	3580	0.0150838	-17.5755	7.95292	Fibroblasts	NA	NA	NA	NA	NA	NA	NA	NA	NA	NA	NA	NA	NA	NA	NA	-23.7411	-11.2586	FibC1
0W_III_E#CCTTACGGTCCAGTAT	0	2793	8451	0.019761	26.004	13.1237	Fibroblasts	NA	NA	NA	NA	NA	NA	NA	NA	NA	NA	NA	NA	NA	NA	NA	-28.2458	12.1446	FibC2
0W_III_E#CCTTACGGTCCCTTGT	0	969	2891	0	-8.1397	37.6251	Myocytes	NA	NA	NA	NA	NA	NA	NA	NA	NA	NA	NA	NA	NA	NA	NA	NA	NA	NA
0W_III_E#CCTTACGGTCGAGATG	0	2787	9032	0.02469	19.892	21.2064	Fibroblasts	NA	NA	NA	NA	NA	NA	NA	NA	NA	NA	NA	NA	NA	NA	NA	-31.4978	-17.922	FibC1
0W_III_E#CCTTACGGTTCAACCA	0	3796	15973	0.0129594	17.3562	30.7991	Fibroblasts	NA	NA	NA	NA	NA	NA	NA	NA	NA	NA	NA	NA	NA	NA	NA	-33.6006	-7.18066	FibC1
0W_III_E#CCTTCCCAGATGGGTC	0	2637	6762	0.0161195	9.40998	-41.8335	Endothelial cells	NA	NA	NA	NA	NA	NA	NA	NA	NA	NA	NA	NA	NA	NA	NA	NA	NA	NA
0W_III_E#CCTTCCCAGCGTAGTG	0	3790	14765	0.0173383	16.9514	-7.30673	Fibroblasts	NA	NA	NA	NA	NA	NA	NA	NA	NA	NA	NA	NA	NA	NA	NA	-24.043	-14.5078	FibC1
0W_III_E#CCTTCCCAGCTGCCCA	0	2204	6400	0.0235938	15.9398	19.0027	Fibroblasts	NA	NA	NA	NA	NA	NA	NA	NA	NA	NA	NA	NA	NA	NA	NA	-30.9747	-17.7371	FibC1
0W_III_E#CCTTCCCAGGCTCAGA	0	3368	12069	0.0190571	21.7325	20.2664	Fibroblasts	NA	NA	NA	NA	NA	NA	NA	NA	NA	NA	NA	NA	NA	NA	NA	-33.5361	-15.6844	FibC1
0W_III_E#CCTTCCCAGTATGACA	0	2719	9496	0.0175864	-6.21996	-7.66786	Fibroblasts	NA	NA	NA	NA	NA	NA	NA	NA	NA	NA	NA	NA	NA	NA	NA	-21.0506	-17.3407	FibC1
0W_III_E#CCTTCCCCACGAGGTA	0	2700	8126	0.0222742	31.4114	-1.53456	Fibroblasts	NA	NA	NA	NA	NA	NA	NA	NA	NA	NA	NA	NA	NA	NA	NA	-12.6703	24.4848	FibC5
0W_III_E#CCTTCCCTCACCATAG	0	3779	14996	0.013737	25.992	2.87154	Fibroblasts	NA	NA	NA	NA	NA	NA	NA	NA	NA	NA	NA	NA	NA	NA	NA	26.5383	25.0024	FibC5
0W_III_E#CCTTCCCTCCGCGTTT	0	2836	6297	0.0322376	10.6348	30.9676	Fibroblasts	NA	NA	NA	NA	NA	NA	NA	NA	NA	NA	NA	NA	NA	NA	NA	-25.3973	-6.64298	FibC1
0W_III_E#CCTTCCCTCGTAGATC	0	2863	8021	0.020571	12.9669	24.4653	Fibroblasts	NA	NA	NA	NA	NA	NA	NA	NA	NA	NA	NA	NA	NA	NA	NA	-34.6853	-7.0161	FibC1
0W_III_E#CCTTCGAAGGGTCGAT	0	1078	3913	0.0030667	-10.7757	38.8625	Myocytes	NA	NA	NA	NA	NA	NA	NA	NA	NA	NA	NA	NA	NA	NA	NA	NA	NA	NA
0W_III_E#CCTTCGACAATGGATA	0	3809	15916	0.0231842	22.2055	27.1849	Fibroblasts	NA	NA	NA	NA	NA	NA	NA	NA	NA	NA	NA	NA	NA	NA	NA	-30.801	-19.2928	FibC1
0W_III_E#CCTTCGACACATCCGG	0	3392	12656	0.0154867	-7.58675	2.18396	Fibroblasts	NA	NA	NA	NA	NA	NA	NA	NA	NA	NA	NA	NA	NA	NA	NA	-22.0567	-10.3262	FibC1
0W_III_E#CCTTCGACAGTGAGTG	0	2186	6368	0.0172739	34.6985	-4.55772	Fibroblasts	NA	NA	NA	NA	NA	NA	NA	NA	NA	NA	NA	NA	NA	NA	NA	-11.2636	22.2452	FibC5
0W_III_E#CCTTCGAGTAGGACAC	0	1665	6828	0	1.15043	35.2801	Myocytes	NA	NA	NA	NA	NA	NA	NA	NA	NA	NA	NA	NA	NA	NA	NA	NA	NA	NA
0W_III_E#CCTTCGAGTCAGATAA	0	3304	12796	0.0252423	21.1299	26.2609	Fibroblasts	NA	NA	NA	NA	NA	NA	NA	NA	NA	NA	NA	NA	NA	NA	NA	-28.4839	-19.0251	FibC1
0W_III_E#CCTTCGAGTCAGTGGA	0	3311	11898	0.0139519	-4.45602	5.17982	Fibroblasts	NA	NA	NA	NA	NA	NA	NA	NA	NA	NA	NA	NA	NA	NA	NA	-24.6429	-12.0669	FibC1
0W_III_E#CCTTTCTAGTACGATA	0	3504	15887	0.0157361	-4.25799	-2.80306	Fibroblasts	NA	NA	NA	NA	NA	NA	NA	NA	NA	NA	NA	NA	NA	NA	NA	-22.0621	-15.1277	FibC1
0W_III_E#CCTTTCTAGTTCGATC	0	2525	7517	0.0234136	19.2499	20.1275	Fibroblasts	NA	NA	NA	NA	NA	NA	NA	NA	NA	NA	NA	NA	NA	NA	NA	-33.0462	-13.507	FibC1
0W_III_E#CCTTTCTTCACTTATC	0	4267	16692	0.0221663	14.0179	-21.9978	Fibroblasts	NA	NA	NA	NA	NA	NA	NA	NA	NA	NA	NA	NA	NA	NA	NA	3.99358	25.3724	FibC4
0W_III_E#CGAACATAGTACCGGA	0	3101	10694	0.017954	16.2446	24.423	Fibroblasts	NA	NA	NA	NA	NA	NA	NA	NA	NA	NA	NA	NA	NA	NA	NA	-30.1242	-15.5828	FibC1
0W_III_E#CGAACATCAACGCACC	0	2375	14970	0.000200401	2.89325	41.1615	Myocytes	NA	NA	NA	NA	NA	NA	NA	NA	NA	NA	NA	NA	NA	NA	NA	NA	NA	NA
0W_III_E#CGAACATCATCAGTAC	0	2083	5257	0.036713	22.482	22.7742	Fibroblasts	NA	NA	NA	NA	NA	NA	NA	NA	NA	NA	NA	NA	NA	NA	NA	-32.1817	-10.9724	FibC1
0W_III_E#CGAACATGTACATGTC	0	3311	12863	0.0179585	19.8577	26.2076	Fibroblasts	NA	NA	NA	NA	NA	NA	NA	NA	NA	NA	NA	NA	NA	NA	NA	-28.5712	-12.5908	FibC1
0W_III_E#CGAACATGTGTTAAGA	0	2620	8723	0.0162788	12.9287	-20.5133	Fibroblasts	NA	NA	NA	NA	NA	NA	NA	NA	NA	NA	NA	NA	NA	NA	NA	-0.797145	20.6051	FibC4
0W_III_E#CGAACATTCCTGCTTG	0	2847	8238	0.0220927	34.7989	4.7768	Fibroblasts	NA	NA	NA	NA	NA	NA	NA	NA	NA	NA	NA	NA	NA	NA	NA	-25.2322	16.4578	FibC2
0W_III_E#CGAACATTCTGCGACG	0	3196	12020	0.0253744	17.3525	28.8039	Fibroblasts	NA	NA	NA	NA	NA	NA	NA	NA	NA	NA	NA	NA	NA	NA	NA	-28.187	-13.3589	FibC1
0W_III_E#CGAACATTCTGTGCAA	0	2729	11045	0.0122227	-9.95151	-5.48897	Fibroblasts	NA	NA	NA	NA	NA	NA	NA	NA	NA	NA	NA	NA	NA	NA	NA	-18.2096	-13.285	FibC1
0W_III_E#CGAATGTAGCCACGCT	0	3690	14881	0.0183455	21.1878	26.404	Fibroblasts	NA	NA	NA	NA	NA	NA	NA	NA	NA	NA	NA	NA	NA	NA	NA	-30.9156	-16.3849	FibC1
0W_III_E#CGAATGTAGCTACCTA	0	1768	9716	0.000205846	-3.22449	40.0848	Myocytes	NA	NA	NA	NA	NA	NA	NA	NA	NA	NA	NA	NA	NA	NA	NA	NA	NA	NA
0W_III_E#CGAATGTAGTACGTTC	0	3536	12162	0.0194047	12.7697	31.7738	Fibroblasts	NA	NA	NA	NA	NA	NA	NA	NA	NA	NA	NA	NA	NA	NA	NA	-25.1839	-7.27798	FibC1
0W_III_E#CGAATGTAGTCAAGGC	0	1830	4005	0.0379526	30.9511	15.304	Fibroblasts	NA	NA	NA	NA	NA	NA	NA	NA	NA	NA	NA	NA	NA	NA	NA	-24.8088	13.2758	FibC2
0W_III_E#CGAATGTAGTTATCGC	0	3422	11402	0.022803	26.662	14.676	Fibroblasts	NA	NA	NA	NA	NA	NA	NA	NA	NA	NA	NA	NA	NA	NA	NA	-28.8585	10.3486	FibC2
0W_III_E#CGAATGTCATTCTCAT	0	3303	11156	0.0159555	13.8764	24.49	Fibroblasts	NA	NA	NA	NA	NA	NA	NA	NA	NA	NA	NA	NA	NA	NA	NA	-33.8765	-8.53573	FibC1
0W_III_E#CGAATGTCATTGTGCA	0	3671	14608	0.0159502	15.2498	28.1638	Fibroblasts	NA	NA	NA	NA	NA	NA	NA	NA	NA	NA	NA	NA	NA	NA	NA	-30.9794	-9.11671	FibC1
0W_III_E#CGAATGTGTAGAGTGC	0	2909	9926	0.0294177	21.5426	25.4945	Fibroblasts	NA	NA	NA	NA	NA	NA	NA	NA	NA	NA	NA	NA	NA	NA	NA	-30.0604	-17.1941	FibC1
0W_III_E#CGAATGTGTGGGTCAA	0	3293	10677	0.0138616	13.1414	21.4182	Fibroblasts	NA	NA	NA	NA	NA	NA	NA	NA	NA	NA	NA	NA	NA	NA	NA	-32.3783	-9.75842	FibC1
0W_III_E#CGAATGTTCCAGAGGA	0	2853	16641	6.00925e-05	7.25333	39.2066	Myocytes	NA	NA	NA	NA	NA	NA	NA	NA	NA	NA	NA	NA	NA	NA	NA	NA	NA	NA
0W_III_E#CGAATGTTCGCCAGCA	0	2651	7465	0.0159411	27.3875	10.1478	Fibroblasts	NA	NA	NA	NA	NA	NA	NA	NA	NA	NA	NA	NA	NA	NA	NA	-27.6936	13.9912	FibC2
0W_III_E#CGACCTTCACATCCAA	0	3120	9841	0.0157504	13.8432	23.3383	Fibroblasts	NA	NA	NA	NA	NA	NA	NA	NA	NA	NA	NA	NA	NA	NA	NA	-33.1009	-8.89307	FibC1
0W_III_E#CGACCTTGTAAATGTG	0	3171	10241	0.016307	-7.70162	3.61724	Fibroblasts	NA	NA	NA	NA	NA	NA	NA	NA	NA	NA	NA	NA	NA	NA	NA	-23.1161	-9.1774	FibC1
0W_III_E#CGACCTTGTAACGCGA	0	2844	9599	0.0139598	9.9917	25.3819	Fibroblasts	NA	NA	NA	NA	NA	NA	NA	NA	NA	NA	NA	NA	NA	NA	NA	-29.0601	-8.71416	FibC1
0W_III_E#CGACCTTGTCACTGGC	0	2445	15346	0.00117294	5.87782	40.3736	Myocytes	NA	NA	NA	NA	NA	NA	NA	NA	NA	NA	NA	NA	NA	NA	NA	NA	NA	NA
0W_III_E#CGACCTTGTCATATCG	0	3416	13595	0.0154469	26.7811	3.10423	Fibroblasts	NA	NA	NA	NA	NA	NA	NA	NA	NA	NA	NA	NA	NA	NA	NA	-11.0912	19.2603	FibC5
0W_III_E#CGACCTTTCAAAGTAG	0	2977	12511	0.0110303	-7.11546	-4.5533	Fibroblasts	NA	NA	NA	NA	NA	NA	NA	NA	NA	NA	NA	NA	NA	NA	NA	-20.1303	-15.3277	FibC1
0W_III_E#CGACCTTTCATAAAGG	0	3366	10469	0.00601777	2.50942	-42.2378	Endothelial cells	NA	NA	NA	NA	NA	NA	NA	NA	NA	NA	NA	NA	NA	NA	NA	NA	NA	NA
0W_III_E#CGACTTCCAAGTACCT	0	2902	10663	0.0164119	16.8335	23.5948	Fibroblasts	NA	NA	NA	NA	NA	NA	NA	NA	NA	NA	NA	NA	NA	NA	NA	-34.3296	-9.17989	FibC1
0W_III_E#CGACTTCCACGTAAGG	0	1611	3616	0.0218473	-39.0314	-13.05	Endothelial cells	NA	NA	NA	NA	NA	NA	NA	NA	NA	NA	NA	NA	NA	NA	NA	NA	NA	NA
0W_III_E#CGACTTCCAGTCAGAG	0	919	3137	0.000637552	-14.1079	36.5451	Myocytes	NA	NA	NA	NA	NA	NA	NA	NA	NA	NA	NA	NA	NA	NA	NA	NA	NA	NA
0W_III_E#CGACTTCCATCGTCGG	0	2998	10727	0.0190174	13.6951	25.8587	Fibroblasts	NA	NA	NA	NA	NA	NA	NA	NA	NA	NA	NA	NA	NA	NA	NA	-32.2806	-8.20797	FibC1
0W_III_E#CGACTTCGTAGCTGCC	0	3037	10127	0.0266614	16.1993	28.0545	Fibroblasts	NA	NA	NA	NA	NA	NA	NA	NA	NA	NA	NA	NA	NA	NA	NA	-31.3718	-9.25582	FibC1
0W_III_E#CGACTTCGTCGACTAT	0	2794	11477	0.00880021	7.19001	-26.2009	Fibroblasts	NA	NA	NA	NA	NA	NA	NA	NA	NA	NA	NA	NA	NA	NA	NA	9.32198	29.6448	FibC4
0W_III_E#CGACTTCGTGGCTCCA	0	2447	6935	0.0258111	9.93842	28.8413	Fibroblasts	NA	NA	NA	NA	NA	NA	NA	NA	NA	NA	NA	NA	NA	NA	NA	-27.125	-7.03336	FibC1
0W_III_E#CGAGAAGCAAGTCATC	0	3229	12963	0.0178199	-4.18254	2.90382	Fibroblasts	NA	NA	NA	NA	NA	NA	NA	NA	NA	NA	NA	NA	NA	NA	NA	-23.5714	-12.8391	FibC1
0W_III_E#CGAGAAGCAGTAACGG	0	3460	12148	0.0147349	-3.96111	5.27631	Fibroblasts	NA	NA	NA	NA	NA	NA	NA	NA	NA	NA	NA	NA	NA	NA	NA	-24.6704	-11.9155	FibC1
0W_III_E#CGAGAAGCATCGGTTA	0	2882	19219	0.000624382	6.83936	40.7617	Myocytes	NA	NA	NA	NA	NA	NA	NA	NA	NA	NA	NA	NA	NA	NA	NA	NA	NA	NA
0W_III_E#CGAGAAGCATGGTTGT	0	2862	11298	0.0173482	-5.22333	-28.0136	Fibroblasts	NA	NA	NA	NA	NA	NA	NA	NA	NA	NA	NA	NA	NA	NA	NA	23.5623	14.3338	FibC5
0W_III_E#CGAGAAGGTACTCTCC	0	1362	2839	0.0221909	22.2072	13.5723	Fibroblasts	NA	NA	NA	NA	NA	NA	NA	NA	NA	NA	NA	NA	NA	NA	NA	-35.8872	-8.22996	FibC1
0W_III_E#CGAGAAGTCCGAATGT	0	2205	13262	0.000301614	4.16854	39.2189	Myocytes	NA	NA	NA	NA	NA	NA	NA	NA	NA	NA	NA	NA	NA	NA	NA	NA	NA	NA
0W_III_E#CGAGAAGTCCGTTGTC	0	1483	4010	0.0528678	26.4322	24.1762	Fibroblasts	NA	NA	NA	NA	NA	NA	NA	NA	NA	NA	NA	NA	NA	NA	NA	-28.6907	-11.3116	FibC1
0W_III_E#CGAGAAGTCTGGCGTG	0	2788	9601	0.0129153	3.69202	5.21109	Fibroblasts	NA	NA	NA	NA	NA	NA	NA	NA	NA	NA	NA	NA	NA	NA	NA	-24.2962	-13.9345	FibC1
0W_III_E#CGAGCACAGATCACGG	0	3475	14700	0.0180272	-4.23999	-4.71011	Fibroblasts	NA	NA	NA	NA	NA	NA	NA	NA	NA	NA	NA	NA	NA	NA	NA	-20.009	-16.5125	FibC1
0W_III_E#CGAGCACGTAAGAGAG	0	2472	7547	0.0182854	10.3288	25.0457	Fibroblasts	NA	NA	NA	NA	NA	NA	NA	NA	NA	NA	NA	NA	NA	NA	NA	-28.6047	-7.66354	FibC1
0W_III_E#CGAGCACTCACCCTCA	0	2451	9417	0.0152915	-11.5674	-1.89789	Fibroblasts	NA	NA	NA	NA	NA	NA	NA	NA	NA	NA	NA	NA	NA	NA	NA	-18.4384	-13.4822	FibC1
0W_III_E#CGAGCCAAGGGCATGT	0	3178	11696	0.0132524	15.6641	24.3836	Fibroblasts	NA	NA	NA	NA	NA	NA	NA	NA	NA	NA	NA	NA	NA	NA	NA	-30.0143	-12.8805	FibC1
0W_III_E#CGAGCCACACCAGGTC	0	3233	11049	0.0139379	9.4334	27.0667	Fibroblasts	NA	NA	NA	NA	NA	NA	NA	NA	NA	NA	NA	NA	NA	NA	NA	-26.8778	-8.55885	FibC1
0W_III_E#CGAGCCACACGTGAGA	0	2746	8351	0.0178422	21.9953	0.0689735	Fibroblasts	NA	NA	NA	NA	NA	NA	NA	NA	NA	NA	NA	NA	NA	NA	NA	24.5914	23.4687	FibC5
0W_III_E#CGAGCCACATAGACTC	0	3325	12040	0.0142857	-7.81417	3.49139	Fibroblasts	NA	NA	NA	NA	NA	NA	NA	NA	NA	NA	NA	NA	NA	NA	NA	-22.1532	-10.0469	FibC1
0W_III_E#CGAGCCAGTACCGTAT	0	2553	7177	0.0225721	27.2609	12.1867	Fibroblasts	NA	NA	NA	NA	NA	NA	NA	NA	NA	NA	NA	NA	NA	NA	NA	-28.5725	11.3013	FibC2
0W_III_E#CGAGCCATCCCACTTG	0	4062	19487	0.0188844	-2.20496	0.676649	Fibroblasts	NA	NA	NA	NA	NA	NA	NA	NA	NA	NA	NA	NA	NA	NA	NA	-21.4826	-13.6168	FibC1
0W_III_E#CGAGCCATCGATGAGG	0	1548	3464	0.0230947	-40.2057	-17.4667	Endothelial cells	NA	NA	NA	NA	NA	NA	NA	NA	NA	NA	NA	NA	NA	NA	NA	NA	NA	NA
0W_III_E#CGATCGGAGAATGTTG	0	2344	6194	0.0247013	31.3171	11.7328	Fibroblasts	NA	NA	NA	NA	NA	NA	NA	NA	NA	NA	NA	NA	NA	NA	NA	-22.0194	9.20592	FibC2
0W_III_E#CGATCGGAGCTTTGGT	0	1882	5013	0.0869739	21.0158	7.20269	Fibroblasts	NA	NA	NA	NA	NA	NA	NA	NA	NA	NA	NA	NA	NA	NA	NA	-26.3047	-12.7938	FibC1
0W_III_E#CGATCGGAGGACATTA	0	1610	3510	0.0518519	29.989	18.2505	Fibroblasts	NA	NA	NA	NA	NA	NA	NA	NA	NA	NA	NA	NA	NA	NA	NA	-27.1454	13.7934	FibC2
0W_III_E#CGATCGGAGTCGAGTG	0	2173	5707	0.014894	-1.37868	7.04798	Fibroblasts	NA	NA	NA	NA	NA	NA	NA	NA	NA	NA	NA	NA	NA	NA	NA	-10.6118	-19.3798	FibC3
0W_III_E#CGATCGGAGTCTCGGC	0	2165	6353	0.0118054	-10.7773	-28.6468	Fibroblasts	NA	NA	NA	NA	NA	NA	NA	NA	NA	NA	NA	NA	NA	NA	NA	29.8603	13.6906	FibC5
0W_III_E#CGATCGGCATTACGAC	0	2283	6020	0.0207641	14.1326	19.4367	Fibroblasts	NA	NA	NA	NA	NA	NA	NA	NA	NA	NA	NA	NA	NA	NA	NA	-29.7042	-11.9265	FibC1
0W_III_E#CGATGGCAGCGTCAAG	0	2872	8934	0.0114171	4.05701	5.36968	Fibroblasts	NA	NA	NA	NA	NA	NA	NA	NA	NA	NA	NA	NA	NA	NA	NA	-23.9982	-13.6872	FibC1
0W_III_E#CGATGGCCAACCGCCA	0	3280	10721	0.019681	26.0995	14.5274	Fibroblasts	NA	NA	NA	NA	NA	NA	NA	NA	NA	NA	NA	NA	NA	NA	NA	-28.9434	10.4263	FibC2
0W_III_E#CGATGGCCACACTGCG	0	2997	10220	0.0161448	10.0323	-3.52063	Fibroblasts	NA	NA	NA	NA	NA	NA	NA	NA	NA	NA	NA	NA	NA	NA	NA	-20.7764	-7.59136	FibC2
0W_III_E#CGATGGCCATCACGTA	0	2044	5828	0.0473576	23.9719	3.71517	Fibroblasts	NA	NA	NA	NA	NA	NA	NA	NA	NA	NA	NA	NA	NA	NA	NA	-0.337452	10.8098	FibC5
0W_III_E#CGATGGCGTAATAGCA	0	3226	10110	0.014639	15.7821	23.3328	Fibroblasts	NA	NA	NA	NA	NA	NA	NA	NA	NA	NA	NA	NA	NA	NA	NA	-27.6463	-16.992	FibC1
0W_III_E#CGATGGCGTAGCGCAA	0	2957	9661	0.0146983	14.9599	22.1186	Fibroblasts	NA	NA	NA	NA	NA	NA	NA	NA	NA	NA	NA	NA	NA	NA	NA	-30.6151	-14.1634	FibC1
0W_III_E#CGATGGCTCATCACCC	0	1158	4280	0.0406542	8.86389	38.6955	Myocytes	NA	NA	NA	NA	NA	NA	NA	NA	NA	NA	NA	NA	NA	NA	NA	NA	NA	NA
0W_III_E#CGATGTAAGTCTTGCA	0	2882	9868	0.0209769	-6.59082	0.525654	Fibroblasts	NA	NA	NA	NA	NA	NA	NA	NA	NA	NA	NA	NA	NA	NA	NA	-19.73	-14.4467	FibC1
0W_III_E#CGATGTAAGTTCGATC	0	2409	9371	0.0475936	17.2669	4.78631	Fibroblasts	NA	NA	NA	NA	NA	NA	NA	NA	NA	NA	NA	NA	NA	NA	NA	-18.1027	-15.321	FibC1
0W_III_E#CGATGTACAGTATCTG	0	3453	13087	0.0161229	-3.3606	4.61171	Fibroblasts	NA	NA	NA	NA	NA	NA	NA	NA	NA	NA	NA	NA	NA	NA	NA	-24.0607	-12.3741	FibC1
0W_III_E#CGATGTACATTCTTAC	0	2729	8250	0.0310303	20.5785	23.8121	Fibroblasts	NA	NA	NA	NA	NA	NA	NA	NA	NA	NA	NA	NA	NA	NA	NA	-30.9531	-17.2683	FibC1
0W_III_E#CGATGTAGTAGCCTCG	0	2339	5413	0.0336228	31.4203	14.9634	Fibroblasts	NA	NA	NA	NA	NA	NA	NA	NA	NA	NA	NA	NA	NA	NA	NA	-26.6112	10.0689	FibC2
0W_III_E#CGATGTATCTCTGAGA	0	3859	15700	0.015414	-6.9044	-0.453385	Fibroblasts	NA	NA	NA	NA	NA	NA	NA	NA	NA	NA	NA	NA	NA	NA	NA	-19.5729	-13.349	FibC1
0W_III_E#CGATTGAAGATGTTAG	0	3830	15125	0.0214876	15.8546	30.5867	Fibroblasts	NA	NA	NA	NA	NA	NA	NA	NA	NA	NA	NA	NA	NA	NA	NA	-30.3602	-10.5197	FibC1
0W_III_E#CGATTGAAGCCTTGAT	0	2451	14886	0.000268709	6.93822	38.862	Myocytes	NA	NA	NA	NA	NA	NA	NA	NA	NA	NA	NA	NA	NA	NA	NA	NA	NA	NA
0W_III_E#CGATTGAAGCGATTCT	0	2731	9011	0.0154256	19.8374	-3.69935	Fibroblasts	NA	NA	NA	NA	NA	NA	NA	NA	NA	NA	NA	NA	NA	NA	NA	22.5238	24.2314	FibC5
0W_III_E#CGATTGAAGGTCATCT	0	2922	10805	0.0192503	-5.08755	4.54876	Fibroblasts	NA	NA	NA	NA	NA	NA	NA	NA	NA	NA	NA	NA	NA	NA	NA	-22.9226	-12.0081	FibC1
0W_III_E#CGATTGACAACACCTA	0	2380	6192	0.0197028	14.0722	19.0677	Fibroblasts	NA	NA	NA	NA	NA	NA	NA	NA	NA	NA	NA	NA	NA	NA	NA	-28.4005	-18.5858	FibC1
0W_III_E#CGATTGACACAGACTT	0	3609	13448	0.0195568	18.3475	26.7892	Fibroblasts	NA	NA	NA	NA	NA	NA	NA	NA	NA	NA	NA	NA	NA	NA	NA	-28.8259	-13.8541	FibC1
0W_III_E#CGATTGACATGCCTTC	0	3212	10463	0.0245627	18.6963	23.9229	Fibroblasts	NA	NA	NA	NA	NA	NA	NA	NA	NA	NA	NA	NA	NA	NA	NA	-31.3211	-9.61562	FibC1
0W_III_E#CGATTGATCAGTCCCT	0	2735	7177	0.0193674	23.3484	13.2383	Fibroblasts	NA	NA	NA	NA	NA	NA	NA	NA	NA	NA	NA	NA	NA	NA	NA	-29.6418	10.6538	FibC2
0W_III_E#CGATTGATCCCGACTT	0	3310	12369	0.021182	20.3037	25.8352	Fibroblasts	NA	NA	NA	NA	NA	NA	NA	NA	NA	NA	NA	NA	NA	NA	NA	-29.7928	-19.5281	FibC1
0W_III_E#CGCCAAGAGGGTCTCC	0	2744	11058	0.017363	-6.77807	-2.92145	Fibroblasts	NA	NA	NA	NA	NA	NA	NA	NA	NA	NA	NA	NA	NA	NA	NA	-19.1935	-14.5183	FibC1
0W_III_E#CGCCAAGCACTTCTGC	0	3047	8302	0.012768	25.6841	13.4983	Fibroblasts	NA	NA	NA	NA	NA	NA	NA	NA	NA	NA	NA	NA	NA	NA	NA	-29.8024	10.894	FibC2
0W_III_E#CGCCAAGGTACGCACC	0	3262	11183	0.0158276	9.63231	26.9606	Fibroblasts	NA	NA	NA	NA	NA	NA	NA	NA	NA	NA	NA	NA	NA	NA	NA	-27.2911	-8.86163	FibC1
0W_III_E#CGCCAAGGTCGGATCC	0	3041	10498	0.0140979	11.062	28.0906	Fibroblasts	NA	NA	NA	NA	NA	NA	NA	NA	NA	NA	NA	NA	NA	NA	NA	-27.6244	-6.71762	FibC1
0W_III_E#CGCCAAGGTCTAGTGT	0	3293	11334	0.01994	22.1795	17.9598	Fibroblasts	NA	NA	NA	NA	NA	NA	NA	NA	NA	NA	NA	NA	NA	NA	NA	-35.134	-6.98285	FibC1
0W_III_E#CGCCAAGGTTACGACT	0	4443	21145	0.0174982	-1.96907	0.960193	Fibroblasts	NA	NA	NA	NA	NA	NA	NA	NA	NA	NA	NA	NA	NA	NA	NA	-26.0183	-15.2587	FibC1
0W_III_E#CGCCAAGGTTGTTTGG	0	2897	11179	0.0212005	-6.41591	-4.08898	Fibroblasts	NA	NA	NA	NA	NA	NA	NA	NA	NA	NA	NA	NA	NA	NA	NA	-18.138	-9.02477	FibC1
0W_III_E#CGCCAAGTCAGGCCCA	0	3052	10096	0.0496236	26.397	24.0846	Fibroblasts	NA	NA	NA	NA	NA	NA	NA	NA	NA	NA	NA	NA	NA	NA	NA	-28.0198	-11.2608	FibC1
0W_III_E#CGCCAAGTCCCAGGTG	0	2939	11852	0.0125717	-9.65776	-3.77324	Fibroblasts	NA	NA	NA	NA	NA	NA	NA	NA	NA	NA	NA	NA	NA	NA	NA	-17.9501	-14.2502	FibC1
0W_III_E#CGCGGTAAGACAGAGA	0	4145	17847	0.0139519	20.8946	29.6663	Fibroblasts	NA	NA	NA	NA	NA	NA	NA	NA	NA	NA	NA	NA	NA	NA	NA	-25.8063	-11.2847	FibC1
0W_III_E#CGCGGTAAGATGCCTT	0	1668	3663	0.0611521	28.7393	20.5703	Fibroblasts	NA	NA	NA	NA	NA	NA	NA	NA	NA	NA	NA	NA	NA	NA	NA	-35.285	-9.36769	FibC1
0W_III_E#CGCGGTAAGTGTACCT	0	2663	8685	0.0161197	29.4053	0.419256	Fibroblasts	NA	NA	NA	NA	NA	NA	NA	NA	NA	NA	NA	NA	NA	NA	NA	-10.1578	20.9058	FibC5
0W_III_E#CGCGGTAGTCAGAGGT	0	2255	7246	0.0271874	17.3607	21.4373	Fibroblasts	NA	NA	NA	NA	NA	NA	NA	NA	NA	NA	NA	NA	NA	NA	NA	-32.2786	-11.9168	FibC1
0W_III_E#CGCGGTAGTCGAGATG	0	2768	7391	0.0258422	32.1788	3.71752	Fibroblasts	NA	NA	NA	NA	NA	NA	NA	NA	NA	NA	NA	NA	NA	NA	NA	-26.907	15.7989	FibC2
0W_III_E#CGCGGTATCAACACCA	0	3250	11598	0.0161235	17.2419	23.7514	Fibroblasts	NA	NA	NA	NA	NA	NA	NA	NA	NA	NA	NA	NA	NA	NA	NA	-31.9348	-13.8049	FibC1
0W_III_E#CGCGGTATCAGCACAT	0	2680	7983	0.0176625	15.9198	23.0089	Fibroblasts	NA	NA	NA	NA	NA	NA	NA	NA	NA	NA	NA	NA	NA	NA	NA	-30.0612	-16.225	FibC1
0W_III_E#CGCGGTATCCAACCAA	0	3178	10626	0.0218332	23.8994	17.2114	Fibroblasts	NA	NA	NA	NA	NA	NA	NA	NA	NA	NA	NA	NA	NA	NA	NA	-35.6589	-7.50069	FibC2
0W_III_E#CGCGGTATCGATCCCT	0	2870	10155	0.0204825	9.1682	22.985	Fibroblasts	NA	NA	NA	NA	NA	NA	NA	NA	NA	NA	NA	NA	NA	NA	NA	-27.217	-11.2723	FibC3
0W_III_E#CGCGTTTCACATGGGA	0	2981	8851	0.0141227	22.072	0.350528	Fibroblasts	NA	NA	NA	NA	NA	NA	NA	NA	NA	NA	NA	NA	NA	NA	NA	27.3303	23.4562	FibC5
0W_III_E#CGCGTTTCATGTCGAT	0	3887	17719	0.013827	-8.8026	-1.56568	Fibroblasts	NA	NA	NA	NA	NA	NA	NA	NA	NA	NA	NA	NA	NA	NA	NA	-17.7961	-12.0978	FibC1
0W_III_E#CGCGTTTGTAGAGTGC	0	2394	6503	0.0239889	16.1871	19.7971	Fibroblasts	NA	NA	NA	NA	NA	NA	NA	NA	NA	NA	NA	NA	NA	NA	NA	-33.839	-13.0876	FibC1
0W_III_E#CGCGTTTTCATCGGAT	0	3160	10672	0.0163981	29.6574	-1.72283	Fibroblasts	NA	NA	NA	NA	NA	NA	NA	NA	NA	NA	NA	NA	NA	NA	NA	-9.40207	23.4828	FibC5
0W_III_E#CGCGTTTTCCAAGCCG	0	1823	3909	0.0245587	4.89177	-41.946	Endothelial cells	NA	NA	NA	NA	NA	NA	NA	NA	NA	NA	NA	NA	NA	NA	NA	NA	NA	NA
0W_III_E#CGCGTTTTCTGACCTC	0	4682	24307	0.0230798	22.2639	29.2937	Fibroblasts	NA	NA	NA	NA	NA	NA	NA	NA	NA	NA	NA	NA	NA	NA	NA	-29.0621	-19.298	FibC1
0W_III_E#CGCTATCAGCTGTTCA	0	2327	5734	0.0186606	-38.6974	-10.182	Endothelial cells	NA	NA	NA	NA	NA	NA	NA	NA	NA	NA	NA	NA	NA	NA	NA	NA	NA	NA
0W_III_E#CGCTATCCAAGGTTCT	0	3466	12199	0.0171326	15.3619	27.1397	Fibroblasts	NA	NA	NA	NA	NA	NA	NA	NA	NA	NA	NA	NA	NA	NA	NA	-31.3815	-10.2832	FibC1
0W_III_E#CGCTATCCACCCAGTG	0	3081	11847	0.0154469	-3.00971	4.76508	Fibroblasts	NA	NA	NA	NA	NA	NA	NA	NA	NA	NA	NA	NA	NA	NA	NA	-23.55	-15.5072	FibC1
0W_III_E#CGCTATCGTGAACCTT	0	2526	7084	0.0197628	22.2248	14.3424	Fibroblasts	NA	NA	NA	NA	NA	NA	NA	NA	NA	NA	NA	NA	NA	NA	NA	-30.2656	10.5688	FibC2
0W_III_E#CGCTATCGTTCCATGA	0	3499	13547	0.020595	25.3549	17.5416	Fibroblasts	NA	NA	NA	NA	NA	NA	NA	NA	NA	NA	NA	NA	NA	NA	NA	-29.7685	12.3332	FibC2
0W_III_E#CGCTATCTCGCTGATA	0	2676	7866	0.0191965	14.1589	19.494	Fibroblasts	NA	NA	NA	NA	NA	NA	NA	NA	NA	NA	NA	NA	NA	NA	NA	-33.1469	-11.1917	FibC1
0W_III_E#CGCTGGAAGAATTCCC	0	3383	12059	0.017829	35.1779	2.17008	Fibroblasts	NA	NA	NA	NA	NA	NA	NA	NA	NA	NA	NA	NA	NA	NA	NA	-15.3552	24.6769	FibC5
0W_III_E#CGCTGGAAGGCAATTA	0	2184	4572	0.0284339	2.71398	-42.9413	Endothelial cells	NA	NA	NA	NA	NA	NA	NA	NA	NA	NA	NA	NA	NA	NA	NA	NA	NA	NA
0W_III_E#CGCTGGAAGGCGCTCT	0	2714	8996	0.0176745	16.9282	-18.8119	Fibroblasts	NA	NA	NA	NA	NA	NA	NA	NA	NA	NA	NA	NA	NA	NA	NA	-0.7865	21.0905	FibC4
0W_III_E#CGCTGGAAGTGTGGCA	0	2870	9896	0.0142482	1.06117	-11.6112	Fibroblasts	NA	NA	NA	NA	NA	NA	NA	NA	NA	NA	NA	NA	NA	NA	NA	-20.4818	-14.7852	FibC1
0W_III_E#CGCTGGACAAGTTGTC	0	2137	5117	0.0285323	19.0624	19.2295	Fibroblasts	NA	NA	NA	NA	NA	NA	NA	NA	NA	NA	NA	NA	NA	NA	NA	-34.6679	-10.3218	FibC1
0W_III_E#CGCTGGACAATGAATG	0	4164	17013	0.014342	17.6482	1.72594	Fibroblasts	NA	NA	NA	NA	NA	NA	NA	NA	NA	NA	NA	NA	NA	NA	NA	27.0698	22.7156	FibC5
0W_III_E#CGCTGGACAGGGAGAG	0	3272	12046	0.0205064	16.5925	27.0066	Fibroblasts	NA	NA	NA	NA	NA	NA	NA	NA	NA	NA	NA	NA	NA	NA	NA	-31.3603	-13.525	FibC1
0W_III_E#CGCTGGACATCCGTGG	0	3704	14521	0.0162523	-6.58211	3.67323	Fibroblasts	NA	NA	NA	NA	NA	NA	NA	NA	NA	NA	NA	NA	NA	NA	NA	-22.499	-10.0358	FibC1
0W_III_E#CGCTGGACATGACGGA	0	1691	3261	0.0438516	28.9455	16.5447	Fibroblasts	NA	NA	NA	NA	NA	NA	NA	NA	NA	NA	NA	NA	NA	NA	NA	-26.733	14.7806	FibC2
0W_III_E#CGCTGGAGTCTCATCC	0	4194	18415	0.0167798	-2.74712	1.38165	Fibroblasts	NA	NA	NA	NA	NA	NA	NA	NA	NA	NA	NA	NA	NA	NA	NA	-23.504	-12.19	FibC1
0W_III_E#CGCTGGAGTTTGCATG	0	1937	3978	0.0646053	30.2442	18.9529	Fibroblasts	NA	NA	NA	NA	NA	NA	NA	NA	NA	NA	NA	NA	NA	NA	NA	-24.9766	16.7863	FibC2
0W_III_E#CGCTGGATCCTCATTA	0	2821	8554	0.0282909	20.2868	23.2107	Fibroblasts	NA	NA	NA	NA	NA	NA	NA	NA	NA	NA	NA	NA	NA	NA	NA	-30.1702	-15.3404	FibC1
0W_III_E#CGCTTCAAGTCGAGTG	0	1817	9946	0.00130706	-2.35845	40.1406	Myocytes	NA	NA	NA	NA	NA	NA	NA	NA	NA	NA	NA	NA	NA	NA	NA	NA	NA	NA
0W_III_E#CGCTTCACAACACCTA	0	701	2278	0	-16.7734	33.1485	Myocytes	NA	NA	NA	NA	NA	NA	NA	NA	NA	NA	NA	NA	NA	NA	NA	NA	NA	NA
0W_III_E#CGCTTCAGTACCGAGA	0	4292	19709	0.0168958	22.6196	28.2283	Fibroblasts	NA	NA	NA	NA	NA	NA	NA	NA	NA	NA	NA	NA	NA	NA	NA	-31.6555	-16.6828	FibC1
0W_III_E#CGCTTCAGTCCCTTGT	0	852	2479	0	-15.1799	35.3254	Myocytes	NA	NA	NA	NA	NA	NA	NA	NA	NA	NA	NA	NA	NA	NA	NA	NA	NA	NA
0W_III_E#CGCTTCAGTCGAGATG	0	3035	10783	0.0112214	14.5978	19.9652	Fibroblasts	NA	NA	NA	NA	NA	NA	NA	NA	NA	NA	NA	NA	NA	NA	NA	-25.2141	-17.7308	FibC1
0W_III_E#CGCTTCAGTCTAACGT	0	3652	14025	0.0280214	21.6195	27.706	Fibroblasts	NA	NA	NA	NA	NA	NA	NA	NA	NA	NA	NA	NA	NA	NA	NA	-30.0611	-17.2036	FibC1
0W_III_E#CGCTTCATCAGAGGTG	0	2725	8023	0.0173252	12.264	24.4262	Fibroblasts	NA	NA	NA	NA	NA	NA	NA	NA	NA	NA	NA	NA	NA	NA	NA	-26.1017	-3.74998	FibC2
0W_III_E#CGCTTCATCATTATCC	0	3225	10266	0.0437366	25.6259	24.1139	Fibroblasts	NA	NA	NA	NA	NA	NA	NA	NA	NA	NA	NA	NA	NA	NA	NA	-29.4941	-16.5837	FibC1
0W_III_E#CGCTTCATCGCCAGCA	0	4043	15478	0.0254555	25.621	17.6144	Fibroblasts	NA	NA	NA	NA	NA	NA	NA	NA	NA	NA	NA	NA	NA	NA	NA	-28.939	13.023	FibC2
0W_III_E#CGGACACAGCGTCTAT	0	1152	2257	0.00930439	-18.1135	17.0335	Fibroblasts	NA	NA	NA	NA	NA	NA	NA	NA	NA	NA	NA	NA	NA	NA	NA	-24.3413	-8.13441	FibC6
0W_III_E#CGGACACAGGCATGGT	0	3681	14570	0.0588881	21.6987	7.34815	Fibroblasts	NA	NA	NA	NA	NA	NA	NA	NA	NA	NA	NA	NA	NA	NA	NA	-26.2614	-12.7232	FibC1
0W_III_E#CGGACACAGTGAAGAG	0	3684	15846	0.0205099	-3.27478	1.64541	Fibroblasts	NA	NA	NA	NA	NA	NA	NA	NA	NA	NA	NA	NA	NA	NA	NA	-22.2404	-10.1685	FibC1
0W_III_E#CGGACACCAAACAACA	0	3294	12164	0.0170996	-4.74526	3.30129	Fibroblasts	NA	NA	NA	NA	NA	NA	NA	NA	NA	NA	NA	NA	NA	NA	NA	-22.9979	-10.876	FibC1
0W_III_E#CGGACACCAAAGGAAG	0	2788	9313	0.0179319	9.51249	23.9383	Fibroblasts	NA	NA	NA	NA	NA	NA	NA	NA	NA	NA	NA	NA	NA	NA	NA	-26.1406	-11.6474	FibC1
0W_III_E#CGGACACCACATGACT	0	2898	10049	0.0173152	10.6385	27.1501	Fibroblasts	NA	NA	NA	NA	NA	NA	NA	NA	NA	NA	NA	NA	NA	NA	NA	-23.7094	-9.29868	FibC1
0W_III_E#CGGACACCACCGTTGG	0	3132	10709	0.0231581	14.2673	28.4161	Fibroblasts	NA	NA	NA	NA	NA	NA	NA	NA	NA	NA	NA	NA	NA	NA	NA	-28.4854	-7.2314	FibC1
0W_III_E#CGGACACCAGATCTGT	0	3146	12123	0.0131981	-3.50035	-28.5061	Fibroblasts	NA	NA	NA	NA	NA	NA	NA	NA	NA	NA	NA	NA	NA	NA	NA	20.472	6.74743	FibC5
0W_III_E#CGGACACCAGATGAGC	0	2372	7632	0.0183438	20.9766	-21.9003	Fibroblasts	NA	NA	NA	NA	NA	NA	NA	NA	NA	NA	NA	NA	NA	NA	NA	8.0077	14.1105	FibC4
0W_III_E#CGGACACCATATGGTC	0	3925	16144	0.0156715	13.7029	31.7473	Fibroblasts	NA	NA	NA	NA	NA	NA	NA	NA	NA	NA	NA	NA	NA	NA	NA	-26.2589	-7.1672	FibC1
0W_III_E#CGGACACTCCTTTCGG	0	2694	7176	0.0284281	17.4861	25.8475	Fibroblasts	NA	NA	NA	NA	NA	NA	NA	NA	NA	NA	NA	NA	NA	NA	NA	-33.4236	-10.4379	FibC1
0W_III_E#CGGACGTAGACAAGCC	0	1830	5114	0.0555338	30.2538	18.745	Fibroblasts	NA	NA	NA	NA	NA	NA	NA	NA	NA	NA	NA	NA	NA	NA	NA	-12.4157	20.0392	FibC5
0W_III_E#CGGACGTAGAGGTTAT	0	2336	5756	0.0251911	27.9379	11.8303	Fibroblasts	NA	NA	NA	NA	NA	NA	NA	NA	NA	NA	NA	NA	NA	NA	NA	-28.4002	10.5623	FibC2
0W_III_E#CGGACGTCAACACCTA	0	3377	13030	0.0185725	14.9536	28.9596	Fibroblasts	NA	NA	NA	NA	NA	NA	NA	NA	NA	NA	NA	NA	NA	NA	NA	-25.3444	-13.303	FibC1
0W_III_E#CGGACGTCAATGACCT	0	2719	8773	0.0163	9.96251	26.2954	Fibroblasts	NA	NA	NA	NA	NA	NA	NA	NA	NA	NA	NA	NA	NA	NA	NA	-23.0898	-8.39711	FibC1
0W_III_E#CGGACGTCACAGACAG	0	2830	9155	0.0280721	21.2923	21.7739	Fibroblasts	NA	NA	NA	NA	NA	NA	NA	NA	NA	NA	NA	NA	NA	NA	NA	-32.6137	-16.7086	FibC1
0W_III_E#CGGACGTCAGCCAGAA	0	2763	11306	0.0154785	-9.42172	-3.09678	Fibroblasts	NA	NA	NA	NA	NA	NA	NA	NA	NA	NA	NA	NA	NA	NA	NA	-18.4057	-13.5863	FibC1
0W_III_E#CGGACGTCAGTCAGCC	0	2719	7730	0.0226391	-38.6559	-10.2577	Endothelial cells	NA	NA	NA	NA	NA	NA	NA	NA	NA	NA	NA	NA	NA	NA	NA	NA	NA	NA
0W_III_E#CGGACGTGTCATCGGC	0	2923	9842	0.0155456	16.4188	18.501	Fibroblasts	NA	NA	NA	NA	NA	NA	NA	NA	NA	NA	NA	NA	NA	NA	NA	-34.1742	-11.8839	FibC1
0W_III_E#CGGACGTGTTACGGAG	0	2745	8137	0.0184343	18.3228	17.9245	Fibroblasts	NA	NA	NA	NA	NA	NA	NA	NA	NA	NA	NA	NA	NA	NA	NA	-33.0796	-16.3172	FibC1
0W_III_E#CGGACGTTCAAGGCTT	0	3223	14223	0.0154679	-6.2434	-26.7758	Fibroblasts	NA	NA	NA	NA	NA	NA	NA	NA	NA	NA	NA	NA	NA	NA	NA	24.0387	8.86551	FibC5
0W_III_E#CGGACGTTCAATCTCT	0	3381	14820	0.0262483	-4.50674	-3.59162	Fibroblasts	NA	NA	NA	NA	NA	NA	NA	NA	NA	NA	NA	NA	NA	NA	NA	-18.4854	-15.6225	FibC1
0W_III_E#CGGACGTTCAGCGATT	0	2414	6977	0.0214992	15.8167	18.2503	Fibroblasts	NA	NA	NA	NA	NA	NA	NA	NA	NA	NA	NA	NA	NA	NA	NA	-33.9304	-11.6148	FibC1
0W_III_E#CGGACGTTCTCAAGTG	0	3355	9678	0.0174623	34.2388	3.68868	Fibroblasts	NA	NA	NA	NA	NA	NA	NA	NA	NA	NA	NA	NA	NA	NA	NA	-29.913	12.2028	FibC2
0W_III_E#CGGACGTTCTCCGGTT	0	2373	6090	0.0308703	21.1619	23.4128	Fibroblasts	NA	NA	NA	NA	NA	NA	NA	NA	NA	NA	NA	NA	NA	NA	NA	-30.1099	-14.0307	FibC1
0W_III_E#CGGACTGAGAATTGTG	0	1306	3838	0	-14.656	35.4117	Myocytes	NA	NA	NA	NA	NA	NA	NA	NA	NA	NA	NA	NA	NA	NA	NA	NA	NA	NA
0W_III_E#CGGACTGAGATAGTCA	0	2226	5174	0.0280247	17.5919	20.8965	Fibroblasts	NA	NA	NA	NA	NA	NA	NA	NA	NA	NA	NA	NA	NA	NA	NA	-34.6126	-14.0332	FibC1
0W_III_E#CGGACTGAGGGAGTAA	0	2999	9728	0.0202508	28.8531	0.729056	Fibroblasts	NA	NA	NA	NA	NA	NA	NA	NA	NA	NA	NA	NA	NA	NA	NA	-10.0919	22.0949	FibC5
0W_III_E#CGGACTGAGTCACGCC	0	2401	7655	0.0346179	23.3468	23.9775	Fibroblasts	NA	NA	NA	NA	NA	NA	NA	NA	NA	NA	NA	NA	NA	NA	NA	-33.9527	-12.9834	FibC1
0W_III_E#CGGACTGCAGTCGATT	0	3458	12708	0.0138495	11.7202	-17.3542	Fibroblasts	NA	NA	NA	NA	NA	NA	NA	NA	NA	NA	NA	NA	NA	NA	NA	-0.858966	21.0326	FibC4
0W_III_E#CGGACTGGTCTCCCTA	0	882	2592	0.00154321	-10.9182	38.94	Myocytes	NA	NA	NA	NA	NA	NA	NA	NA	NA	NA	NA	NA	NA	NA	NA	NA	NA	NA
0W_III_E#CGGACTGGTGTGGTTT	0	3256	12599	0.0167474	-9.94162	-1.94817	Fibroblasts	NA	NA	NA	NA	NA	NA	NA	NA	NA	NA	NA	NA	NA	NA	NA	-18.5337	-12.0407	FibC1
0W_III_E#CGGACTGTCCTTTCGG	0	1647	6627	0.000905387	-0.44272	37.2494	Myocytes	NA	NA	NA	NA	NA	NA	NA	NA	NA	NA	NA	NA	NA	NA	NA	NA	NA	NA
0W_III_E#CGGAGCTAGATAGCAT	0	913	3336	0.0029976	-15.4899	34.6709	Myocytes	NA	NA	NA	NA	NA	NA	NA	NA	NA	NA	NA	NA	NA	NA	NA	NA	NA	NA
0W_III_E#CGGAGCTAGCATGGCA	0	3011	9884	0.0210441	32.023	12.269	Fibroblasts	NA	NA	NA	NA	NA	NA	NA	NA	NA	NA	NA	NA	NA	NA	NA	-22.7914	12.2124	FibC2
0W_III_E#CGGAGCTAGCTAGCCC	0	3218	12479	0.0158667	-4.93348	3.8216	Fibroblasts	NA	NA	NA	NA	NA	NA	NA	NA	NA	NA	NA	NA	NA	NA	NA	-23.3758	-13.8768	FibC1
0W_III_E#CGGAGCTCACTTACGA	0	2817	9507	0.0148312	13.1934	19.8585	Fibroblasts	NA	NA	NA	NA	NA	NA	NA	NA	NA	NA	NA	NA	NA	NA	NA	-32.0097	-10.63	FibC1
0W_III_E#CGGAGCTCAGCCTATA	0	3471	12290	0.024166	16.8628	30.6159	Fibroblasts	NA	NA	NA	NA	NA	NA	NA	NA	NA	NA	NA	NA	NA	NA	NA	-32.651	-7.65447	FibC1
0W_III_E#CGGAGCTGTATAGGGC	0	3487	12903	0.0182903	14.6002	28.9313	Fibroblasts	NA	NA	NA	NA	NA	NA	NA	NA	NA	NA	NA	NA	NA	NA	NA	-24.9495	-12.0744	FibC1
0W_III_E#CGGAGCTGTGTCCTCT	0	3302	12511	0.0120694	-6.92171	3.84455	Fibroblasts	NA	NA	NA	NA	NA	NA	NA	NA	NA	NA	NA	NA	NA	NA	NA	-22.4124	-10.6685	FibC1
0W_III_E#CGGAGTCAGTTGCAGG	0	2375	6841	0.0374214	10.2973	31.2971	Fibroblasts	NA	NA	NA	NA	NA	NA	NA	NA	NA	NA	NA	NA	NA	NA	NA	-27.9869	-6.84649	FibC1
0W_III_E#CGGAGTCCAAAGTCAA	0	2983	10176	0.0124803	9.86346	26.5683	Fibroblasts	NA	NA	NA	NA	NA	NA	NA	NA	NA	NA	NA	NA	NA	NA	NA	-27.5713	-7.77663	FibC1
0W_III_E#CGGAGTCCAAGCCTAT	0	1989	4764	0.0310663	17.4035	20.7213	Fibroblasts	NA	NA	NA	NA	NA	NA	NA	NA	NA	NA	NA	NA	NA	NA	NA	-29.0018	-11.4028	FibC3
0W_III_E#CGGAGTCGTCGATTGT	0	1805	4538	0.0125606	2.88873	19.8577	Fibroblasts	NA	NA	NA	NA	NA	NA	NA	NA	NA	NA	NA	NA	NA	NA	NA	-35.1338	-13.0263	FibC1
0W_III_E#CGGAGTCTCCTCAACC	0	3349	13853	0.0160254	15.5029	28.8579	Fibroblasts	NA	NA	NA	NA	NA	NA	NA	NA	NA	NA	NA	NA	NA	NA	NA	-29.3253	-10.5018	FibC1
0W_III_E#CGGCTAGCAAGTACCT	0	3413	13685	0.0122031	-6.76689	-2.24624	Fibroblasts	NA	NA	NA	NA	NA	NA	NA	NA	NA	NA	NA	NA	NA	NA	NA	-19.9825	-14.6987	FibC1
0W_III_E#CGGCTAGCAATCGGTT	0	2634	8692	0.0296825	21.2057	25.196	Fibroblasts	NA	NA	NA	NA	NA	NA	NA	NA	NA	NA	NA	NA	NA	NA	NA	-30.8638	-12.3526	FibC1
0W_III_E#CGGCTAGCACTGCCAG	0	3089	10863	0.0223695	12.0218	29.788	Fibroblasts	NA	NA	NA	NA	NA	NA	NA	NA	NA	NA	NA	NA	NA	NA	NA	-27.0269	-7.37854	FibC1
0W_III_E#CGGCTAGCAGTGAGTG	0	2470	6818	0.0198005	14.1678	22.0361	Fibroblasts	NA	NA	NA	NA	NA	NA	NA	NA	NA	NA	NA	NA	NA	NA	NA	-32.7783	-7.97197	FibC1
0W_III_E#CGGCTAGCATAAGACA	0	2748	7715	0.0243681	7.43402	-41.9991	Endothelial cells	NA	NA	NA	NA	NA	NA	NA	NA	NA	NA	NA	NA	NA	NA	NA	NA	NA	NA
0W_III_E#CGGGTCAAGATAGTCA	0	3572	13923	0.0164476	9.7337	-7.7389	Fibroblasts	NA	NA	NA	NA	NA	NA	NA	NA	NA	NA	NA	NA	NA	NA	NA	-18.1183	-9.07576	FibC2
0W_III_E#CGGGTCAAGGCGACAT	0	2433	6559	0.0320171	21.8598	23.5344	Fibroblasts	NA	NA	NA	NA	NA	NA	NA	NA	NA	NA	NA	NA	NA	NA	NA	-30.774	-14.4588	FibC1
0W_III_E#CGGGTCACAAGACGTG	0	3220	11872	0.0230795	-3.14924	-1.58603	Fibroblasts	NA	NA	NA	NA	NA	NA	NA	NA	NA	NA	NA	NA	NA	NA	NA	-23.0495	-18.2334	FibC1
0W_III_E#CGGGTCACAAGAGTCG	0	3309	13724	0.0198922	-8.74817	-3.03259	Fibroblasts	NA	NA	NA	NA	NA	NA	NA	NA	NA	NA	NA	NA	NA	NA	NA	-18.0321	-13.1051	FibC1
0W_III_E#CGGGTCACACTGTCGG	0	1849	4198	0.0212006	28.5075	10.4112	Fibroblasts	NA	NA	NA	NA	NA	NA	NA	NA	NA	NA	NA	NA	NA	NA	NA	-26.6	14.0212	FibC2
0W_III_E#CGGGTCAGTGATGCCC	0	2254	7240	0.0179558	18.1386	18.1187	Fibroblasts	NA	NA	NA	NA	NA	NA	NA	NA	NA	NA	NA	NA	NA	NA	NA	-31.4031	-17.6394	FibC1
0W_III_E#CGGGTCAGTGGCGAAT	0	4122	18439	0.0153479	-1.9195	1.7335	Fibroblasts	NA	NA	NA	NA	NA	NA	NA	NA	NA	NA	NA	NA	NA	NA	NA	-26.0467	-15.2474	FibC1
0W_III_E#CGGGTCAGTTTAGCTG	0	2916	8468	0.0338923	18.9324	28.6254	Fibroblasts	NA	NA	NA	NA	NA	NA	NA	NA	NA	NA	NA	NA	NA	NA	NA	-27.6775	-12.1005	FibC1
0W_III_E#CGGGTCATCATCACCC	0	1108	3949	0.0017726	-7.91574	37.7111	Myocytes	NA	NA	NA	NA	NA	NA	NA	NA	NA	NA	NA	NA	NA	NA	NA	NA	NA	NA
0W_III_E#CGGGTCATCCGTACAA	0	1717	3755	0.0250333	-38.8409	-12.9178	Endothelial cells	NA	NA	NA	NA	NA	NA	NA	NA	NA	NA	NA	NA	NA	NA	NA	NA	NA	NA
0W_III_E#CGGGTCATCGAGGTAG	0	3330	12738	0.0189198	-1.30198	3.58263	Fibroblasts	NA	NA	NA	NA	NA	NA	NA	NA	NA	NA	NA	NA	NA	NA	NA	-23.5577	-16.9207	FibC1
0W_III_E#CGGTTAAAGATAGTCA	0	1845	9214	0.000868244	0.779286	38.3751	Myocytes	NA	NA	NA	NA	NA	NA	NA	NA	NA	NA	NA	NA	NA	NA	NA	NA	NA	NA
0W_III_E#CGGTTAAAGGCCCTCA	0	2633	8011	0.0149794	22.1191	0.0437302	Fibroblasts	NA	NA	NA	NA	NA	NA	NA	NA	NA	NA	NA	NA	NA	NA	NA	26.1858	24.4891	FibC5
0W_III_E#CGGTTAAAGTTACGGG	0	3164	11841	0.0176505	-6.80002	-3.7215	Fibroblasts	NA	NA	NA	NA	NA	NA	NA	NA	NA	NA	NA	NA	NA	NA	NA	-19.4326	-14.4851	FibC1
0W_III_E#CGGTTAACACATTAGC	0	3641	13795	0.0150779	-8.77585	0.163305	Fibroblasts	NA	NA	NA	NA	NA	NA	NA	NA	NA	NA	NA	NA	NA	NA	NA	-20.7265	-10.4652	FibC1
0W_III_E#CGGTTAACAGATGGCA	0	2407	8211	0.0226525	8.96668	22.94	Fibroblasts	NA	NA	NA	NA	NA	NA	NA	NA	NA	NA	NA	NA	NA	NA	NA	-18.5817	-19.0594	FibC3
0W_III_E#CGGTTAACATTCGACA	0	3126	8927	0.0390949	18.9005	30.1835	Fibroblasts	NA	NA	NA	NA	NA	NA	NA	NA	NA	NA	NA	NA	NA	NA	NA	-30.714	-8.83284	FibC1
0W_III_E#CGGTTAAGTCGCTTCT	0	2648	7951	0.0216325	-8.5565	3.31096	Fibroblasts	NA	NA	NA	NA	NA	NA	NA	NA	NA	NA	NA	NA	NA	NA	NA	-22.5126	-9.4129	FibC1
0W_III_E#CGGTTAAGTTGGGACA	0	4037	18846	0.0220736	0.609759	2.24383	Fibroblasts	NA	NA	NA	NA	NA	NA	NA	NA	NA	NA	NA	NA	NA	NA	NA	-23.4568	-16.8043	FibC1
0W_III_E#CGGTTAATCATTCACT	0	3950	14316	0.0232607	14.1271	31.5468	Fibroblasts	NA	NA	NA	NA	NA	NA	NA	NA	NA	NA	NA	NA	NA	NA	NA	-27.4952	-6.99332	FibC1
0W_III_E#CGGTTAATCCGTCAAA	0	2078	4233	0.0186629	4.97337	-41.701	Endothelial cells	NA	NA	NA	NA	NA	NA	NA	NA	NA	NA	NA	NA	NA	NA	NA	NA	NA	NA
0W_III_E#CGGTTAATCTTAGAGC	0	3054	9704	0.0417354	25.2725	24.3279	Fibroblasts	NA	NA	NA	NA	NA	NA	NA	NA	NA	NA	NA	NA	NA	NA	NA	-30.4989	-17.5648	FibC1
0W_III_E#CGTAGCGAGCAATCTC	0	2769	7689	0.0226297	27.0546	13.0783	Fibroblasts	NA	NA	NA	NA	NA	NA	NA	NA	NA	NA	NA	NA	NA	NA	NA	-24.9599	13.4843	FibC2
0W_III_E#CGTAGCGAGGTCATCT	0	3606	14988	0.0196157	-40.2805	-14.9824	Endothelial cells	NA	NA	NA	NA	NA	NA	NA	NA	NA	NA	NA	NA	NA	NA	NA	NA	NA	NA
0W_III_E#CGTAGCGCAAGAGGCT	0	3807	14545	0.0246133	22.8379	26.7802	Fibroblasts	NA	NA	NA	NA	NA	NA	NA	NA	NA	NA	NA	NA	NA	NA	NA	-31.4716	-18.8864	FibC1
0W_III_E#CGTAGCGCAGGCTGAA	0	2432	7908	0.0188417	30.6957	-1.38942	Fibroblasts	NA	NA	NA	NA	NA	NA	NA	NA	NA	NA	NA	NA	NA	NA	NA	-9.77816	23.0078	FibC5
0W_III_E#CGTAGCGGTAGAGGAA	0	980	2956	0.00304465	-11.3789	38.9536	Myocytes	NA	NA	NA	NA	NA	NA	NA	NA	NA	NA	NA	NA	NA	NA	NA	NA	NA	NA
0W_III_E#CGTAGCGGTATGAAAC	0	3287	10448	0.0153139	22.8255	15.5921	Fibroblasts	NA	NA	NA	NA	NA	NA	NA	NA	NA	NA	NA	NA	NA	NA	NA	-29.7938	9.95356	FibC2
0W_III_E#CGTAGCGTCACCCTCA	0	948	3740	0.000534759	-15.9876	33.9372	Myocytes	NA	NA	NA	NA	NA	NA	NA	NA	NA	NA	NA	NA	NA	NA	NA	NA	NA	NA
0W_III_E#CGTAGCGTCACCTCGT	0	3944	15514	0.0197886	-2.72871	1.72784	Fibroblasts	NA	NA	NA	NA	NA	NA	NA	NA	NA	NA	NA	NA	NA	NA	NA	-23.9794	-12.5331	FibC1
0W_III_E#CGTAGCGTCCCTGACT	0	3640	13714	0.0121044	4.137	3.60707	Fibroblasts	NA	NA	NA	NA	NA	NA	NA	NA	NA	NA	NA	NA	NA	NA	NA	-14.3235	2.30181	FibC2
0W_III_E#CGTAGCGTCTGGTGTA	0	2194	7210	0.0196949	1.892	-27.7901	Fibroblasts	NA	NA	NA	NA	NA	NA	NA	NA	NA	NA	NA	NA	NA	NA	NA	11.8774	19.0243	FibC4
0W_III_E#CGTAGGCAGGAGTACC	0	1168	4230	0.00165485	-12.5853	37.2306	Myocytes	NA	NA	NA	NA	NA	NA	NA	NA	NA	NA	NA	NA	NA	NA	NA	NA	NA	NA
0W_III_E#CGTAGGCAGGTGATTA	0	3761	15824	0.0141557	0.354245	3.66743	Fibroblasts	NA	NA	NA	NA	NA	NA	NA	NA	NA	NA	NA	NA	NA	NA	NA	-23.7718	-17.6389	FibC1
0W_III_E#CGTAGGCAGTACGCGA	0	3475	13749	0.0191287	-4.03055	3.0084	Fibroblasts	NA	NA	NA	NA	NA	NA	NA	NA	NA	NA	NA	NA	NA	NA	NA	-25.2908	-11.8306	FibC1
0W_III_E#CGTAGGCCATACTCTT	0	828	2832	0.0960452	9.04942	39.1785	Myocytes	NA	NA	NA	NA	NA	NA	NA	NA	NA	NA	NA	NA	NA	NA	NA	NA	NA	NA
0W_III_E#CGTAGGCCATGCTGGC	0	4232	19160	0.0162317	21.3183	29.6972	Fibroblasts	NA	NA	NA	NA	NA	NA	NA	NA	NA	NA	NA	NA	NA	NA	NA	-28.6805	-15.6572	FibC1
0W_III_E#CGTAGGCGTATGAATG	0	2736	7920	0.0142677	20.737	14.4189	Fibroblasts	NA	NA	NA	NA	NA	NA	NA	NA	NA	NA	NA	NA	NA	NA	NA	-30.4132	10.4787	FibC2
0W_III_E#CGTAGGCGTTTAGCTG	0	2264	5712	0.0336134	21.4165	23.6046	Fibroblasts	NA	NA	NA	NA	NA	NA	NA	NA	NA	NA	NA	NA	NA	NA	NA	-31.7879	-15.5447	FibC1
0W_III_E#CGTCACTAGCGGCTTC	0	2349	7475	0.0153846	18.8803	-24.1983	Fibroblasts	NA	NA	NA	NA	NA	NA	NA	NA	NA	NA	NA	NA	NA	NA	NA	6.19881	31.7909	FibC4
0W_III_E#CGTCACTCAGTGGGAT	0	1499	5393	0	-5.30846	36.8132	Myocytes	NA	NA	NA	NA	NA	NA	NA	NA	NA	NA	NA	NA	NA	NA	NA	NA	NA	NA
0W_III_E#CGTCACTCATGCCACG	0	3764	15169	0.0171402	17.2189	30.7894	Fibroblasts	NA	NA	NA	NA	NA	NA	NA	NA	NA	NA	NA	NA	NA	NA	NA	-34.1993	-9.59358	FibC1
0W_III_E#CGTCACTGTCACTGGC	0	1426	6338	0.047018	8.92964	38.7629	Myocytes	NA	NA	NA	NA	NA	NA	NA	NA	NA	NA	NA	NA	NA	NA	NA	NA	NA	NA
0W_III_E#CGTCACTGTGACCAAG	0	1132	3882	0.00206079	-9.8623	38.6963	Myocytes	NA	NA	NA	NA	NA	NA	NA	NA	NA	NA	NA	NA	NA	NA	NA	NA	NA	NA
0W_III_E#CGTCAGGAGCTAGTTC	0	2571	7375	0.0226441	25.8102	13.4863	Fibroblasts	NA	NA	NA	NA	NA	NA	NA	NA	NA	NA	NA	NA	NA	NA	NA	-29.0523	11.4048	FibC2
0W_III_E#CGTCAGGCAGAGCCAA	0	2280	6733	0.0184168	16.6136	17.4482	Fibroblasts	NA	NA	NA	NA	NA	NA	NA	NA	NA	NA	NA	NA	NA	NA	NA	-35.0632	-9.83792	FibC1
0W_III_E#CGTCAGGCAGATTGCT	0	2403	6422	0.0270944	17.8987	21.0303	Fibroblasts	NA	NA	NA	NA	NA	NA	NA	NA	NA	NA	NA	NA	NA	NA	NA	-29.2629	-17.5773	FibC1
0W_III_E#CGTCAGGGTACAGACG	0	2289	6419	0.0162019	-18.4347	5.41771	Fibroblasts	NA	NA	NA	NA	NA	NA	NA	NA	NA	NA	NA	NA	NA	NA	NA	-19.7187	-12.8682	FibC1
0W_III_E#CGTCAGGGTCAGGACA	0	2902	10262	0.023777	-5.42922	1.09965	Fibroblasts	NA	NA	NA	NA	NA	NA	NA	NA	NA	NA	NA	NA	NA	NA	NA	-20.2179	-14.9943	FibC1
0W_III_E#CGTCAGGGTCTTGCGG	0	2543	8848	0.0241863	16.1066	21.6694	Fibroblasts	NA	NA	NA	NA	NA	NA	NA	NA	NA	NA	NA	NA	NA	NA	NA	-28.828	-14.8454	FibC1
0W_III_E#CGTCAGGGTGACGGTA	0	3335	11907	0.0185605	18.7624	24.4829	Fibroblasts	NA	NA	NA	NA	NA	NA	NA	NA	NA	NA	NA	NA	NA	NA	NA	-35.0646	-9.25508	FibC1
0W_III_E#CGTCAGGGTGCCTGGT	0	2469	8064	0.0194692	13.0172	-20.8834	Fibroblasts	NA	NA	NA	NA	NA	NA	NA	NA	NA	NA	NA	NA	NA	NA	NA	-0.60325	20.4546	FibC4
0W_III_E#CGTCAGGGTTCTCATT	0	3232	11299	0.0184087	11.1987	-4.68549	Fibroblasts	NA	NA	NA	NA	NA	NA	NA	NA	NA	NA	NA	NA	NA	NA	NA	-30.0041	12.7524	FibC2
0W_III_E#CGTCAGGTCATCATTC	0	941	2495	0.0344689	28.2909	0.31733	Fibroblasts	NA	NA	NA	NA	NA	NA	NA	NA	NA	NA	NA	NA	NA	NA	NA	-2.54463	16.9367	FibC5
0W_III_E#CGTCAGGTCATCTGCC	0	3708	14304	0.0157998	13.0286	31.8226	Fibroblasts	NA	NA	NA	NA	NA	NA	NA	NA	NA	NA	NA	NA	NA	NA	NA	-25.3548	-7.2726	FibC1
0W_III_E#CGTCCATAGACTAAGT	0	2894	9540	0.0132075	21.4574	15.0782	Fibroblasts	NA	NA	NA	NA	NA	NA	NA	NA	NA	NA	NA	NA	NA	NA	NA	-34.9726	-8.59785	FibC1
0W_III_E#CGTCCATCAACGATGG	0	2437	6147	0.0434358	-35.3305	-17.3591	Endothelial cells	NA	NA	NA	NA	NA	NA	NA	NA	NA	NA	NA	NA	NA	NA	NA	NA	NA	NA
0W_III_E#CGTCCATCACCGTTGG	0	880	2470	0.00161943	-11.3773	39.3061	Myocytes	NA	NA	NA	NA	NA	NA	NA	NA	NA	NA	NA	NA	NA	NA	NA	NA	NA	NA
0W_III_E#CGTCCATCAGGGTTAG	0	1214	4408	0.000680581	-2.85485	35.5149	Myocytes	NA	NA	NA	NA	NA	NA	NA	NA	NA	NA	NA	NA	NA	NA	NA	NA	NA	NA
0W_III_E#CGTCCATCATGCAACT	0	1931	5147	0.0237031	11.6521	23.5779	Fibroblasts	NA	NA	NA	NA	NA	NA	NA	NA	NA	NA	NA	NA	NA	NA	NA	-31.689	-7.42296	FibC1
0W_III_E#CGTCCATGTCCGTCAG	0	2840	8543	0.0175582	24.0111	-3.44985	Fibroblasts	NA	NA	NA	NA	NA	NA	NA	NA	NA	NA	NA	NA	NA	NA	NA	-30.4525	-7.70179	FibC5
0W_III_E#CGTCCATGTGGTACAG	0	3352	10888	0.0161646	16.8154	23.5546	Fibroblasts	NA	NA	NA	NA	NA	NA	NA	NA	NA	NA	NA	NA	NA	NA	NA	-34.5792	-13.8391	FibC1
0W_III_E#CGTCCATTCCGTTGTC	0	3750	14406	0.0224906	25.7841	3.00513	Fibroblasts	NA	NA	NA	NA	NA	NA	NA	NA	NA	NA	NA	NA	NA	NA	NA	0.0348857	10.5403	FibC5
0W_III_E#CGTCTACCAATGGATA	0	3832	15459	0.0362895	-32.1133	18.4646	Epithelial cells	-13.1773	13.7141	EpiC2	-0.0213273	-0.000578956	-0.0148156	-5.01029	-4.34705	16.0751	-0.0550291	-0.228654	0.00934259	G1	5.52525	1.84537	NA	NA	NA
0W_III_E#CGTCTACCAGAGTGTG	0	2550	7580	0.0220317	16.9487	19.1077	Fibroblasts	NA	NA	NA	NA	NA	NA	NA	NA	NA	NA	NA	NA	NA	NA	NA	-32.3991	-12.7402	FibC1
0W_III_E#CGTCTACGTATCTGCA	0	2822	9307	0.0253573	17.7377	25.9444	Fibroblasts	NA	NA	NA	NA	NA	NA	NA	NA	NA	NA	NA	NA	NA	NA	NA	-28.4457	-18.0537	FibC1
0W_III_E#CGTCTACGTCCGCTGA	0	3250	12048	0.0176793	18.1792	25.5802	Fibroblasts	NA	NA	NA	NA	NA	NA	NA	NA	NA	NA	NA	NA	NA	NA	NA	-31.6408	-13.8294	FibC1
0W_III_E#CGTGAGCAGAGCTATA	0	3562	14299	0.0174837	14.7712	28.9099	Fibroblasts	NA	NA	NA	NA	NA	NA	NA	NA	NA	NA	NA	NA	NA	NA	NA	-24.5721	-12.1556	FibC1
0W_III_E#CGTGAGCAGATATGGT	0	2710	10880	0.0181985	-6.31129	-13.0574	Fibroblasts	NA	NA	NA	NA	NA	NA	NA	NA	NA	NA	NA	NA	NA	NA	NA	-16.7394	-10.8157	FibC3
0W_III_E#CGTGAGCAGATTACCC	0	2470	7341	0.0230214	19.4073	20.3834	Fibroblasts	NA	NA	NA	NA	NA	NA	NA	NA	NA	NA	NA	NA	NA	NA	NA	-31.6921	-17.6679	FibC1
0W_III_E#CGTGAGCAGGAGTACC	0	2124	6373	0.0147497	33.2752	-1.84795	Fibroblasts	NA	NA	NA	NA	NA	NA	NA	NA	NA	NA	NA	NA	NA	NA	NA	-10.8953	25.0626	FibC5
0W_III_E#CGTGAGCAGGATGGTC	0	3084	11961	0.029429	21.9722	26.6393	Fibroblasts	NA	NA	NA	NA	NA	NA	NA	NA	NA	NA	NA	NA	NA	NA	NA	-28.5002	-19.6342	FibC1
0W_III_E#CGTGAGCAGGGAACGG	0	1968	4091	0.0804204	21.3065	7.20145	Fibroblasts	NA	NA	NA	NA	NA	NA	NA	NA	NA	NA	NA	NA	NA	NA	NA	-25.137	-6.85762	FibC1
0W_III_E#CGTGAGCCATTGAGCT	0	3144	11167	0.0134324	9.52133	25.4906	Fibroblasts	NA	NA	NA	NA	NA	NA	NA	NA	NA	NA	NA	NA	NA	NA	NA	-25.3295	-11.4773	FibC1
0W_III_E#CGTGAGCGTAAGCACG	0	2752	21194	9.43663e-05	7.7039	41.2011	Myocytes	NA	NA	NA	NA	NA	NA	NA	NA	NA	NA	NA	NA	NA	NA	NA	NA	NA	NA
0W_III_E#CGTGAGCGTATCACCA	0	1034	2896	0.00310773	-12.0849	38.1652	Myocytes	NA	NA	NA	NA	NA	NA	NA	NA	NA	NA	NA	NA	NA	NA	NA	NA	NA	NA
0W_III_E#CGTGAGCGTCATGCAT	0	2297	7928	0.0204339	-7.79211	-4.05648	Fibroblasts	NA	NA	NA	NA	NA	NA	NA	NA	NA	NA	NA	NA	NA	NA	NA	-21.4315	-13.4954	FibC1
0W_III_E#CGTGAGCTCAACGGCC	0	3228	10238	0.0172885	14.8926	23.1048	Fibroblasts	NA	NA	NA	NA	NA	NA	NA	NA	NA	NA	NA	NA	NA	NA	NA	-30.123	-13.9839	FibC1
0W_III_E#CGTGAGCTCCACGAAT	0	2045	10862	0.000276192	-1.62523	40.2456	Myocytes	NA	NA	NA	NA	NA	NA	NA	NA	NA	NA	NA	NA	NA	NA	NA	NA	NA	NA
0W_III_E#CGTGTAAAGATCCCAT	0	1762	4618	0.027068	27.7279	8.30186	Fibroblasts	NA	NA	NA	NA	NA	NA	NA	NA	NA	NA	NA	NA	NA	NA	NA	-16.9809	16.8527	FibC2
0W_III_E#CGTGTAAAGCCCAACC	0	2561	8203	0.0321833	10.7848	31.2078	Fibroblasts	NA	NA	NA	NA	NA	NA	NA	NA	NA	NA	NA	NA	NA	NA	NA	-26.8894	-6.48304	FibC1
0W_III_E#CGTGTAAAGCTGTTCA	0	1366	3146	0.0305149	11.355	22.1194	Fibroblasts	NA	NA	NA	NA	NA	NA	NA	NA	NA	NA	NA	NA	NA	NA	NA	-32.9976	-12.2112	FibC1
0W_III_E#CGTGTAACAATGTTGC	0	1640	3527	0.0394103	32.4402	4.51621	Fibroblasts	NA	NA	NA	NA	NA	NA	NA	NA	NA	NA	NA	NA	NA	NA	NA	-13.6959	20.6093	FibC5
0W_III_E#CGTGTAAGTTTAGGAA	0	2593	7176	0.0203456	15.1087	22.3712	Fibroblasts	NA	NA	NA	NA	NA	NA	NA	NA	NA	NA	NA	NA	NA	NA	NA	-30.9767	10.5116	FibC2
0W_III_E#CGTGTAATCAATAAGG	0	2782	8274	0.0211506	11.6542	27.4794	Fibroblasts	NA	NA	NA	NA	NA	NA	NA	NA	NA	NA	NA	NA	NA	NA	NA	-31.5764	-6.53989	FibC1
0W_III_E#CGTGTAATCTCTGAGA	0	3765	15330	0.0238095	-6.08371	-1.0471	Fibroblasts	NA	NA	NA	NA	NA	NA	NA	NA	NA	NA	NA	NA	NA	NA	NA	-21.5157	-10.6108	FibC1
0W_III_E#CGTGTCTCACATCTTT	0	3647	16283	0.0202665	-3.89534	-3.04335	Fibroblasts	NA	NA	NA	NA	NA	NA	NA	NA	NA	NA	NA	NA	NA	NA	NA	-21.4379	-17.2853	FibC1
0W_III_E#CGTGTCTCAGTTTACG	0	2284	6320	0.0221519	20.6709	0.207482	Fibroblasts	NA	NA	NA	NA	NA	NA	NA	NA	NA	NA	NA	NA	NA	NA	NA	26.2313	23.9797	FibC5
0W_III_E#CGTGTCTCATCATCCC	0	2399	7761	0.0157196	15.1255	18.8955	Fibroblasts	NA	NA	NA	NA	NA	NA	NA	NA	NA	NA	NA	NA	NA	NA	NA	-33.3127	-13.3058	FibC1
0W_III_E#CGTGTCTGTGTCCTCT	0	2646	10266	0.0184103	9.26421	-7.88287	Fibroblasts	NA	NA	NA	NA	NA	NA	NA	NA	NA	NA	NA	NA	NA	NA	NA	-18.0705	-15.6491	FibC1
0W_III_E#CGTGTCTGTTCAGGCC	0	3048	10798	0.016855	13.2238	25.1357	Fibroblasts	NA	NA	NA	NA	NA	NA	NA	NA	NA	NA	NA	NA	NA	NA	NA	-32.9142	-6.99643	FibC1
0W_III_E#CGTGTCTTCAAGATCC	0	874	3240	0.000925926	-13.5584	37.2275	Myocytes	NA	NA	NA	NA	NA	NA	NA	NA	NA	NA	NA	NA	NA	NA	NA	NA	NA	NA
0W_III_E#CGTGTCTTCATTCACT	0	2339	6859	0.0188074	15.4651	18.5404	Fibroblasts	NA	NA	NA	NA	NA	NA	NA	NA	NA	NA	NA	NA	NA	NA	NA	-32.6419	-14.318	FibC1
0W_III_E#CGTGTCTTCCACGCAG	0	2341	5680	0.0301056	26.6563	13.74	Fibroblasts	NA	NA	NA	NA	NA	NA	NA	NA	NA	NA	NA	NA	NA	NA	NA	-28.8309	11.4931	FibC2
0W_III_E#CGTGTCTTCTTCTGGC	0	2325	6626	0.0288258	16.8549	21.9851	Fibroblasts	NA	NA	NA	NA	NA	NA	NA	NA	NA	NA	NA	NA	NA	NA	NA	-31.6252	-9.81914	FibC1
0W_III_E#CGTTAGAAGACAATAC	0	2734	8455	0.032052	21.3798	25.2404	Fibroblasts	NA	NA	NA	NA	NA	NA	NA	NA	NA	NA	NA	NA	NA	NA	NA	-29.186	-17.7774	FibC1
0W_III_E#CGTTAGAAGAGGTAGA	0	3105	11260	0.0202487	14.1036	28.8135	Fibroblasts	NA	NA	NA	NA	NA	NA	NA	NA	NA	NA	NA	NA	NA	NA	NA	-24.8547	-11.5966	FibC1
0W_III_E#CGTTAGAAGGATCGCA	0	3538	11705	0.0233234	-36.2309	-21.7756	Endothelial cells	NA	NA	NA	NA	NA	NA	NA	NA	NA	NA	NA	NA	NA	NA	NA	NA	NA	NA
0W_III_E#CGTTAGACACCACGTG	0	2888	9810	0.0137615	-13.5004	-3.45993	Fibroblasts	NA	NA	NA	NA	NA	NA	NA	NA	NA	NA	NA	NA	NA	NA	NA	-18.2492	-14.4295	FibC1
0W_III_E#CGTTAGACAGCCTATA	0	2006	3944	0.0611055	29.5109	19.7915	Fibroblasts	NA	NA	NA	NA	NA	NA	NA	NA	NA	NA	NA	NA	NA	NA	NA	-27.7677	14.0157	FibC2
0W_III_E#CGTTAGAGTAAACCTC	0	2725	7393	0.0258352	14.7148	21.2527	Fibroblasts	NA	NA	NA	NA	NA	NA	NA	NA	NA	NA	NA	NA	NA	NA	NA	-27.6534	-14.0531	FibC1
0W_III_E#CGTTAGAGTGCATCTA	0	2847	9948	0.0186972	-7.18844	1.29736	Fibroblasts	NA	NA	NA	NA	NA	NA	NA	NA	NA	NA	NA	NA	NA	NA	NA	-20.7221	-13.9926	FibC1
0W_III_E#CGTTAGAGTGCGATAG	0	3021	10135	0.0191416	10.4029	27.9039	Fibroblasts	NA	NA	NA	NA	NA	NA	NA	NA	NA	NA	NA	NA	NA	NA	NA	-27.0948	-7.05212	FibC1
0W_III_E#CGTTAGAGTGGCGAAT	0	3348	12353	0.0137618	14.6498	27.5335	Fibroblasts	NA	NA	NA	NA	NA	NA	NA	NA	NA	NA	NA	NA	NA	NA	NA	-25.3325	-11.99	FibC1
0W_III_E#CGTTAGATCATGTAGC	0	2590	8534	0.0382001	23.5585	24.381	Fibroblasts	NA	NA	NA	NA	NA	NA	NA	NA	NA	NA	NA	NA	NA	NA	NA	-28.4989	-18.4844	FibC1
0W_III_E#CGTTAGATCCTCCTAG	0	4063	19596	0.018218	-1.55477	1.03285	Fibroblasts	NA	NA	NA	NA	NA	NA	NA	NA	NA	NA	NA	NA	NA	NA	NA	-23.1557	-16.1667	FibC1
0W_III_E#CGTTAGATCCTTGCCA	0	3477	13394	0.0242646	-0.532089	2.51145	Fibroblasts	NA	NA	NA	NA	NA	NA	NA	NA	NA	NA	NA	NA	NA	NA	NA	-29.4501	-16.5053	FibC1
0W_III_E#CGTTCTGAGCTCAACT	0	3041	15575	0.00963082	-4.08977	-28.4305	Fibroblasts	NA	NA	NA	NA	NA	NA	NA	NA	NA	NA	NA	NA	NA	NA	NA	18.3925	8.40476	FibC5
0W_III_E#CGTTCTGAGTCCAGGA	0	1112	2542	0.0204563	2.60029	23.8535	Fibroblasts	NA	NA	NA	NA	NA	NA	NA	NA	NA	NA	NA	NA	NA	NA	NA	-30.5287	-9.46302	FibC1
0W_III_E#CGTTCTGGTAAGAGAG	0	3480	15311	0.0114297	-6.36692	-22.6969	Fibroblasts	NA	NA	NA	NA	NA	NA	NA	NA	NA	NA	NA	NA	NA	NA	NA	29.0446	16.1979	FibC5
0W_III_E#CGTTCTGGTCATCGGC	0	2969	10535	0.0139535	-4.52244	4.46299	Fibroblasts	NA	NA	NA	NA	NA	NA	NA	NA	NA	NA	NA	NA	NA	NA	NA	-20.8952	-7.43865	FibC2
0W_III_E#CGTTCTGGTCATGCCG	0	3328	15312	0.0205068	-1.73308	2.42386	Fibroblasts	NA	NA	NA	NA	NA	NA	NA	NA	NA	NA	NA	NA	NA	NA	NA	-24.6425	-17.894	FibC1
0W_III_E#CGTTCTGGTTCCACTC	0	1868	5364	0.0275913	27.4871	13.665	Fibroblasts	NA	NA	NA	NA	NA	NA	NA	NA	NA	NA	NA	NA	NA	NA	NA	-28.5861	11.9745	FibC2
0W_III_E#CGTTGGGAGCCACGCT	0	3643	13301	0.0084956	-5.13934	2.77229	Fibroblasts	NA	NA	NA	NA	NA	NA	NA	NA	NA	NA	NA	NA	NA	NA	NA	-23.7948	-14.9823	FibC1
0W_III_E#CGTTGGGCACATTCGA	0	4150	16485	0.0311799	22.013	28.4878	Fibroblasts	NA	NA	NA	NA	NA	NA	NA	NA	NA	NA	NA	NA	NA	NA	NA	-30.671	-16.9643	FibC1
0W_III_E#CGTTGGGCACGAAGCA	0	4694	20878	0.0139381	21.4868	30.0001	Fibroblasts	NA	NA	NA	NA	NA	NA	NA	NA	NA	NA	NA	NA	NA	NA	NA	-29.2125	-8.42167	FibC1
0W_III_E#CGTTGGGCACGCGAAA	0	2194	5345	0.0256314	20.9608	15.963	Fibroblasts	NA	NA	NA	NA	NA	NA	NA	NA	NA	NA	NA	NA	NA	NA	NA	-30.5161	12.0704	FibC2
0W_III_E#CGTTGGGCACTTGGAT	0	2621	10634	0.0160805	-9.12968	-4.50841	Fibroblasts	NA	NA	NA	NA	NA	NA	NA	NA	NA	NA	NA	NA	NA	NA	NA	-18.4159	-14.7867	FibC1
0W_III_E#CGTTGGGCATCGATGT	0	3679	15772	0.0162313	-5.77424	-3.93661	Fibroblasts	NA	NA	NA	NA	NA	NA	NA	NA	NA	NA	NA	NA	NA	NA	NA	-18.1094	-14.9528	FibC1
0W_III_E#CGTTGGGCATCTCCCA	0	2341	7550	0.0242384	8.52591	17.4436	Fibroblasts	NA	NA	NA	NA	NA	NA	NA	NA	NA	NA	NA	NA	NA	NA	NA	-10.4324	-11.7061	FibC3
0W_III_E#CGTTGGGGTCGCATAT	0	3236	11723	0.0135631	3.98263	4.22831	Fibroblasts	NA	NA	NA	NA	NA	NA	NA	NA	NA	NA	NA	NA	NA	NA	NA	-23.526	-14.2725	FibC1
0W_III_E#CGTTGGGGTCGGCATC	0	2499	7561	0.0321386	18.7147	28.5141	Fibroblasts	NA	NA	NA	NA	NA	NA	NA	NA	NA	NA	NA	NA	NA	NA	NA	-28.3985	-14.223	FibC1
0W_III_E#CGTTGGGTCCAGAGGA	0	2861	9681	0.029749	12.1396	30.9252	Fibroblasts	NA	NA	NA	NA	NA	NA	NA	NA	NA	NA	NA	NA	NA	NA	NA	-26.802	-8.21527	FibC1
0W_III_E#CGTTGGGTCCTTTACA	0	1333	2690	0.0665428	21.6032	8.95297	Fibroblasts	NA	NA	NA	NA	NA	NA	NA	NA	NA	NA	NA	NA	NA	NA	NA	-35.1111	-13.7666	FibC1
0W_III_E#CTAACTTAGAAGGCCT	0	2356	5888	0.0210598	20.354	16.3444	Fibroblasts	NA	NA	NA	NA	NA	NA	NA	NA	NA	NA	NA	NA	NA	NA	NA	-30.408	12.3308	FibC2
0W_III_E#CTAACTTCAAGTTCTG	0	2830	9143	0.0272339	21.233	20.138	Fibroblasts	NA	NA	NA	NA	NA	NA	NA	NA	NA	NA	NA	NA	NA	NA	NA	-33.5526	-15.6966	FibC1
0W_III_E#CTAACTTCACCTCGGA	0	3196	10767	0.0319495	23.9957	26.223	Fibroblasts	NA	NA	NA	NA	NA	NA	NA	NA	NA	NA	NA	NA	NA	NA	NA	-30.7488	-18.9201	FibC1
0W_III_E#CTAACTTCACGGTGTC	0	2590	8952	0.0325067	18.911	28.4939	Fibroblasts	NA	NA	NA	NA	NA	NA	NA	NA	NA	NA	NA	NA	NA	NA	NA	-27.3706	-10.4442	FibC1
0W_III_E#CTAACTTGTACATGTC	0	2155	4820	0.0259336	11.6444	24.1161	Fibroblasts	NA	NA	NA	NA	NA	NA	NA	NA	NA	NA	NA	NA	NA	NA	NA	-29.6347	-5.27221	FibC1
0W_III_E#CTAACTTGTATATCCG	0	1218	4598	0.00217486	-3.89486	35.7991	Myocytes	NA	NA	NA	NA	NA	NA	NA	NA	NA	NA	NA	NA	NA	NA	NA	NA	NA	NA
0W_III_E#CTAACTTGTCTAGGTT	0	3702	13493	0.0167494	18.1806	25.7589	Fibroblasts	NA	NA	NA	NA	NA	NA	NA	NA	NA	NA	NA	NA	NA	NA	NA	-31.0642	-13.6481	FibC1
0W_III_E#CTAACTTGTCTCTCGT	0	2729	9942	0.0200161	17.3077	22.0691	Fibroblasts	NA	NA	NA	NA	NA	NA	NA	NA	NA	NA	NA	NA	NA	NA	NA	-31.9369	-12.7422	FibC1
0W_III_E#CTAACTTTCCAAAGTC	0	1981	4777	0.0169562	16.6966	14.1809	Fibroblasts	NA	NA	NA	NA	NA	NA	NA	NA	NA	NA	NA	NA	NA	NA	NA	-32.303	-11.1257	FibC1
0W_III_E#CTAACTTTCCAGAGGA	0	3511	14334	0.0159062	-7.18054	-22.335	Fibroblasts	NA	NA	NA	NA	NA	NA	NA	NA	NA	NA	NA	NA	NA	NA	NA	29.7693	13.7154	FibC5
0W_III_E#CTAACTTTCCCATTAT	0	2715	7975	0.021442	29.7467	-1.49636	Fibroblasts	NA	NA	NA	NA	NA	NA	NA	NA	NA	NA	NA	NA	NA	NA	NA	-9.69924	22.9754	FibC5
0W_III_E#CTAACTTTCTGCAGTA	0	3315	11773	0.0186019	19.4354	25.4187	Fibroblasts	NA	NA	NA	NA	NA	NA	NA	NA	NA	NA	NA	NA	NA	NA	NA	-31.31	-18.1581	FibC1
0W_III_E#CTAAGACAGAGTAAGG	0	2540	7855	0.0169319	15.7666	23.0265	Fibroblasts	NA	NA	NA	NA	NA	NA	NA	NA	NA	NA	NA	NA	NA	NA	NA	-31.0552	-11.6395	FibC1
0W_III_E#CTAAGACAGATCACGG	0	1011	3243	0.00400863	-13.6135	37.0259	Myocytes	NA	NA	NA	NA	NA	NA	NA	NA	NA	NA	NA	NA	NA	NA	NA	NA	NA	NA
0W_III_E#CTAAGACCAAGCGCTC	0	3127	10049	0.0235844	12.9751	28.8202	Fibroblasts	NA	NA	NA	NA	NA	NA	NA	NA	NA	NA	NA	NA	NA	NA	NA	-25.7288	-5.73184	FibC3
0W_III_E#CTAAGACCAATGTAAG	0	1909	3732	0.045552	10.0607	31.317	Fibroblasts	NA	NA	NA	NA	NA	NA	NA	NA	NA	NA	NA	NA	NA	NA	NA	-28.1081	-5.08591	FibC1
0W_III_E#CTAAGACCACCACCAG	0	3115	11666	0.0493742	26.7319	24.1608	Fibroblasts	NA	NA	NA	NA	NA	NA	NA	NA	NA	NA	NA	NA	NA	NA	NA	-23.6936	-12.4954	FibC1
0W_III_E#CTAAGACCATTGGGCC	0	4223	20756	0.0153209	-3.2626	0.870116	Fibroblasts	NA	NA	NA	NA	NA	NA	NA	NA	NA	NA	NA	NA	NA	NA	NA	-22.0459	-10.1255	FibC1
0W_III_E#CTAAGACGTCCGAGTC	0	2914	9963	0.0152564	10.899	-3.1657	Fibroblasts	NA	NA	NA	NA	NA	NA	NA	NA	NA	NA	NA	NA	NA	NA	NA	-30.3201	8.71567	FibC2
0W_III_E#CTAAGACGTCGTCTTC	0	3355	13274	0.0172518	18.0812	24.8514	Fibroblasts	NA	NA	NA	NA	NA	NA	NA	NA	NA	NA	NA	NA	NA	NA	NA	-26.1291	-11.6913	FibC1
0W_III_E#CTAAGACGTGTCCTCT	0	3415	14130	0.0135881	-1.90141	3.66366	Fibroblasts	NA	NA	NA	NA	NA	NA	NA	NA	NA	NA	NA	NA	NA	NA	NA	-22.9233	-15.4695	FibC1
0W_III_E#CTAAGACTCACAAACC	0	3098	9444	0.0191656	14.07	-6.11822	Fibroblasts	NA	NA	NA	NA	NA	NA	NA	NA	NA	NA	NA	NA	NA	NA	NA	-18.5491	12.5269	FibC2
0W_III_E#CTAAGACTCCGTAGGC	0	2099	5980	0.0571906	29.2033	20.0377	Fibroblasts	NA	NA	NA	NA	NA	NA	NA	NA	NA	NA	NA	NA	NA	NA	NA	-29.1107	13.9877	FibC2
0W_III_E#CTAAGACTCGACGGAA	0	1840	4179	0.0667624	21.7927	8.04031	Fibroblasts	NA	NA	NA	NA	NA	NA	NA	NA	NA	NA	NA	NA	NA	NA	NA	-26.6916	-13.8478	FibC1
0W_III_E#CTAAGACTCGTTTATC	0	2325	7072	0.022483	34.1072	3.4341	Fibroblasts	NA	NA	NA	NA	NA	NA	NA	NA	NA	NA	NA	NA	NA	NA	NA	-12.3142	21.2405	FibC5
0W_III_E#CTAATGGAGGCTCAGA	0	3349	13612	0.0249045	-0.252728	2.55647	Fibroblasts	NA	NA	NA	NA	NA	NA	NA	NA	NA	NA	NA	NA	NA	NA	NA	-23.5283	-14.6447	FibC1
0W_III_E#CTAATGGCAATCGAAA	0	902	3091	0.00873504	-16.449	32.8838	Myocytes	NA	NA	NA	NA	NA	NA	NA	NA	NA	NA	NA	NA	NA	NA	NA	NA	NA	NA
0W_III_E#CTAATGGCATCTACGA	0	3270	11212	0.0183732	12.9513	27.5243	Fibroblasts	NA	NA	NA	NA	NA	NA	NA	NA	NA	NA	NA	NA	NA	NA	NA	-29.0011	-6.33579	FibC1
0W_III_E#CTAATGGGTAGGCTGA	0	3693	13423	0.0194442	23.2843	18.0403	Fibroblasts	NA	NA	NA	NA	NA	NA	NA	NA	NA	NA	NA	NA	NA	NA	NA	-35.3251	-8.26132	FibC1
0W_III_E#CTAATGGGTCTTCAAG	0	2670	7975	0.0193103	21.8628	16.1619	Fibroblasts	NA	NA	NA	NA	NA	NA	NA	NA	NA	NA	NA	NA	NA	NA	NA	-34.9983	-7.04747	FibC1
0W_III_E#CTAATGGTCACCGTAA	0	4356	21517	0.0239346	-1.8666	0.803171	Fibroblasts	NA	NA	NA	NA	NA	NA	NA	NA	NA	NA	NA	NA	NA	NA	NA	-24.2228	-17.4784	FibC1
0W_III_E#CTAATGGTCCGTACAA	0	2678	8770	0.0209806	9.44995	23.8786	Fibroblasts	NA	NA	NA	NA	NA	NA	NA	NA	NA	NA	NA	NA	NA	NA	NA	-26.4533	-11.6132	FibC6
0W_III_E#CTAATGGTCTAGAGTC	0	2722	9800	0.0176531	-3.46227	4.44459	Fibroblasts	NA	NA	NA	NA	NA	NA	NA	NA	NA	NA	NA	NA	NA	NA	NA	-22.3768	-17.3357	FibC1
0W_III_E#CTACACCAGAAGATTC	0	1849	3924	0.0252294	28.6785	11.4083	Fibroblasts	NA	NA	NA	NA	NA	NA	NA	NA	NA	NA	NA	NA	NA	NA	NA	-27.299	10.0204	FibC2
0W_III_E#CTACACCCAAGGTGTG	0	3147	10773	0.0315604	19.1565	28.5945	Fibroblasts	NA	NA	NA	NA	NA	NA	NA	NA	NA	NA	NA	NA	NA	NA	NA	-28.6123	-13.1924	FibC1
0W_III_E#CTACACCCATAGTAAG	0	2788	9955	0.01999	10.8067	25.7768	Fibroblasts	NA	NA	NA	NA	NA	NA	NA	NA	NA	NA	NA	NA	NA	NA	NA	-29.4025	-10.2933	FibC1
0W_III_E#CTACACCGTCTAGTGT	0	1903	4682	0.0290474	29.4969	2.29203	Fibroblasts	NA	NA	NA	NA	NA	NA	NA	NA	NA	NA	NA	NA	NA	NA	NA	-31.231	9.27473	FibC2
0W_III_E#CTACACCTCAACCATG	0	3457	15379	0.0119644	-9.07424	0.311095	Fibroblasts	NA	NA	NA	NA	NA	NA	NA	NA	NA	NA	NA	NA	NA	NA	NA	-22.1835	-9.28028	FibC1
0W_III_E#CTACACCTCCGCATCT	0	3036	10187	0.0183567	20.5094	1.00638	Fibroblasts	NA	NA	NA	NA	NA	NA	NA	NA	NA	NA	NA	NA	NA	NA	NA	26.2591	23.6493	FibC5
0W_III_E#CTACACCTCTCGATGA	0	3867	16327	0.0139034	-3.95703	-0.374796	Fibroblasts	NA	NA	NA	NA	NA	NA	NA	NA	NA	NA	NA	NA	NA	NA	NA	-22.0915	-13.2064	FibC1
0W_III_E#CTACACCTCTTGACGA	0	3278	11563	0.0122806	14.9289	21.9526	Fibroblasts	NA	NA	NA	NA	NA	NA	NA	NA	NA	NA	NA	NA	NA	NA	NA	-25.0359	-12.4601	FibC1
0W_III_E#CTACATTAGGCTACGA	0	3944	17805	0.0164561	-3.31947	-0.93593	Fibroblasts	NA	NA	NA	NA	NA	NA	NA	NA	NA	NA	NA	NA	NA	NA	NA	-22.4542	-15.5869	FibC1
0W_III_E#CTACATTAGTACGTTC	0	4555	21132	0.0160893	-7.0026	-21.5862	Fibroblasts	NA	NA	NA	NA	NA	NA	NA	NA	NA	NA	NA	NA	NA	NA	NA	28.036	14.1259	FibC5
0W_III_E#CTACATTCAGTATAAG	0	3164	10338	0.0140259	21.3402	15.1744	Fibroblasts	NA	NA	NA	NA	NA	NA	NA	NA	NA	NA	NA	NA	NA	NA	NA	-30.4237	10.4872	FibC2
0W_III_E#CTACATTCATGTTCCC	0	3019	11338	0.0224025	19.2183	25.1435	Fibroblasts	NA	NA	NA	NA	NA	NA	NA	NA	NA	NA	NA	NA	NA	NA	NA	-31.1898	-15.9299	FibC1
0W_III_E#CTACATTGTTAGTGGG	0	3403	11823	0.0164087	17.7054	25.7561	Fibroblasts	NA	NA	NA	NA	NA	NA	NA	NA	NA	NA	NA	NA	NA	NA	NA	-30.2426	-12.125	FibC1
0W_III_E#CTACATTTCAAACGGG	0	3004	12889	0.0115602	-5.06181	-23.7552	Fibroblasts	NA	NA	NA	NA	NA	NA	NA	NA	NA	NA	NA	NA	NA	NA	NA	19.8726	9.2342	FibC5
0W_III_E#CTACATTTCTGATTCT	0	1555	6967	0.00215301	-2.74111	37.1998	Myocytes	NA	NA	NA	NA	NA	NA	NA	NA	NA	NA	NA	NA	NA	NA	NA	NA	NA	NA
0W_III_E#CTACCCAAGATGCCAG	0	3396	13250	0.0190943	-2.86779	-2.41645	Fibroblasts	NA	NA	NA	NA	NA	NA	NA	NA	NA	NA	NA	NA	NA	NA	NA	-22.2886	-14.8358	FibC1
0W_III_E#CTACCCAAGTGCCAGA	0	2623	8860	0.0301354	20.8014	23.1317	Fibroblasts	NA	NA	NA	NA	NA	NA	NA	NA	NA	NA	NA	NA	NA	NA	NA	-26.9666	-15.4827	FibC1
0W_III_E#CTACCCAAGTGTTAGA	0	3500	13635	0.0155482	14.7814	29.0586	Fibroblasts	NA	NA	NA	NA	NA	NA	NA	NA	NA	NA	NA	NA	NA	NA	NA	-25.2205	-11.4678	FibC1
0W_III_E#CTACCCACAAAGCAAT	0	2445	8178	0.0242113	15.2299	24.4999	Fibroblasts	NA	NA	NA	NA	NA	NA	NA	NA	NA	NA	NA	NA	NA	NA	NA	-32.2733	-11.7454	FibC1
0W_III_E#CTACCCACAGCCTTTC	0	3574	15020	0.0141811	-2.95793	-3.38874	Fibroblasts	NA	NA	NA	NA	NA	NA	NA	NA	NA	NA	NA	NA	NA	NA	NA	-22.5846	-16.1217	FibC1
0W_III_E#CTACCCAGTATAATGG	0	3018	9306	0.0189125	-5.81003	2.25311	Fibroblasts	NA	NA	NA	NA	NA	NA	NA	NA	NA	NA	NA	NA	NA	NA	NA	-21.1775	-14.4292	FibC1
0W_III_E#CTACCCAGTCGAATCT	0	1972	10253	0.000585195	1.79532	38.1172	Myocytes	NA	NA	NA	NA	NA	NA	NA	NA	NA	NA	NA	NA	NA	NA	NA	NA	NA	NA
0W_III_E#CTACCCAGTCTGGTCG	0	3025	10891	0.0154256	15.8468	24.5502	Fibroblasts	NA	NA	NA	NA	NA	NA	NA	NA	NA	NA	NA	NA	NA	NA	NA	-31.8098	-12.5864	FibC1
0W_III_E#CTACCCATCCTAGGGC	0	3578	12578	0.0116871	18.8231	0.977168	Fibroblasts	NA	NA	NA	NA	NA	NA	NA	NA	NA	NA	NA	NA	NA	NA	NA	28.1088	23.3306	FibC5
0W_III_E#CTACCCATCGGCGCAT	0	3425	12050	0.0239834	21.2436	26.0241	Fibroblasts	NA	NA	NA	NA	NA	NA	NA	NA	NA	NA	NA	NA	NA	NA	NA	-30.2808	-17.074	FibC1
0W_III_E#CTACGTCAGGAATTAC	0	2931	8302	0.0244519	31.8705	14.3142	Fibroblasts	NA	NA	NA	NA	NA	NA	NA	NA	NA	NA	NA	NA	NA	NA	NA	-26.8279	12.9808	FibC2
0W_III_E#CTACGTCAGGGCACTA	0	2792	8906	0.0175163	1.8969	-26.8066	Fibroblasts	NA	NA	NA	NA	NA	NA	NA	NA	NA	NA	NA	NA	NA	NA	NA	12.9386	14.4182	FibC4
0W_III_E#CTACGTCCAGCATGAG	0	3906	16029	0.0146609	13.7037	31.5405	Fibroblasts	NA	NA	NA	NA	NA	NA	NA	NA	NA	NA	NA	NA	NA	NA	NA	-27.0436	-7.22159	FibC1
0W_III_E#CTACGTCCATACTACG	0	2446	7742	0.0167915	1.42298	7.91247	Fibroblasts	NA	NA	NA	NA	NA	NA	NA	NA	NA	NA	NA	NA	NA	NA	NA	-33.5698	-13.8879	FibC1
0W_III_E#CTACGTCCATCCAACA	0	2125	11425	0.0038512	3.82567	39.2507	Myocytes	NA	NA	NA	NA	NA	NA	NA	NA	NA	NA	NA	NA	NA	NA	NA	NA	NA	NA
0W_III_E#CTACGTCGTCTGGAGA	0	4209	17706	0.0172258	17.0794	30.9205	Fibroblasts	NA	NA	NA	NA	NA	NA	NA	NA	NA	NA	NA	NA	NA	NA	NA	-30.8295	-9.79036	FibC1
0W_III_E#CTACGTCGTGCCTGTG	0	2441	7083	0.0220246	21.6725	16.0708	Fibroblasts	NA	NA	NA	NA	NA	NA	NA	NA	NA	NA	NA	NA	NA	NA	NA	-35.6953	-7.87945	FibC1
0W_III_E#CTACGTCTCGCCAAAT	0	3138	11123	0.0153736	4.11597	4.20835	Fibroblasts	NA	NA	NA	NA	NA	NA	NA	NA	NA	NA	NA	NA	NA	NA	NA	-34.5088	-9.68102	FibC1
0W_III_E#CTAGAGTAGATGCGAC	0	3864	14838	0.0177922	15.3933	31.1124	Fibroblasts	NA	NA	NA	NA	NA	NA	NA	NA	NA	NA	NA	NA	NA	NA	NA	-31.0805	-7.01566	FibC1
0W_III_E#CTAGAGTAGCCACCTG	0	3382	11410	0.0331288	19.8811	28.2771	Fibroblasts	NA	NA	NA	NA	NA	NA	NA	NA	NA	NA	NA	NA	NA	NA	NA	-29.9448	-14.5303	FibC1
0W_III_E#CTAGAGTAGCCGCCTA	0	2359	6869	0.0260591	17.4064	22.1888	Fibroblasts	NA	NA	NA	NA	NA	NA	NA	NA	NA	NA	NA	NA	NA	NA	NA	-31.1376	-10.7171	FibC1
0W_III_E#CTAGAGTAGGATGGAA	0	2172	5158	0.0195812	14.3934	16.7982	Fibroblasts	NA	NA	NA	NA	NA	NA	NA	NA	NA	NA	NA	NA	NA	NA	NA	-34.063	-8.16291	FibC1
0W_III_E#CTAGAGTAGGTGATTA	0	2844	8214	0.0133918	13.6065	17.8553	Fibroblasts	NA	NA	NA	NA	NA	NA	NA	NA	NA	NA	NA	NA	NA	NA	NA	-34.6406	-13.5367	FibC1
0W_III_E#CTAGAGTGTAAGCACG	0	2983	9943	0.0222267	14.1554	26.7011	Fibroblasts	NA	NA	NA	NA	NA	NA	NA	NA	NA	NA	NA	NA	NA	NA	NA	-29.9039	-9.8944	FibC1
0W_III_E#CTAGAGTGTGTTGAGG	0	3127	9901	0.022119	10.8267	29.8332	Fibroblasts	NA	NA	NA	NA	NA	NA	NA	NA	NA	NA	NA	NA	NA	NA	NA	-27.1548	-6.51648	FibC1
0W_III_E#CTAGAGTGTTCCATGA	0	3114	12091	0.0172029	-8.30908	-4.06099	Fibroblasts	NA	NA	NA	NA	NA	NA	NA	NA	NA	NA	NA	NA	NA	NA	NA	-19.4941	-14.8714	FibC1
0W_III_E#CTAGAGTTCGTATCAG	0	1646	4133	0.0292766	31.5801	2.55699	Fibroblasts	NA	NA	NA	NA	NA	NA	NA	NA	NA	NA	NA	NA	NA	NA	NA	-10.816	20.3415	FibC5
0W_III_E#CTAGAGTTCTTCGAGA	0	1445	6454	0	-2.33488	36.6007	Myocytes	NA	NA	NA	NA	NA	NA	NA	NA	NA	NA	NA	NA	NA	NA	NA	NA	NA	NA
0W_III_E#CTAGCCTAGTACATGA	0	3011	9159	0.0473851	25.3764	21.8817	Fibroblasts	NA	NA	NA	NA	NA	NA	NA	NA	NA	NA	NA	NA	NA	NA	NA	-30.8714	-7.8679	FibC1
0W_III_E#CTAGCCTCAATAACGA	0	2866	8626	0.00799907	12.1755	-17.9415	Fibroblasts	NA	NA	NA	NA	NA	NA	NA	NA	NA	NA	NA	NA	NA	NA	NA	-1.02934	21.1943	FibC4
0W_III_E#CTAGCCTCACACCGCA	0	2235	6739	0.029678	20.7611	23.6457	Fibroblasts	NA	NA	NA	NA	NA	NA	NA	NA	NA	NA	NA	NA	NA	NA	NA	-28.3686	-12.2768	FibC1
0W_III_E#CTAGCCTCAGATCGGA	0	1924	4833	0.0349679	23.791	21.0402	Fibroblasts	NA	NA	NA	NA	NA	NA	NA	NA	NA	NA	NA	NA	NA	NA	NA	-34.2054	-7.90317	FibC1
0W_III_E#CTAGCCTCATAGTAAG	0	3552	12463	0.0139613	23.4716	17.5887	Fibroblasts	NA	NA	NA	NA	NA	NA	NA	NA	NA	NA	NA	NA	NA	NA	NA	-34.1455	-7.06494	FibC1
0W_III_E#CTAGCCTCATGCAATC	0	3577	13857	0.0189796	0.00456825	3.11903	Fibroblasts	NA	NA	NA	NA	NA	NA	NA	NA	NA	NA	NA	NA	NA	NA	NA	-23.0291	-16.7637	FibC1
0W_III_E#CTAGCCTGTCGCTTTC	0	3277	13878	0.020464	-1.63693	2.63922	Fibroblasts	NA	NA	NA	NA	NA	NA	NA	NA	NA	NA	NA	NA	NA	NA	NA	-24.4262	-16.3837	FibC1
0W_III_E#CTAGCCTGTGCGAAAC	0	3437	13039	0.0167191	18.3412	25.4831	Fibroblasts	NA	NA	NA	NA	NA	NA	NA	NA	NA	NA	NA	NA	NA	NA	NA	-30.5165	-14.5042	FibC1
0W_III_E#CTAGCCTGTTCGTTGA	0	3432	14525	0.0179002	-7.96262	-0.975142	Fibroblasts	NA	NA	NA	NA	NA	NA	NA	NA	NA	NA	NA	NA	NA	NA	NA	-18.7057	-12.1067	FibC1
0W_III_E#CTAGCCTGTTGAGGTG	0	2771	8151	0.0287081	9.55986	21.5493	Fibroblasts	NA	NA	NA	NA	NA	NA	NA	NA	NA	NA	NA	NA	NA	NA	NA	-28.3921	-19.7489	FibC1
0W_III_E#CTAGCCTTCAAACAAG	0	3186	10793	0.0161216	10.8665	-15.2474	Fibroblasts	NA	NA	NA	NA	NA	NA	NA	NA	NA	NA	NA	NA	NA	NA	NA	-1.39954	6.45935	FibC3
0W_III_E#CTAGCCTTCAACACAC	0	3024	10862	0.0112318	-2.16867	5.48006	Fibroblasts	NA	NA	NA	NA	NA	NA	NA	NA	NA	NA	NA	NA	NA	NA	NA	-25.8355	-15.954	FibC1
0W_III_E#CTAGCCTTCAAGGCTT	0	3527	12895	0.0148119	-6.38832	1.87016	Fibroblasts	NA	NA	NA	NA	NA	NA	NA	NA	NA	NA	NA	NA	NA	NA	NA	-22.6203	-12.1943	FibC1
0W_III_E#CTAGTGAAGCGTCTAT	0	2947	10613	0.0232733	19.5133	23.914	Fibroblasts	NA	NA	NA	NA	NA	NA	NA	NA	NA	NA	NA	NA	NA	NA	NA	-34.7021	-10.8341	FibC1
0W_III_E#CTAGTGAAGGATTCGG	0	1930	4585	0.0239913	10.9335	23.9625	Fibroblasts	NA	NA	NA	NA	NA	NA	NA	NA	NA	NA	NA	NA	NA	NA	NA	-28.7472	-8.40677	FibC1
0W_III_E#CTAGTGACAAGTCTGT	0	1535	4367	0.0212961	11.2212	21.4142	Fibroblasts	NA	NA	NA	NA	NA	NA	NA	NA	NA	NA	NA	NA	NA	NA	NA	-32.1574	-11.2618	FibC1
0W_III_E#CTAGTGACATGTAAGA	0	2485	8671	0.0184544	30.6706	1.24089	Fibroblasts	NA	NA	NA	NA	NA	NA	NA	NA	NA	NA	NA	NA	NA	NA	NA	-11.1884	19.8704	FibC2
0W_III_E#CTAGTGAGTATAAACG	0	2582	7408	0.025243	32.4279	13.4917	Fibroblasts	NA	NA	NA	NA	NA	NA	NA	NA	NA	NA	NA	NA	NA	NA	NA	-27.8792	11.1693	FibC2
0W_III_E#CTAGTGATCACCACCT	0	1121	3928	0.0112016	-5.17645	37.1621	Myocytes	NA	NA	NA	NA	NA	NA	NA	NA	NA	NA	NA	NA	NA	NA	NA	NA	NA	NA
0W_III_E#CTAGTGATCTGTGCAA	0	2624	8613	0.0227563	15.4891	20.77	Fibroblasts	NA	NA	NA	NA	NA	NA	NA	NA	NA	NA	NA	NA	NA	NA	NA	-29.7613	-13.7965	FibC1
0W_III_E#CTAGTGATCTTGAGGT	0	2513	6881	0.0158407	-11.3481	1.86924	Fibroblasts	NA	NA	NA	NA	NA	NA	NA	NA	NA	NA	NA	NA	NA	NA	NA	-22.2902	-9.58101	FibC1
0W_III_E#CTCACACAGAGCTTCT	0	1600	4066	0.0346778	17.7668	21.0843	Fibroblasts	NA	NA	NA	NA	NA	NA	NA	NA	NA	NA	NA	NA	NA	NA	NA	-28.1998	-15.772	FibC1
0W_III_E#CTCACACAGCCAGAAC	0	3898	14509	0.00964918	18.3886	0.675475	Fibroblasts	NA	NA	NA	NA	NA	NA	NA	NA	NA	NA	NA	NA	NA	NA	NA	27.2762	23.3415	FibC5
0W_III_E#CTCACACCACACAGAG	0	978	2717	0.0165624	-5.46381	40.624	Myocytes	NA	NA	NA	NA	NA	NA	NA	NA	NA	NA	NA	NA	NA	NA	NA	NA	NA	NA
0W_III_E#CTCACACCACCAGCAC	0	1385	3037	0.037537	19.6801	20.3469	Fibroblasts	NA	NA	NA	NA	NA	NA	NA	NA	NA	NA	NA	NA	NA	NA	NA	-35.5392	-12.2251	FibC1
0W_III_E#CTCACACGTTGCGTTA	0	3521	13160	0.0192249	16.9755	26.7789	Fibroblasts	NA	NA	NA	NA	NA	NA	NA	NA	NA	NA	NA	NA	NA	NA	NA	-31.3922	-13.9344	FibC1
0W_III_E#CTCACACGTTTAGGAA	0	1282	5332	0.000187547	-10.7392	37.5053	Myocytes	NA	NA	NA	NA	NA	NA	NA	NA	NA	NA	NA	NA	NA	NA	NA	NA	NA	NA
0W_III_E#CTCACACTCGCTTGTC	0	2512	6674	0.0224753	29.1006	12.355	Fibroblasts	NA	NA	NA	NA	NA	NA	NA	NA	NA	NA	NA	NA	NA	NA	NA	-27.9258	11.0137	FibC2
0W_III_E#CTCACACTCTGATACG	0	2942	8540	0.0235363	19.8114	18.9357	Fibroblasts	NA	NA	NA	NA	NA	NA	NA	NA	NA	NA	NA	NA	NA	NA	NA	-34.673	-12.7423	FibC1
0W_III_E#CTCAGAAAGAATTGTG	0	3231	10751	0.0263231	21.0566	25.8797	Fibroblasts	NA	NA	NA	NA	NA	NA	NA	NA	NA	NA	NA	NA	NA	NA	NA	-28.5676	-12.2257	FibC1
0W_III_E#CTCAGAAAGCGTTGCC	0	2560	7315	0.022283	32.2151	3.58784	Fibroblasts	NA	NA	NA	NA	NA	NA	NA	NA	NA	NA	NA	NA	NA	NA	NA	-31.2362	9.29866	FibC2
0W_III_E#CTCAGAACAATAAGCA	0	2452	7643	0.0176632	34.5322	-5.22698	Fibroblasts	NA	NA	NA	NA	NA	NA	NA	NA	NA	NA	NA	NA	NA	NA	NA	-11.2239	22.3563	FibC5
0W_III_E#CTCAGAACAGCCACCA	0	2851	9837	0.0282606	20.727	25.7085	Fibroblasts	NA	NA	NA	NA	NA	NA	NA	NA	NA	NA	NA	NA	NA	NA	NA	-29.476	-17.6674	FibC1
0W_III_E#CTCAGAACATGTAGTC	0	2727	7901	0.023921	16.6082	22.1739	Fibroblasts	NA	NA	NA	NA	NA	NA	NA	NA	NA	NA	NA	NA	NA	NA	NA	-31.2571	-11.6252	FibC1
0W_III_E#CTCAGAAGTCCGCTGA	0	3375	12686	0.012297	16.5922	23.7647	Fibroblasts	NA	NA	NA	NA	NA	NA	NA	NA	NA	NA	NA	NA	NA	NA	NA	-32.1825	-13.9522	FibC1
0W_III_E#CTCAGAAGTCCTGCTT	0	2605	7705	0.0151849	16.7891	16.8794	Fibroblasts	NA	NA	NA	NA	NA	NA	NA	NA	NA	NA	NA	NA	NA	NA	NA	-33.9934	-7.88103	FibC1
0W_III_E#CTCAGAAGTGTTCGAT	0	2370	5876	0.0222941	7.22108	-41.6574	Endothelial cells	NA	NA	NA	NA	NA	NA	NA	NA	NA	NA	NA	NA	NA	NA	NA	NA	NA	NA
0W_III_E#CTCAGAAGTTGGGACA	0	2642	8597	0.01675	10.009	25.4005	Fibroblasts	NA	NA	NA	NA	NA	NA	NA	NA	NA	NA	NA	NA	NA	NA	NA	-29.2439	-9.4509	FibC1
0W_III_E#CTCAGAATCGAATCCA	0	3007	11096	0.0192862	19.938	25.618	Fibroblasts	NA	NA	NA	NA	NA	NA	NA	NA	NA	NA	NA	NA	NA	NA	NA	-29.6726	-18.1495	FibC1
0W_III_E#CTCAGAATCGCGGATC	0	4139	19249	0.0173516	14.3464	32.0166	Fibroblasts	NA	NA	NA	NA	NA	NA	NA	NA	NA	NA	NA	NA	NA	NA	NA	-26.7052	-8.19575	FibC1
0W_III_E#CTCATTAAGTTCGCGC	0	2788	9165	0.0142935	-11.834	-0.149497	Fibroblasts	NA	NA	NA	NA	NA	NA	NA	NA	NA	NA	NA	NA	NA	NA	NA	-21.7979	-10.4455	FibC1
0W_III_E#CTCATTACAGCATACT	0	1816	4947	0.0390135	24.0344	2.51351	Fibroblasts	NA	NA	NA	NA	NA	NA	NA	NA	NA	NA	NA	NA	NA	NA	NA	24.742	20.8989	FibC5
0W_III_E#CTCATTACAGTGAGTG	0	1132	2551	0.0364563	21.4053	17.0042	Fibroblasts	NA	NA	NA	NA	NA	NA	NA	NA	NA	NA	NA	NA	NA	NA	NA	-23.5914	-1.97052	FibC2
0W_III_E#CTCATTATCAACTCTT	0	3857	15133	0.0166523	13.9445	31.4698	Fibroblasts	NA	NA	NA	NA	NA	NA	NA	NA	NA	NA	NA	NA	NA	NA	NA	-27.8422	-6.96236	FibC1
0W_III_E#CTCATTATCGAGAGCA	0	2561	8902	0.0180858	7.24231	-24.9462	Fibroblasts	NA	NA	NA	NA	NA	NA	NA	NA	NA	NA	NA	NA	NA	NA	NA	8.15998	22.293	FibC4
0W_III_E#CTCCTAGAGTGTGGCA	0	2763	9298	0.012906	-5.75836	-29.4143	Fibroblasts	NA	NA	NA	NA	NA	NA	NA	NA	NA	NA	NA	NA	NA	NA	NA	28.0017	12.2282	FibC5
0W_III_E#CTCCTAGGTCGCTTTC	0	3119	11308	0.0253803	12.4922	31.0064	Fibroblasts	NA	NA	NA	NA	NA	NA	NA	NA	NA	NA	NA	NA	NA	NA	NA	-26.6925	-7.42288	FibC1
0W_III_E#CTCCTAGGTTCGTTGA	0	3425	12144	0.0203393	18.454	25.7382	Fibroblasts	NA	NA	NA	NA	NA	NA	NA	NA	NA	NA	NA	NA	NA	NA	NA	-28.6856	-12.1904	FibC1
0W_III_E#CTCCTAGTCCAGAGGA	0	3946	15603	0.025572	20.5234	29.3405	Fibroblasts	NA	NA	NA	NA	NA	NA	NA	NA	NA	NA	NA	NA	NA	NA	NA	-30.4381	-14.5425	FibC1
0W_III_E#CTCCTAGTCCAGTATG	0	2882	10165	0.0152484	12.5663	-20.9543	Fibroblasts	NA	NA	NA	NA	NA	NA	NA	NA	NA	NA	NA	NA	NA	NA	NA	-0.376036	21.2295	FibC4
0W_III_E#CTCCTAGTCCTCTAGC	0	2585	6783	0.0347929	21.9873	24.1962	Fibroblasts	NA	NA	NA	NA	NA	NA	NA	NA	NA	NA	NA	NA	NA	NA	NA	-27.8854	-18.5414	FibC1
0W_III_E#CTCGAAAGTAAGTAGT	0	3049	11179	0.0164594	16.0961	20.8093	Fibroblasts	NA	NA	NA	NA	NA	NA	NA	NA	NA	NA	NA	NA	NA	NA	NA	-31.7535	-12.9252	FibC1
0W_III_E#CTCGAAAGTGAGCGAT	0	2860	9415	0.0228359	20.5224	25.4945	Fibroblasts	NA	NA	NA	NA	NA	NA	NA	NA	NA	NA	NA	NA	NA	NA	NA	-29.023	-19.9786	FibC1
0W_III_E#CTCGAAAGTGGGTCAA	0	2839	9433	0.0172798	16.3591	22.9994	Fibroblasts	NA	NA	NA	NA	NA	NA	NA	NA	NA	NA	NA	NA	NA	NA	NA	-30.4597	-16.7336	FibC1
0W_III_E#CTCGAAATCACGAAGG	0	3565	14208	0.0161177	19.2817	26.4812	Fibroblasts	NA	NA	NA	NA	NA	NA	NA	NA	NA	NA	NA	NA	NA	NA	NA	-28.4481	-12.3001	FibC1
0W_III_E#CTCGAAATCTTCAACT	0	3456	13375	0.0184673	19.6024	24.9321	Fibroblasts	NA	NA	NA	NA	NA	NA	NA	NA	NA	NA	NA	NA	NA	NA	NA	-31.6133	-15.7064	FibC1
0W_III_E#CTCGAGGAGACGACGT	0	3016	10098	0.0221826	18.3726	23.4225	Fibroblasts	NA	NA	NA	NA	NA	NA	NA	NA	NA	NA	NA	NA	NA	NA	NA	-32.706	-14.9805	FibC1
0W_III_E#CTCGAGGAGAGACTTA	0	2915	11844	0.0171395	-7.75367	-1.16433	Fibroblasts	NA	NA	NA	NA	NA	NA	NA	NA	NA	NA	NA	NA	NA	NA	NA	-21.025	-12.4799	FibC1
0W_III_E#CTCGAGGCATAAGACA	0	2503	8451	0.0165661	-8.14936	-30.1697	Fibroblasts	NA	NA	NA	NA	NA	NA	NA	NA	NA	NA	NA	NA	NA	NA	NA	17.8821	13.0449	FibC5
0W_III_E#CTCGAGGCATCGGAAG	0	1404	3420	0.022807	35.5773	-7.40789	Fibroblasts	NA	NA	NA	NA	NA	NA	NA	NA	NA	NA	NA	NA	NA	NA	NA	-13.2692	29.7784	FibC5
0W_III_E#CTCGAGGGTTAGTGGG	0	3378	15004	0.0170621	-3.93855	-1.016	Fibroblasts	NA	NA	NA	NA	NA	NA	NA	NA	NA	NA	NA	NA	NA	NA	NA	-21.7953	-12.2457	FibC1
0W_III_E#CTCGAGGTCAACGCTA	0	2870	9388	0.0203451	22.6287	16.0736	Fibroblasts	NA	NA	NA	NA	NA	NA	NA	NA	NA	NA	NA	NA	NA	NA	NA	-33.3933	-14.6228	FibC1
0W_III_E#CTCGAGGTCATTGCCC	0	1939	4649	0.0385029	-38.3016	-11.5913	Endothelial cells	NA	NA	NA	NA	NA	NA	NA	NA	NA	NA	NA	NA	NA	NA	NA	NA	NA	NA
0W_III_E#CTCGAGGTCTCTAAGG	0	1776	4060	0.0684729	30.1175	20.2661	Fibroblasts	NA	NA	NA	NA	NA	NA	NA	NA	NA	NA	NA	NA	NA	NA	NA	-27.4625	14.563	FibC2
0W_III_E#CTCGGAGAGAAACGAG	0	2849	19837	0.000151233	7.87413	40.6801	Myocytes	NA	NA	NA	NA	NA	NA	NA	NA	NA	NA	NA	NA	NA	NA	NA	NA	NA	NA
0W_III_E#CTCGGAGAGATGCCTT	0	1267	2480	0.0201613	13.5691	18.5547	Fibroblasts	NA	NA	NA	NA	NA	NA	NA	NA	NA	NA	NA	NA	NA	NA	NA	-33.5663	-10.3244	FibC1
0W_III_E#CTCGGAGGTATATGAG	0	1101	4389	0.00136705	-13.4351	37.3962	Myocytes	NA	NA	NA	NA	NA	NA	NA	NA	NA	NA	NA	NA	NA	NA	NA	NA	NA	NA
0W_III_E#CTCGGAGGTGCTGTAT	0	2566	8719	0.016745	9.00044	27.7014	Fibroblasts	NA	NA	NA	NA	NA	NA	NA	NA	NA	NA	NA	NA	NA	NA	NA	10.8228	8.84286	FibC5
0W_III_E#CTCGGAGGTGGGTATG	0	2456	8510	0.0158637	-4.58739	5.52102	Fibroblasts	NA	NA	NA	NA	NA	NA	NA	NA	NA	NA	NA	NA	NA	NA	NA	-25.5182	-12.0711	FibC1
0W_III_E#CTCGGAGGTTATCCGA	0	2422	6823	0.0196395	20.8241	15.8279	Fibroblasts	NA	NA	NA	NA	NA	NA	NA	NA	NA	NA	NA	NA	NA	NA	NA	-35.6936	-8.22392	FibC1
0W_III_E#CTCGGAGTCGGCCGAT	0	4340	18765	0.0115108	-3.93246	-21.6256	Fibroblasts	NA	NA	NA	NA	NA	NA	NA	NA	NA	NA	NA	NA	NA	NA	NA	-20.3098	-12.5485	FibC1
0W_III_E#CTCGGGAAGAAGGTTT	0	3407	14509	0.0120615	-9.85197	-1.2303	Fibroblasts	NA	NA	NA	NA	NA	NA	NA	NA	NA	NA	NA	NA	NA	NA	NA	-18.6474	-13.1553	FibC1
0W_III_E#CTCGGGACACGTAAGG	0	3071	10346	0.0161415	-7.11528	2.58736	Fibroblasts	NA	NA	NA	NA	NA	NA	NA	NA	NA	NA	NA	NA	NA	NA	NA	-22.2351	-13.3057	FibC1
0W_III_E#CTCGGGACAGTCAGCC	0	3628	16198	0.0250648	-4.25455	-1.1421	Fibroblasts	NA	NA	NA	NA	NA	NA	NA	NA	NA	NA	NA	NA	NA	NA	NA	-21.6458	-14.2193	FibC1
0W_III_E#CTCGGGACATGCTGGC	0	2655	11531	0.026277	-4.99886	-4.78901	Fibroblasts	NA	NA	NA	NA	NA	NA	NA	NA	NA	NA	NA	NA	NA	NA	NA	-18.5088	-16.0512	FibC1
0W_III_E#CTCGGGAGTCTAGTCA	0	2694	10564	0.0106967	-4.12371	-29.3854	Fibroblasts	NA	NA	NA	NA	NA	NA	NA	NA	NA	NA	NA	NA	NA	NA	NA	18.6764	9.4917	FibC5
0W_III_E#CTCGGGAGTGGTGTAG	0	2933	10451	0.0181801	13.1487	25.1938	Fibroblasts	NA	NA	NA	NA	NA	NA	NA	NA	NA	NA	NA	NA	NA	NA	NA	-31.8319	-9.01041	FibC1
0W_III_E#CTCGGGATCACAGGCC	0	2527	6693	0.0212162	31.9359	13.0761	Fibroblasts	NA	NA	NA	NA	NA	NA	NA	NA	NA	NA	NA	NA	NA	NA	NA	-28.4456	11.175	FibC2
0W_III_E#CTCGGGATCGTGGACC	0	2261	5984	0.0158757	4.50534	24.5854	Fibroblasts	NA	NA	NA	NA	NA	NA	NA	NA	NA	NA	NA	NA	NA	NA	NA	-32.0852	-9.53043	FibC1
0W_III_E#CTCGTACAGACGCTTT	0	3447	15169	0.0137781	-8.45219	-0.702876	Fibroblasts	NA	NA	NA	NA	NA	NA	NA	NA	NA	NA	NA	NA	NA	NA	NA	-21.6076	-10.3603	FibC1
0W_III_E#CTCGTACCACACCGAC	0	3102	11304	0.0171621	-2.12181	-22.8462	Fibroblasts	NA	NA	NA	NA	NA	NA	NA	NA	NA	NA	NA	NA	NA	NA	NA	16.1135	16.2252	FibC5
0W_III_E#CTCGTACCACCATGTA	0	2470	6856	0.0177946	28.5117	10.5794	Fibroblasts	NA	NA	NA	NA	NA	NA	NA	NA	NA	NA	NA	NA	NA	NA	NA	-28.1351	10.1142	FibC2
0W_III_E#CTCGTACGTCTGGAGA	0	2976	10905	0.013205	-11.5079	-1.27936	Fibroblasts	NA	NA	NA	NA	NA	NA	NA	NA	NA	NA	NA	NA	NA	NA	NA	-18.902	-12.5016	FibC1
0W_III_E#CTCGTACGTGTGCGTC	0	2622	7064	0.0234994	27.6009	11.3964	Fibroblasts	NA	NA	NA	NA	NA	NA	NA	NA	NA	NA	NA	NA	NA	NA	NA	-26.3024	15.1182	FibC2
0W_III_E#CTCGTACGTTTGACAC	0	3344	13149	0.0130808	12.7896	27.0911	Fibroblasts	NA	NA	NA	NA	NA	NA	NA	NA	NA	NA	NA	NA	NA	NA	NA	-29.191	-9.27441	FibC1
0W_III_E#CTCGTCAGTACAAGTA	0	3488	14012	0.0102055	-5.91669	-22.8802	Fibroblasts	NA	NA	NA	NA	NA	NA	NA	NA	NA	NA	NA	NA	NA	NA	NA	27.9305	12.3812	FibC5
0W_III_E#CTCGTCAGTAGTACCT	0	3499	12251	0.0143662	16.4684	24.7949	Fibroblasts	NA	NA	NA	NA	NA	NA	NA	NA	NA	NA	NA	NA	NA	NA	NA	-31.8137	-13.9079	FibC1
0W_III_E#CTCGTCAGTCGCGAAA	0	3063	9595	0.0196978	16.3899	23.8591	Fibroblasts	NA	NA	NA	NA	NA	NA	NA	NA	NA	NA	NA	NA	NA	NA	NA	-31.3111	-11.0255	FibC1
0W_III_E#CTCGTCAGTGATAAGT	0	2569	7245	0.0365769	22.1653	25.1023	Fibroblasts	NA	NA	NA	NA	NA	NA	NA	NA	NA	NA	NA	NA	NA	NA	NA	-29.0082	-18.0387	FibC1
0W_III_E#CTCGTCAGTTCCATGA	0	3713	14797	0.0218287	-3.14793	2.08105	Fibroblasts	NA	NA	NA	NA	NA	NA	NA	NA	NA	NA	NA	NA	NA	NA	NA	-23.3537	-11.897	FibC1
0W_III_E#CTCGTCATCCAAACTG	0	1701	3614	0.0442723	28.1403	16.9054	Fibroblasts	NA	NA	NA	NA	NA	NA	NA	NA	NA	NA	NA	NA	NA	NA	NA	-24.2845	16.8807	FibC2
0W_III_E#CTCGTCATCCCTCTTT	0	2295	5613	0.0329592	27.7146	15.5883	Fibroblasts	NA	NA	NA	NA	NA	NA	NA	NA	NA	NA	NA	NA	NA	NA	NA	-28.8202	11.0392	FibC2
0W_III_E#CTCGTCATCGGATGGA	0	2356	6632	0.0370929	23.7404	24.182	Fibroblasts	NA	NA	NA	NA	NA	NA	NA	NA	NA	NA	NA	NA	NA	NA	NA	-31.6379	-17.2878	FibC1
0W_III_E#CTCGTCATCTTGGGTA	0	3886	14204	0.0161926	-3.92994	3.09968	Fibroblasts	NA	NA	NA	NA	NA	NA	NA	NA	NA	NA	NA	NA	NA	NA	NA	-31.5531	-9.5439	FibC1
0W_III_E#CTCTAATAGAAGGCCT	0	2650	8460	0.0267139	17.0902	21.9014	Fibroblasts	NA	NA	NA	NA	NA	NA	NA	NA	NA	NA	NA	NA	NA	NA	NA	-31.4883	-10.5448	FibC1
0W_III_E#CTCTAATAGAGGGATA	0	2789	8745	0.0147513	14.7539	-9.16109	Fibroblasts	NA	NA	NA	NA	NA	NA	NA	NA	NA	NA	NA	NA	NA	NA	NA	-1.71825	20.4009	FibC4
0W_III_E#CTCTAATAGTCAATAG	0	3081	8721	0.0286664	-40.2067	-14.977	Endothelial cells	NA	NA	NA	NA	NA	NA	NA	NA	NA	NA	NA	NA	NA	NA	NA	NA	NA	NA
0W_III_E#CTCTAATAGTGTTTGC	0	4148	17792	0.0155688	-4.21869	0.86111	Fibroblasts	NA	NA	NA	NA	NA	NA	NA	NA	NA	NA	NA	NA	NA	NA	NA	-21.9795	-9.6406	FibC1
0W_III_E#CTCTAATCAAACTGTC	0	2784	8709	0.0115972	5.38216	24.5599	Fibroblasts	NA	NA	NA	NA	NA	NA	NA	NA	NA	NA	NA	NA	NA	NA	NA	-31.3494	-8.41618	FibC1
0W_III_E#CTCTAATCATGCTGGC	0	1967	5452	0.0176082	13.8868	18.6219	Fibroblasts	NA	NA	NA	NA	NA	NA	NA	NA	NA	NA	NA	NA	NA	NA	NA	-30.3211	-14.8199	FibC1
0W_III_E#CTCTAATGTCTGGTCG	0	3007	10187	0.0234613	26.5673	14.6295	Fibroblasts	NA	NA	NA	NA	NA	NA	NA	NA	NA	NA	NA	NA	NA	NA	NA	-27.2416	14.8311	FibC2
0W_III_E#CTCTAATGTGATAAAC	0	2836	9299	0.0152705	7.57161	24.5258	Fibroblasts	NA	NA	NA	NA	NA	NA	NA	NA	NA	NA	NA	NA	NA	NA	NA	-7.6114	-16.7429	FibC3
0W_III_E#CTCTAATTCCTCGCAT	0	1661	3240	0.0697531	7.44388	-43.258	Endothelial cells	NA	NA	NA	NA	NA	NA	NA	NA	NA	NA	NA	NA	NA	NA	NA	NA	NA	NA
0W_III_E#CTCTACGAGCCAGTTT	0	2493	7085	0.0214538	16.1088	18.223	Fibroblasts	NA	NA	NA	NA	NA	NA	NA	NA	NA	NA	NA	NA	NA	NA	NA	-33.9902	-11.5514	FibC1
0W_III_E#CTCTACGAGGTGATAT	0	3039	9912	0.0258273	20.8266	17.9029	Fibroblasts	NA	NA	NA	NA	NA	NA	NA	NA	NA	NA	NA	NA	NA	NA	NA	-33.5512	-7.31999	FibC1
0W_III_E#CTCTACGTCCACTCCA	0	2105	10377	0.0014455	-1.20065	39.4485	Myocytes	NA	NA	NA	NA	NA	NA	NA	NA	NA	NA	NA	NA	NA	NA	NA	NA	NA	NA
0W_III_E#CTCTACGTCCCAGGTG	0	2525	8631	0.0202758	17.4455	20.7779	Fibroblasts	NA	NA	NA	NA	NA	NA	NA	NA	NA	NA	NA	NA	NA	NA	NA	-32.0305	-12.7356	FibC1
0W_III_E#CTCTGGTAGCGTAGTG	0	1958	5087	0.0249656	11.0341	21.753	Fibroblasts	NA	NA	NA	NA	NA	NA	NA	NA	NA	NA	NA	NA	NA	NA	NA	-31.6913	-11.8766	FibC1
0W_III_E#CTCTGGTAGCGTGTCC	0	1275	2379	0.0222783	-39.2245	-13.237	Endothelial cells	NA	NA	NA	NA	NA	NA	NA	NA	NA	NA	NA	NA	NA	NA	NA	NA	NA	NA
0W_III_E#CTCTGGTCAGTCCTTC	0	3533	12652	0.0192064	0.921916	3.31973	Fibroblasts	NA	NA	NA	NA	NA	NA	NA	NA	NA	NA	NA	NA	NA	NA	NA	-33.1349	-16.3392	FibC1
0W_III_E#CTCTGGTGTATTACCG	0	2876	7901	0.0135426	29.1377	10.8957	Fibroblasts	NA	NA	NA	NA	NA	NA	NA	NA	NA	NA	NA	NA	NA	NA	NA	-28.6059	10.875	FibC2
0W_III_E#CTCTGGTGTTCCACTC	0	2120	5225	0.0239234	34.6428	3.57173	Fibroblasts	NA	NA	NA	NA	NA	NA	NA	NA	NA	NA	NA	NA	NA	NA	NA	-11.8489	21.1208	FibC5
0W_III_E#CTCTGGTTCAACGCTA	0	3350	14086	0.0134886	0.435814	4.57718	Fibroblasts	NA	NA	NA	NA	NA	NA	NA	NA	NA	NA	NA	NA	NA	NA	NA	-25.079	-16.2116	FibC1
0W_III_E#CTCTGGTTCAAGATCC	0	2086	9760	0.000512295	5.36696	37.0517	Myocytes	NA	NA	NA	NA	NA	NA	NA	NA	NA	NA	NA	NA	NA	NA	NA	NA	NA	NA
0W_III_E#CTCTGGTTCAGGCAAG	0	3289	11553	0.0231974	17.6857	0.69822	Fibroblasts	NA	NA	NA	NA	NA	NA	NA	NA	NA	NA	NA	NA	NA	NA	NA	27.9601	17.6928	FibC5
0W_III_E#CTCTGGTTCGAGAGCA	0	4204	14780	0.0132612	24.6026	17.5323	Fibroblasts	NA	NA	NA	NA	NA	NA	NA	NA	NA	NA	NA	NA	NA	NA	NA	-30.2819	10.5244	FibC2
0W_III_E#CTCTGGTTCGCGATCG	0	4241	13835	0.0160463	32.8876	14.1236	Fibroblasts	NA	NA	NA	NA	NA	NA	NA	NA	NA	NA	NA	NA	NA	NA	NA	-27.4423	13.2352	FibC2
0W_III_E#CTGAAACAGCTCAACT	0	1767	4091	0.0422879	24.4175	26.0224	Fibroblasts	NA	NA	NA	NA	NA	NA	NA	NA	NA	NA	NA	NA	NA	NA	NA	-26.7225	-19.9657	FibC3
0W_III_E#CTGAAACGTCCGCTGA	0	746	2435	0	-17.6667	31.9009	Myocytes	NA	NA	NA	NA	NA	NA	NA	NA	NA	NA	NA	NA	NA	NA	NA	NA	NA	NA
0W_III_E#CTGAAACGTTAGAACA	0	1915	6042	0.0139027	-17.2646	8.10141	Fibroblasts	NA	NA	NA	NA	NA	NA	NA	NA	NA	NA	NA	NA	NA	NA	NA	-24.6288	-15.9879	FibC1
0W_III_E#CTGAAGTAGACAAGCC	0	2758	10541	0.0194479	2.13397	6.02632	Fibroblasts	NA	NA	NA	NA	NA	NA	NA	NA	NA	NA	NA	NA	NA	NA	NA	-24.6484	-18.1729	FibC1
0W_III_E#CTGAAGTAGGTCATCT	0	3826	15488	0.0250517	-4.44763	-0.459293	Fibroblasts	NA	NA	NA	NA	NA	NA	NA	NA	NA	NA	NA	NA	NA	NA	NA	-20.9633	-13.9671	FibC1
0W_III_E#CTGAAGTCAACGATCT	0	1788	9548	0.000209468	-2.53592	39.2371	Myocytes	NA	NA	NA	NA	NA	NA	NA	NA	NA	NA	NA	NA	NA	NA	NA	NA	NA	NA
0W_III_E#CTGAAGTCAGTGGAGT	0	2884	11570	0.0159896	-7.93633	-10.4711	Fibroblasts	NA	NA	NA	NA	NA	NA	NA	NA	NA	NA	NA	NA	NA	NA	NA	-20.8704	-16.7888	FibC1
0W_III_E#CTGAAGTGTATATGGA	0	3073	10179	0.0149327	17.596	17.7799	Fibroblasts	NA	NA	NA	NA	NA	NA	NA	NA	NA	NA	NA	NA	NA	NA	NA	-11.5745	-20.422	FibC3
0W_III_E#CTGAAGTGTCTTCTCG	0	2508	8393	0.0228762	24.4167	1.36138	Fibroblasts	NA	NA	NA	NA	NA	NA	NA	NA	NA	NA	NA	NA	NA	NA	NA	1.72761	13.1046	FibC5
0W_III_E#CTGATAGAGCGATCCC	0	2491	6439	0.0265569	27.9708	13.7886	Fibroblasts	NA	NA	NA	NA	NA	NA	NA	NA	NA	NA	NA	NA	NA	NA	NA	-26.5642	3.29617	FibC2
0W_III_E#CTGATAGAGGGTGTTG	0	2490	8235	0.0193078	4.04397	-3.1114	Fibroblasts	NA	NA	NA	NA	NA	NA	NA	NA	NA	NA	NA	NA	NA	NA	NA	-19.8809	-13.4589	FibC1
0W_III_E#CTGATAGAGTGTCCCG	0	3167	11574	0.0237602	17.1451	28.5768	Fibroblasts	NA	NA	NA	NA	NA	NA	NA	NA	NA	NA	NA	NA	NA	NA	NA	-27.974	-18.7544	FibC1
0W_III_E#CTGATAGCACAGACTT	0	2836	9249	0.0147043	29.3726	0.0147754	Fibroblasts	NA	NA	NA	NA	NA	NA	NA	NA	NA	NA	NA	NA	NA	NA	NA	-10.6296	20.7363	FibC5
0W_III_E#CTGATAGCATGCCCGA	0	2397	7235	0.0270905	16.9413	21.8292	Fibroblasts	NA	NA	NA	NA	NA	NA	NA	NA	NA	NA	NA	NA	NA	NA	NA	-30.393	-11.3888	FibC1
0W_III_E#CTGATAGGTGACTCAT	0	1169	4791	0	-12.7233	36.7215	Myocytes	NA	NA	NA	NA	NA	NA	NA	NA	NA	NA	NA	NA	NA	NA	NA	NA	NA	NA
0W_III_E#CTGATAGTCACATGCA	0	2477	7536	0.0199045	-5.70938	5.35734	Fibroblasts	NA	NA	NA	NA	NA	NA	NA	NA	NA	NA	NA	NA	NA	NA	NA	-25.4897	-9.96947	FibC1
0W_III_E#CTGATAGTCCACTCCA	0	2730	8273	0.0206696	9.69935	27.9611	Fibroblasts	NA	NA	NA	NA	NA	NA	NA	NA	NA	NA	NA	NA	NA	NA	NA	-26.9144	-8.48723	FibC1
0W_III_E#CTGATAGTCTGGCGAC	0	3618	13826	0.0295096	22.2587	27.2245	Fibroblasts	NA	NA	NA	NA	NA	NA	NA	NA	NA	NA	NA	NA	NA	NA	NA	-28.7968	-20.247	FibC1
0W_III_E#CTGATAGTCTTACCTA	0	1098	4806	0.00104037	-35.7298	18.7153	Epithelial cells	-7.657	21.2232	EpiC2	NA	NA	NA	NA	NA	NA	NA	NA	NA	G1	7.47891	3.02879	NA	NA	NA
0W_III_E#CTGATCCAGATGAGAG	0	3319	11746	0.0135365	12.9777	25.5038	Fibroblasts	NA	NA	NA	NA	NA	NA	NA	NA	NA	NA	NA	NA	NA	NA	NA	-31.3932	-8.39066	FibC1
0W_III_E#CTGATCCAGTACGCCC	0	3172	11601	0.0188777	12.4016	29.4747	Fibroblasts	NA	NA	NA	NA	NA	NA	NA	NA	NA	NA	NA	NA	NA	NA	NA	-28.0272	-6.73371	FibC1
0W_III_E#CTGATCCCAAACTGTC	0	1826	4473	0.0292868	11.0426	23.0297	Fibroblasts	NA	NA	NA	NA	NA	NA	NA	NA	NA	NA	NA	NA	NA	NA	NA	-30.9923	-7.60098	FibC1
0W_III_E#CTGATCCCATGGTTGT	0	1765	4525	0.0229834	29.7826	7.90788	Fibroblasts	NA	NA	NA	NA	NA	NA	NA	NA	NA	NA	NA	NA	NA	NA	NA	-27.6332	14.4786	FibC2
0W_III_E#CTGATCCTCCGTTGTC	0	2881	9165	0.0487725	25.8457	23.7742	Fibroblasts	NA	NA	NA	NA	NA	NA	NA	NA	NA	NA	NA	NA	NA	NA	NA	-34.964	-11.5815	FibC1
0W_III_E#CTGATCCTCGAACTGT	0	1380	5861	0	-8.67088	38.7357	Myocytes	NA	NA	NA	NA	NA	NA	NA	NA	NA	NA	NA	NA	NA	NA	NA	NA	NA	NA
0W_III_E#CTGATCCTCGGTTCGG	0	4161	18893	0.0192664	22.2465	28.4756	Fibroblasts	NA	NA	NA	NA	NA	NA	NA	NA	NA	NA	NA	NA	NA	NA	NA	-31.1464	-15.7607	FibC1
0W_III_E#CTGCCTAAGTGAAGAG	0	3671	14660	0.0197135	-4.3903	1.26636	Fibroblasts	NA	NA	NA	NA	NA	NA	NA	NA	NA	NA	NA	NA	NA	NA	NA	-21.7157	-10.8727	FibC1
0W_III_E#CTGCCTATCAGATAAG	0	4826	20818	0.0184936	21.9036	29.5431	Fibroblasts	NA	NA	NA	NA	NA	NA	NA	NA	NA	NA	NA	NA	NA	NA	NA	-31.1042	-12.2409	FibC1
0W_III_E#CTGCCTATCATGCAAC	0	2321	6040	0.0360927	22.2869	23.1891	Fibroblasts	NA	NA	NA	NA	NA	NA	NA	NA	NA	NA	NA	NA	NA	NA	NA	-33.3183	-12.3752	FibC1
0W_III_E#CTGCCTATCCTCATTA	0	2627	9406	0.0198809	-7.29932	-6.50293	Fibroblasts	NA	NA	NA	NA	NA	NA	NA	NA	NA	NA	NA	NA	NA	NA	NA	-21.119	-16.6558	FibC1
0W_III_E#CTGCCTATCGTTGCCT	0	3461	12391	0.0300218	19.9468	29.3321	Fibroblasts	NA	NA	NA	NA	NA	NA	NA	NA	NA	NA	NA	NA	NA	NA	NA	-29.1959	-14.6132	FibC1
0W_III_E#CTGCGGAAGCGATCCC	0	1384	2884	0.0124827	4.08027	20.5174	Fibroblasts	NA	NA	NA	NA	NA	NA	NA	NA	NA	NA	NA	NA	NA	NA	NA	-33.4675	-10.6661	FibC3
0W_III_E#CTGCGGACATATACCG	0	2832	9200	0.0138043	9.86259	25.3781	Fibroblasts	NA	NA	NA	NA	NA	NA	NA	NA	NA	NA	NA	NA	NA	NA	NA	-30.3645	-10.5772	FibC1
0W_III_E#CTGCGGAGTACCGCTG	0	1733	4177	0.0148432	4.33036	25.1007	Fibroblasts	NA	NA	NA	NA	NA	NA	NA	NA	NA	NA	NA	NA	NA	NA	NA	-30.5178	-7.48463	FibC1
0W_III_E#CTGCGGAGTCTCAACA	0	4520	22767	0.0169544	21.6935	29.8423	Fibroblasts	NA	NA	NA	NA	NA	NA	NA	NA	NA	NA	NA	NA	NA	NA	NA	-26.1353	-10.9902	FibC1
0W_III_E#CTGCGGAGTGGGTATG	0	2806	8756	0.014847	12.8065	20.4077	Fibroblasts	NA	NA	NA	NA	NA	NA	NA	NA	NA	NA	NA	NA	NA	NA	NA	-30.784	-9.93208	FibC1
0W_III_E#CTGCTGTAGAGTACCG	0	1514	6965	0.00028715	-0.254359	36.398	Myocytes	NA	NA	NA	NA	NA	NA	NA	NA	NA	NA	NA	NA	NA	NA	NA	NA	NA	NA
0W_III_E#CTGCTGTCACCGATAT	0	3296	11356	0.0159387	-9.82366	-2.41419	Fibroblasts	NA	NA	NA	NA	NA	NA	NA	NA	NA	NA	NA	NA	NA	NA	NA	-19.184	-12.0719	FibC1
0W_III_E#CTGCTGTCACGGTAGA	0	2610	9307	0.0153648	-1.21754	-25.6998	Fibroblasts	NA	NA	NA	NA	NA	NA	NA	NA	NA	NA	NA	NA	NA	NA	NA	13.1052	9.8339	FibC5
0W_III_E#CTGCTGTGTAACGCGA	0	4262	17550	0.0160114	21.3782	29.2951	Fibroblasts	NA	NA	NA	NA	NA	NA	NA	NA	NA	NA	NA	NA	NA	NA	NA	-29.8085	-17.5509	FibC1
0W_III_E#CTGCTGTGTATCAGTC	0	1067	3593	0.00166991	-12.2207	38.1107	Myocytes	NA	NA	NA	NA	NA	NA	NA	NA	NA	NA	NA	NA	NA	NA	NA	NA	NA	NA
0W_III_E#CTGCTGTGTGTGCGTC	0	3205	11327	0.0162444	17.5038	23.2619	Fibroblasts	NA	NA	NA	NA	NA	NA	NA	NA	NA	NA	NA	NA	NA	NA	NA	-32.2624	-13.8082	FibC1
0W_III_E#CTGCTGTGTTCCCTTG	0	2449	7382	0.0392847	23.2495	24.3936	Fibroblasts	NA	NA	NA	NA	NA	NA	NA	NA	NA	NA	NA	NA	NA	NA	NA	-31.0656	-12.5111	FibC1
0W_III_E#CTGCTGTTCAAAGACA	0	3025	9911	0.0288568	20.3679	23.9237	Fibroblasts	NA	NA	NA	NA	NA	NA	NA	NA	NA	NA	NA	NA	NA	NA	NA	-33.2091	-14.6936	FibC1
0W_III_E#CTGCTGTTCGTAGATC	0	5101	23017	0.0159447	-1.92559	-0.407072	Fibroblasts	NA	NA	NA	NA	NA	NA	NA	NA	NA	NA	NA	NA	NA	NA	NA	-18.4339	12.7972	FibC2
0W_III_E#CTGGTCTAGAGTAAGG	0	2523	6207	0.0199774	25.8442	13.0836	Fibroblasts	NA	NA	NA	NA	NA	NA	NA	NA	NA	NA	NA	NA	NA	NA	NA	-28.8139	11.5838	FibC2
0W_III_E#CTGGTCTAGCTAGGCA	0	1269	2495	0.0236473	22.5174	13.5394	Fibroblasts	NA	NA	NA	NA	NA	NA	NA	NA	NA	NA	NA	NA	NA	NA	NA	-35.7835	-8.10699	FibC1
0W_III_E#CTGGTCTAGTGAACGC	0	3074	10619	0.0182691	16.6244	23.8943	Fibroblasts	NA	NA	NA	NA	NA	NA	NA	NA	NA	NA	NA	NA	NA	NA	NA	-31.9014	-12.4133	FibC1
0W_III_E#CTGGTCTCAAAGTCAA	0	2601	14577	0.000823215	4.78949	40.4142	Myocytes	NA	NA	NA	NA	NA	NA	NA	NA	NA	NA	NA	NA	NA	NA	NA	NA	NA	NA
0W_III_E#CTGGTCTGTCGTTGTA	0	2965	8855	0.0199887	32.94	13.4088	Fibroblasts	NA	NA	NA	NA	NA	NA	NA	NA	NA	NA	NA	NA	NA	NA	NA	-28.214	10.0643	FibC2
0W_III_E#CTGGTCTTCTGATACG	0	3289	11853	0.012655	-4.94783	2.69869	Fibroblasts	NA	NA	NA	NA	NA	NA	NA	NA	NA	NA	NA	NA	NA	NA	NA	-20.8771	-14.2031	FibC1
0W_III_E#CTGTGCTAGAATTGTG	0	2554	7557	0.0170703	-11.7936	-0.1083	Fibroblasts	NA	NA	NA	NA	NA	NA	NA	NA	NA	NA	NA	NA	NA	NA	NA	-19.4219	-11.0004	FibC1
0W_III_E#CTGTGCTAGTCGAGTG	0	3341	11517	0.0293505	21.6095	24.2935	Fibroblasts	NA	NA	NA	NA	NA	NA	NA	NA	NA	NA	NA	NA	NA	NA	NA	-33.2786	-14.8912	FibC1
0W_III_E#CTGTGCTCACGCATCG	0	1494	7536	0.000530786	-7.38633	39.7082	Myocytes	NA	NA	NA	NA	NA	NA	NA	NA	NA	NA	NA	NA	NA	NA	NA	NA	NA	NA
0W_III_E#CTGTGCTCAGCCAATT	0	2555	7301	0.0156143	17.6361	17.7395	Fibroblasts	NA	NA	NA	NA	NA	NA	NA	NA	NA	NA	NA	NA	NA	NA	NA	-35.3454	-10.1506	FibC1
0W_III_E#CTGTGCTCATCGGACC	0	3548	13670	0.0139722	14.7232	28.2598	Fibroblasts	NA	NA	NA	NA	NA	NA	NA	NA	NA	NA	NA	NA	NA	NA	NA	-27.7047	-10.1487	FibC1
0W_III_E#CTGTGCTTCAACTCTT	0	2449	6862	0.0187992	30.0263	10.9074	Fibroblasts	NA	NA	NA	NA	NA	NA	NA	NA	NA	NA	NA	NA	NA	NA	NA	-27.372	13.9157	FibC2
0W_III_E#CTGTGCTTCACAAACC	0	3651	13103	0.0174006	17.2573	26.0894	Fibroblasts	NA	NA	NA	NA	NA	NA	NA	NA	NA	NA	NA	NA	NA	NA	NA	-31.0454	-13.571	FibC1
0W_III_E#CTGTTTAAGAGTACAT	0	2969	10701	0.0236427	16.7717	27.1588	Fibroblasts	NA	NA	NA	NA	NA	NA	NA	NA	NA	NA	NA	NA	NA	NA	NA	-30.6032	-12.2884	FibC1
0W_III_E#CTGTTTAAGCCTCGTG	0	2883	9066	0.0207368	14.7852	25.1977	Fibroblasts	NA	NA	NA	NA	NA	NA	NA	NA	NA	NA	NA	NA	NA	NA	NA	-28.5421	-10.2147	FibC1
0W_III_E#CTGTTTAAGGCGACAT	0	2064	6314	0.0254989	34.5198	3.86072	Fibroblasts	NA	NA	NA	NA	NA	NA	NA	NA	NA	NA	NA	NA	NA	NA	NA	-11.9334	20.73	FibC5
0W_III_E#CTGTTTACAAGCCTAT	0	2273	6384	0.0147243	18.4703	13.9578	Fibroblasts	NA	NA	NA	NA	NA	NA	NA	NA	NA	NA	NA	NA	NA	NA	NA	-34.5372	-8.51673	FibC1
0W_III_E#CTGTTTACACCGATAT	0	2437	14856	0.000673129	3.9356	40.7884	Myocytes	NA	NA	NA	NA	NA	NA	NA	NA	NA	NA	NA	NA	NA	NA	NA	NA	NA	NA
[truncated: 34,116 more rows]

## Sheet: CD45+ metadata
Metadata for CD45+ cells, related to Fig. 1c; Fig. 5a-d, f, g; Fig, 6a-c; Supplementary Fig. 1c
Cell barcode	Stage (week)	Gene #	UMI #	Percent.mito	Celltype	tSNE_1	tSNE_2	tSNE_1_Tcell	tSNE_2_Tcell	Celltype_Tcell	tSNE_1_CD8+T	tSNE_2_CD8+T	Celltype_CD8+T	tSNE_1_CD4+T	tSNE_2_CD4+T	Celltype_CD4+T	tSNE_1_myeloid	tSNE_2_myeloid	Celltype_myeloid
0W_III_I#AAACCTGAGTCATGCT	0	1682	4651	0.0215008	Myelocytes	-34.2259	-22.9483	NA	NA	NA	NA	NA	NA	NA	NA	NA	-21.6021	23.9579	Macro/Mono-C1
0W_III_I#AAACCTGCAAGCTGTT	0	1307	4702	0.024883	T cells	33.6624	8.15075	-1.24939	38.0155	CD4+	NA	NA	NA	-6.54412	12.6884	CD4-TN2	NA	NA	NA
0W_III_I#AAACCTGCACCTCGTT	0	1741	5653	0.0252963	B cells	-23.2935	32.5265	NA	NA	NA	NA	NA	NA	NA	NA	NA	NA	NA	NA
0W_III_I#AAACCTGGTGCAGACA	0	1455	4358	0.0250115	B cells	-18.5231	27.6816	NA	NA	NA	NA	NA	NA	NA	NA	NA	NA	NA	NA
0W_III_I#AAACCTGTCAGCAACT	0	3328	17164	0.0386879	B cells	-2.58083	29.1346	NA	NA	NA	NA	NA	NA	NA	NA	NA	NA	NA	NA
0W_III_I#AAACGGGCAAGGCTCC	0	4546	17759	0.0165578	T cells	14.5491	-7.88522	NA	NA	NA	NA	NA	NA	NA	NA	NA	NA	NA	NA
0W_III_I#AAACGGGGTAACGCGA	0	2336	11082	0.0193106	Myelocytes	-26.3881	-22.6274	NA	NA	NA	NA	NA	NA	NA	NA	NA	-10.4511	13.7344	Macro/Mono-C1
0W_III_I#AAACGGGGTAGCTAAA	0	2248	7737	0.0284348	T cells	11.6554	35.1828	26.9424	-9.31902	CD4-CD8-T cell1	NA	NA	NA	NA	NA	NA	NA	NA	NA
0W_III_I#AAACGGGGTTCAACCA	0	3381	14533	0.0191977	B cells	-5.71749	32.5489	NA	NA	NA	NA	NA	NA	NA	NA	NA	NA	NA	NA
0W_III_I#AAAGATGGTACAGCAG	0	3081	12201	0.037292	Myelocytes	-21.7705	-33.9121	NA	NA	NA	NA	NA	NA	NA	NA	NA	NA	NA	NA
0W_III_I#AAAGATGGTAGAAGGA	0	2399	10252	0.0194108	T cells	40.3871	11.316	0.267251	-2.68176	CD8+	-2.06842	-1.51233	CD8-TN2	NA	NA	NA	NA	NA	NA
0W_III_I#AAAGATGTCATCACCC	0	1796	5729	0.0555071	Myelocytes	-26.5806	-24.193	NA	NA	NA	NA	NA	NA	NA	NA	NA	NA	NA	NA
0W_III_I#AAAGATGTCCCTTGTG	0	2806	12737	0.0348591	B cells	-2.89728	23.7955	NA	NA	NA	NA	NA	NA	NA	NA	NA	NA	NA	NA
0W_III_I#AAAGCAAAGTGATCGG	0	2967	13632	0.0385123	B cells	-5.55896	25.648	NA	NA	NA	NA	NA	NA	NA	NA	NA	NA	NA	NA
0W_III_I#AAAGCAAAGTTTCCTT	0	1410	3939	0.025641	B cells	-14.2096	20.6634	NA	NA	NA	NA	NA	NA	NA	NA	NA	NA	NA	NA
0W_III_I#AAAGCAACACCACGTG	0	1021	3413	0.0360387	T cells	24.1749	4.46465	-3.76777	-3.10614	CD8+	1.68723	-0.334608	CD8-TN2	NA	NA	NA	NA	NA	NA
0W_III_I#AAAGCAACAGGAATGC	0	3106	15582	0.0327942	B cells	-4.26168	28.8353	NA	NA	NA	NA	NA	NA	NA	NA	NA	NA	NA	NA
0W_III_I#AAAGCAAGTACAGTGG	0	4126	20750	0.0150361	Myelocytes	-9.98629	-12.7616	NA	NA	NA	NA	NA	NA	NA	NA	NA	-0.0887913	28.0091	cDC2-C1
0W_III_I#AAAGCAAGTGTCTGAT	0	3104	11768	0.0162305	Myelocytes	-18.9935	-20.7414	NA	NA	NA	NA	NA	NA	NA	NA	NA	NA	NA	NA
0W_III_I#AAAGCAATCCCTGACT	0	3130	19268	0.0209674	Myelocytes	-26.2348	-36.8502	NA	NA	NA	NA	NA	NA	NA	NA	NA	25.3866	-27.8397	Macro/Mono-C2
0W_III_I#AAAGTAGAGCACGCCT	0	1581	5501	0.00963461	Myelocytes	-8.20461	0.344223	NA	NA	NA	NA	NA	NA	NA	NA	NA	-44.783	13.287	mast cells
0W_III_I#AAAGTAGGTGGTGTAG	0	1572	4617	0.0331384	Myelocytes	-8.37679	-1.53198	NA	NA	NA	NA	NA	NA	NA	NA	NA	-48.4205	9.99562	mast cells
0W_III_I#AAAGTAGTCGAACGGA	0	3528	20613	0.0252753	Myelocytes	-12.9489	-13.6577	NA	NA	NA	NA	NA	NA	NA	NA	NA	NA	NA	NA
0W_III_I#AAAGTAGTCTGCGTAA	0	4147	23017	0.0318895	Myelocytes	-0.863576	-4.56413	NA	NA	NA	NA	NA	NA	NA	NA	NA	NA	NA	NA
0W_III_I#AAATGCCAGGATTCGG	0	1272	4145	0.0200241	Myelocytes	-4.50122	-16.9514	NA	NA	NA	NA	NA	NA	NA	NA	NA	9.42846	24.3585	cDC2-C1
0W_III_I#AAATGCCAGTGCTGCC	0	2806	12121	0.0422442	B cells	1.12704	10.4364	NA	NA	NA	NA	NA	NA	NA	NA	NA	NA	NA	NA
0W_III_I#AAATGCCCAAATACAG	0	3468	16441	0.0436131	B cells	-7.63552	14.7366	NA	NA	NA	NA	NA	NA	NA	NA	NA	NA	NA	NA
0W_III_I#AAATGCCGTAATTGGA	0	3435	19739	0.0184922	B cells	-4.13969	32.3543	NA	NA	NA	NA	NA	NA	NA	NA	NA	NA	NA	NA
0W_III_I#AAATGCCGTCCGTGAC	0	3327	18481	0.0150966	Myelocytes	-6.47563	-17.7601	NA	NA	NA	NA	NA	NA	NA	NA	NA	8.14922	20.1497	cDC2-C1
0W_III_I#AAATGCCGTTGGGACA	0	1087	3757	0.0417887	T cells	21.4797	-2.04346	-3.4693	26.3008	CD4+	NA	NA	NA	-13.7464	-6.22935	CD4-TN2	NA	NA	NA
0W_III_I#AACACGTAGCTATGCT	0	4168	18036	0.0254519	Myelocytes	-34.7233	-22.0417	NA	NA	NA	NA	NA	NA	NA	NA	NA	NA	NA	NA
0W_III_I#AACACGTCACCAGGCT	0	4233	21625	0.0189168	B cells	0.129965	-11.7896	NA	NA	NA	NA	NA	NA	NA	NA	NA	NA	NA	NA
0W_III_I#AACACGTCACTTGGAT	0	2704	11732	0.0370781	B cells	-1.49635	12.5865	NA	NA	NA	NA	NA	NA	NA	NA	NA	NA	NA	NA
0W_III_I#AACACGTCAGTGGAGT	0	1431	5466	0.0270765	Myelocytes	-24.1369	-36.7669	NA	NA	NA	NA	NA	NA	NA	NA	NA	24.193	-25.4016	Macro/Mono-C2
0W_III_I#AACACGTCATATGCTG	0	4002	21101	0.0125604	Myelocytes	-33.7005	-21.3582	NA	NA	NA	NA	NA	NA	NA	NA	NA	-19.6067	18.8207	Macro/Mono-C1
0W_III_I#AACACGTTCGAATCCA	0	1700	5806	0.0267011	Myelocytes	-7.72993	-1.2395	NA	NA	NA	NA	NA	NA	NA	NA	NA	-44.6387	13.1609	mast cells
0W_III_I#AACCATGAGTACACCT	0	2501	10661	0.00862958	Myelocytes	-7.00598	2.40124	NA	NA	NA	NA	NA	NA	NA	NA	NA	-44.189	12.9778	mast cells
0W_III_I#AACCATGCAAGTTCTG	0	1478	3820	0.0280105	B cells	-20.5015	23.8774	NA	NA	NA	NA	NA	NA	NA	NA	NA	NA	NA	NA
0W_III_I#AACCATGGTCGGCATC	0	2514	9430	0.0335101	B cells	-11.6296	27.8244	NA	NA	NA	NA	NA	NA	NA	NA	NA	NA	NA	NA
0W_III_I#AACCATGTCATTTGGG	0	2175	6344	0.0211223	NK	4.22173	15.3041	NA	NA	NA	NA	NA	NA	NA	NA	NA	NA	NA	NA
0W_III_I#AACCATGTCTGCTTGC	0	3409	15849	0.0151439	Myelocytes	-21.8467	-33.7729	NA	NA	NA	NA	NA	NA	NA	NA	NA	27.9179	-20.0662	Macro/Mono-C2
0W_III_I#AACCGCGCAGAGCCAA	0	1555	4678	0.0600684	B cells	-22.4347	0.0477311	NA	NA	NA	NA	NA	NA	NA	NA	NA	NA	NA	NA
0W_III_I#AACGTTGAGTCCGGTC	0	2932	12565	0.0273002	Myelocytes	-22.0667	-27.4226	NA	NA	NA	NA	NA	NA	NA	NA	NA	-15.8716	9.89917	Macro/Mono-C1
0W_III_I#AACGTTGCACCACGTG	0	2089	7222	0.036555	B cells	-8.5011	16.3335	NA	NA	NA	NA	NA	NA	NA	NA	NA	NA	NA	NA
0W_III_I#AACGTTGCAGGCAGTA	0	2738	10127	0.0418683	B cells	-24.8639	21.6579	NA	NA	NA	NA	NA	NA	NA	NA	NA	NA	NA	NA
0W_III_I#AACGTTGGTAGAAAGG	0	3181	13179	0.0168463	Myelocytes	-28.3734	-14.558	NA	NA	NA	NA	NA	NA	NA	NA	NA	NA	NA	NA
0W_III_I#AACGTTGGTCCAGTTA	0	2048	6340	0.0520505	B cells	-18.7838	3.81269	NA	NA	NA	NA	NA	NA	NA	NA	NA	NA	NA	NA
0W_III_I#AACGTTGGTGGGTATG	0	3079	16937	0.0255078	B cells	-3.82965	31.7974	NA	NA	NA	NA	NA	NA	NA	NA	NA	NA	NA	NA
0W_III_I#AACGTTGTCATAACCG	0	1632	4778	0.0330682	B cells	-20.6546	20.3145	NA	NA	NA	NA	NA	NA	NA	NA	NA	NA	NA	NA
0W_III_I#AACTCAGCATCACGAT	0	2670	14427	0.0334789	B cells	-3.29116	29.3632	NA	NA	NA	NA	NA	NA	NA	NA	NA	NA	NA	NA
0W_III_I#AACTCAGGTCGGGTCT	0	1540	4287	0.0235596	B cells	-10.635	-10.4332	NA	NA	NA	NA	NA	NA	NA	NA	NA	NA	NA	NA
0W_III_I#AACTCCCCAGCTATTG	0	2284	10119	0.0153223	Myelocytes	4.12	-12.6004	NA	NA	NA	NA	NA	NA	NA	NA	NA	32.8856	21.0601	cDC1-C2
0W_III_I#AACTCCCGTACCTACA	0	1466	4751	0.0332562	B cells	-30.9967	18.6926	NA	NA	NA	NA	NA	NA	NA	NA	NA	NA	NA	NA
0W_III_I#AACTCCCTCCAAATGC	0	1086	3592	0.0345212	B cells	-26.1804	10.3667	NA	NA	NA	NA	NA	NA	NA	NA	NA	NA	NA	NA
0W_III_I#AACTCTTGTATCAGTC	0	3250	15507	0.0361151	B cells	-4.32416	26.9175	NA	NA	NA	NA	NA	NA	NA	NA	NA	NA	NA	NA
0W_III_I#AACTCTTGTTCCACTC	0	2549	10056	0.0298329	B cells	-6.596	26.0774	NA	NA	NA	NA	NA	NA	NA	NA	NA	NA	NA	NA
0W_III_I#AACTCTTTCTCGCATC	0	2479	8691	0.0426977	Myelocytes	-24.0433	-36.6001	NA	NA	NA	NA	NA	NA	NA	NA	NA	25.1872	-21.1047	Macro/Mono-C2
0W_III_I#AACTGGTAGTGAATTG	0	1564	4934	0.0737738	B cells	-17.1978	-3.23083	NA	NA	NA	NA	NA	NA	NA	NA	NA	NA	NA	NA
0W_III_I#AACTGGTCACTAAGTC	0	3005	11159	0.0224034	Myelocytes	-34.6652	-23.1135	NA	NA	NA	NA	NA	NA	NA	NA	NA	-21.7726	25.2062	Macro/Mono-C1
0W_III_I#AACTGGTCAGGGATTG	0	3110	15073	0.0168513	B cells	-5.69992	32.4298	NA	NA	NA	NA	NA	NA	NA	NA	NA	NA	NA	NA
0W_III_I#AACTGGTTCACCACCT	0	2108	7208	0.0399556	B cells	-18.9829	17.5744	NA	NA	NA	NA	NA	NA	NA	NA	NA	NA	NA	NA
0W_III_I#AACTGGTTCACGACTA	0	3324	10935	0.0159122	T cells	20.8593	-18.4608	NA	NA	NA	NA	NA	NA	NA	NA	NA	NA	NA	NA
0W_III_I#AACTGGTTCAGTCAGT	0	2330	6415	0.053009	T cells	31.7344	-13.9075	NA	NA	NA	NA	NA	NA	NA	NA	NA	NA	NA	NA
0W_III_I#AACTTTCAGACGACGT	0	4332	22707	0.0225511	Myelocytes	-24.8653	-15.6334	NA	NA	NA	NA	NA	NA	NA	NA	NA	NA	NA	NA
0W_III_I#AACTTTCCACAAGCCC	0	833	3628	0.0110284	Myelocytes	4.90641	-37.376	NA	NA	NA	NA	NA	NA	NA	NA	NA	-29.5217	-10.0677	Neutrophils
0W_III_I#AACTTTCCACATGACT	0	6230	52407	0.0200553	B cells	21.3968	-12.1607	NA	NA	NA	NA	NA	NA	NA	NA	NA	NA	NA	NA
0W_III_I#AACTTTCGTAGCACGA	0	1395	3898	0.0256542	B cells	-25.556	30.7369	NA	NA	NA	NA	NA	NA	NA	NA	NA	NA	NA	NA
0W_III_I#AACTTTCGTTCCACAA	0	1898	7025	0.0185053	Myelocytes	-25.8184	-21.3116	NA	NA	NA	NA	NA	NA	NA	NA	NA	-8.09748	17.5511	Macro/Mono-C1
0W_III_I#AAGACCTAGCCTATGT	0	1784	5760	0.0345486	B cells	-21.1851	19.7502	NA	NA	NA	NA	NA	NA	NA	NA	NA	NA	NA	NA
0W_III_I#AAGACCTCAATCGAAA	0	1086	4777	0.0274231	Myelocytes	11.5504	-39.1067	NA	NA	NA	NA	NA	NA	NA	NA	NA	-9.69083	-29.6621	Neutrophils
0W_III_I#AAGACCTCATCCTAGA	0	1824	6699	0.0217943	B cells	-23.1418	33.8045	NA	NA	NA	NA	NA	NA	NA	NA	NA	NA	NA	NA
0W_III_I#AAGACCTGTTCAGTAC	0	2867	12014	0.0322957	B cells	-7.22853	25.2599	NA	NA	NA	NA	NA	NA	NA	NA	NA	NA	NA	NA
0W_III_I#AAGCCGCAGCAGGTCA	0	2664	9732	0.0107891	Myelocytes	-32.2654	-21.555	NA	NA	NA	NA	NA	NA	NA	NA	NA	-18.1031	22.5161	Macro/Mono-C1
0W_III_I#AAGCCGCCATGACATC	0	3286	21709	0.0210051	B cells	-3.53712	32.8609	NA	NA	NA	NA	NA	NA	NA	NA	NA	NA	NA	NA
0W_III_I#AAGCCGCGTAGGGTAC	0	3178	13531	0.033996	Myelocytes	-33.941	-22.395	NA	NA	NA	NA	NA	NA	NA	NA	NA	-20.3469	25.9861	Macro/Mono-C1
0W_III_I#AAGCCGCGTATGAATG	0	2400	10988	0.0195668	B cells	-15.3016	36.4497	NA	NA	NA	NA	NA	NA	NA	NA	NA	NA	NA	NA
0W_III_I#AAGGAGCGTGACCAAG	0	2157	8728	0.062099	B cells	-14.4027	-4.65104	NA	NA	NA	NA	NA	NA	NA	NA	NA	NA	NA	NA
0W_III_I#AAGGAGCTCACGCGGT	0	2599	11175	0.0371365	B cells	-4.43006	19.9806	NA	NA	NA	NA	NA	NA	NA	NA	NA	NA	NA	NA
0W_III_I#AAGGAGCTCCCGGATG	0	3376	17165	0.0298864	B cells	-4.34205	31.8505	NA	NA	NA	NA	NA	NA	NA	NA	NA	NA	NA	NA
0W_III_I#AAGGCAGAGCAGCGTA	0	2360	9568	0.0242475	B cells	-16.5576	20.1841	NA	NA	NA	NA	NA	NA	NA	NA	NA	NA	NA	NA
0W_III_I#AAGGCAGCACAAGTAA	0	792	4844	0.0156895	Myelocytes	6.73498	-40.1142	NA	NA	NA	NA	NA	NA	NA	NA	NA	-29.5664	-13.3087	Neutrophils
0W_III_I#AAGGCAGTCCTATGTT	0	1863	6094	0.032491	B cells	-15.1976	27.1409	NA	NA	NA	NA	NA	NA	NA	NA	NA	NA	NA	NA
0W_III_I#AAGGTTCAGCGGATCA	0	2627	10537	0.0337857	B cells	-7.23388	22.2718	NA	NA	NA	NA	NA	NA	NA	NA	NA	NA	NA	NA
0W_III_I#AAGGTTCCATTGCGGC	0	1093	4770	0.00146751	Myelocytes	15.8099	-35.7577	NA	NA	NA	NA	NA	NA	NA	NA	NA	-3.01838	-26.4754	Neutrophils
0W_III_I#AAGGTTCGTTACAGAA	0	1580	5820	0.0331615	B cells	-18.0613	24.791	NA	NA	NA	NA	NA	NA	NA	NA	NA	NA	NA	NA
0W_III_I#AAGGTTCTCAGGCCCA	0	4079	21930	0.0165078	Myelocytes	-26.9767	-17.9071	NA	NA	NA	NA	NA	NA	NA	NA	NA	-6.0621	28.3256	Macro/Mono-C1
0W_III_I#AAGTCTGAGCCAGTAG	0	3105	21276	0.0167803	Myelocytes	-25.6862	-34.31	NA	NA	NA	NA	NA	NA	NA	NA	NA	24.5894	-23.3979	Macro/Mono-C2
0W_III_I#AAGTCTGCATGGTCAT	0	3984	19056	0.036419	B cells	-25.3656	-7.1091	NA	NA	NA	NA	NA	NA	NA	NA	NA	NA	NA	NA
0W_III_I#AAGTCTGGTGTGTGCC	0	1322	3470	0.0414986	B cells	-30.1845	10.3176	NA	NA	NA	NA	NA	NA	NA	NA	NA	NA	NA	NA
0W_III_I#AAGTCTGTCCTACAGA	0	4477	22742	0.0224255	Myelocytes	-26.6488	-12.1543	NA	NA	NA	NA	NA	NA	NA	NA	NA	NA	NA	NA
0W_III_I#AAGTCTGTCGCCAAAT	0	1355	3712	0.0274784	B cells	-26.674	27.336	NA	NA	NA	NA	NA	NA	NA	NA	NA	NA	NA	NA
0W_III_I#AAGTCTGTCGTTTAGG	0	2578	9040	0.0242257	B cells	-9.21704	25.7673	NA	NA	NA	NA	NA	NA	NA	NA	NA	NA	NA	NA
0W_III_I#AATCCAGAGAGCTATA	0	1169	5198	0.00250096	Myelocytes	7.75246	-38.8075	NA	NA	NA	NA	NA	NA	NA	NA	NA	6.19792	-24.5495	Neutrophils
0W_III_I#AATCCAGAGCTGCAAG	0	2714	10041	0.03078	Myelocytes	-22.2367	-9.72113	NA	NA	NA	NA	NA	NA	NA	NA	NA	NA	NA	NA
0W_III_I#AATCCAGGTACTTGAC	0	2804	10007	0.0195863	Myelocytes	-32.2816	-21.495	NA	NA	NA	NA	NA	NA	NA	NA	NA	-18.6161	24.7683	Macro/Mono-C1
0W_III_I#AATCCAGTCCCGGATG	0	1639	6131	0.0311532	B cells	-17.6145	18.7808	NA	NA	NA	NA	NA	NA	NA	NA	NA	NA	NA	NA
0W_III_I#AATCCAGTCGACAGCC	0	5386	38767	0.0211021	Myelocytes	13.4457	-12.8991	NA	NA	NA	NA	NA	NA	NA	NA	NA	33.3987	4.40032	cDC2-C2
0W_III_I#AATCCAGTCGATAGAA	0	2623	8614	0.0171833	Myelocytes	-33.9004	-22.284	NA	NA	NA	NA	NA	NA	NA	NA	NA	-19.6985	20.0362	Macro/Mono-C1
0W_III_I#AATCGGTGTTACTGAC	0	1578	5021	0.0300737	B cells	-15.2078	21.2417	NA	NA	NA	NA	NA	NA	NA	NA	NA	NA	NA	NA
0W_III_I#AATCGGTTCACGGTTA	0	3173	18728	0.0300619	B cells	-3.99066	31.3049	NA	NA	NA	NA	NA	NA	NA	NA	NA	NA	NA	NA
0W_III_I#AATCGGTTCATGTGGT	0	1481	4264	0.0295497	B cells	-24.2794	29.0409	NA	NA	NA	NA	NA	NA	NA	NA	NA	NA	NA	NA
0W_III_I#AATCGGTTCCTAGAAC	0	2901	13743	0.0349269	B cells	-3.5721	24.792	NA	NA	NA	NA	NA	NA	NA	NA	NA	NA	NA	NA
0W_III_I#AATCGGTTCCTGCCAT	0	1148	3774	0.00795123	Myelocytes	-9.98002	-12.0246	NA	NA	NA	NA	NA	NA	NA	NA	NA	-2.08939	26.3049	cDC2-C1
0W_III_I#AATCGGTTCGAGGTAG	0	1276	3806	0.0310037	B cells	15.675	-26.0753	NA	NA	NA	NA	NA	NA	NA	NA	NA	NA	NA	NA
0W_III_I#AATCGGTTCGTGGACC	0	2275	8627	0.0868204	Myelocytes	-6.85454	-34.4195	NA	NA	NA	NA	NA	NA	NA	NA	NA	6.09015	-10.5418	Macro/Mono-C3
0W_III_I#ACACCAACACATTCGA	0	1342	3414	0.0178676	B cells	-20.6748	34.8455	NA	NA	NA	NA	NA	NA	NA	NA	NA	NA	NA	NA
0W_III_I#ACACCAAGTTAAGATG	0	2323	9863	0.040657	B cells	-11.0305	16.4172	NA	NA	NA	NA	NA	NA	NA	NA	NA	NA	NA	NA
0W_III_I#ACACCCTAGGACATTA	0	1848	5251	0.0234286	T cells	6.78703	20.1927	15.7218	-7.01995	CD4+	NA	NA	NA	20.1351	13.4962	CD4-TM2	NA	NA	NA
0W_III_I#ACACCCTAGGTGCTTT	0	4391	22693	0.0295699	B cells	-28.4738	-11.1867	NA	NA	NA	NA	NA	NA	NA	NA	NA	NA	NA	NA
0W_III_I#ACACCCTCAAACCTAC	0	2521	11330	0.0307176	B cells	-3.49007	21.7683	NA	NA	NA	NA	NA	NA	NA	NA	NA	NA	NA	NA
0W_III_I#ACACCCTGTTACGGAG	0	3712	16790	0.0196581	Myelocytes	-18.9975	-20.732	NA	NA	NA	NA	NA	NA	NA	NA	NA	NA	NA	NA
0W_III_I#ACACCCTTCACTTACT	0	1589	3793	0.0166095	NK	4.73502	14.7703	NA	NA	NA	NA	NA	NA	NA	NA	NA	NA	NA	NA
0W_III_I#ACACCCTTCATTGCCC	0	3148	13135	0.0199467	Myelocytes	-28.1399	-22.0256	NA	NA	NA	NA	NA	NA	NA	NA	NA	-17.3168	19.4624	Macro/Mono-C1
0W_III_I#ACACCGGAGAATAGGG	0	2257	7842	0.0298393	B cells	-17.8242	16.7655	NA	NA	NA	NA	NA	NA	NA	NA	NA	NA	NA	NA
0W_III_I#ACACCGGAGAGACTAT	0	1314	3436	0.040454	T cells	-1.48253	2.36292	NA	NA	NA	NA	NA	NA	NA	NA	NA	NA	NA	NA
0W_III_I#ACACCGGAGCACCGCT	0	2672	11274	0.027763	B cells	-6.38485	28.2505	NA	NA	NA	NA	NA	NA	NA	NA	NA	NA	NA	NA
0W_III_I#ACACCGGGTTCAACCA	0	3021	12510	0.0353317	B cells	-5.77442	25.5313	NA	NA	NA	NA	NA	NA	NA	NA	NA	NA	NA	NA
0W_III_I#ACACCGGTCGGATGGA	0	2821	12732	0.0344801	B cells	-1.65979	13.8721	NA	NA	NA	NA	NA	NA	NA	NA	NA	NA	NA	NA
0W_III_I#ACACCGGTCTAAGCCA	0	1484	4474	0.00759946	Myelocytes	-8.39828	-12.7528	NA	NA	NA	NA	NA	NA	NA	NA	NA	5.32077	28.5734	cDC2-C1
0W_III_I#ACACTGAAGAGCTGCA	0	2909	14168	0.0227979	B cells	-5.60577	32.2772	NA	NA	NA	NA	NA	NA	NA	NA	NA	NA	NA	NA
0W_III_I#ACACTGAAGGAGTTGC	0	1899	6058	0.0242654	T cells	12.3274	13.9116	-5.80819	-33.6057	CD8+	6.4734	-15.3945	CD8-TM3	NA	NA	NA	NA	NA	NA
0W_III_I#ACACTGACACAACGTT	0	3352	14867	0.0374033	B cells	-28.1604	-10.054	NA	NA	NA	NA	NA	NA	NA	NA	NA	NA	NA	NA
0W_III_I#ACACTGAGTACCGTTA	0	1767	5419	0.0262041	B cells	-23.1505	32.8093	NA	NA	NA	NA	NA	NA	NA	NA	NA	NA	NA	NA
0W_III_I#ACAGCCGCAACCGCCA	0	2553	9960	0.0381526	B cells	-10.2644	14.334	NA	NA	NA	NA	NA	NA	NA	NA	NA	NA	NA	NA
0W_III_I#ACAGCCGCACGTTGGC	0	855	3875	0.00309677	Myelocytes	13.7218	-36.5112	NA	NA	NA	NA	NA	NA	NA	NA	NA	-9.99814	-23.2072	Neutrophils
0W_III_I#ACAGCCGCAGCATACT	0	3916	21852	0.0277778	B cells	-25.5585	-8.25091	NA	NA	NA	NA	NA	NA	NA	NA	NA	NA	NA	NA
0W_III_I#ACAGCCGGTTCATGGT	0	1490	4750	0.0233684	B cells	-18.1391	18.404	NA	NA	NA	NA	NA	NA	NA	NA	NA	NA	NA	NA
0W_III_I#ACAGCTAAGGCAGGTT	0	2597	11449	0.0298716	B cells	-6.07846	27.1393	NA	NA	NA	NA	NA	NA	NA	NA	NA	NA	NA	NA
0W_III_I#ACAGCTACAAGGACTG	0	2749	9876	0.00962123	Myelocytes	-33.9341	-22.206	NA	NA	NA	NA	NA	NA	NA	NA	NA	-21.1461	23.3419	Macro/Mono-C1
0W_III_I#ACAGCTATCAATCACG	0	4526	17122	0.0232449	T cells	-29.2523	-13.7456	NA	NA	NA	NA	NA	NA	NA	NA	NA	NA	NA	NA
0W_III_I#ACAGCTATCGTAGGAG	0	2561	10999	0.0371852	Myelocytes	-28.6531	-24.9486	NA	NA	NA	NA	NA	NA	NA	NA	NA	-14.7337	13.1873	Macro/Mono-C1
0W_III_I#ACATACGAGTGATCGG	0	2239	6088	0.0198752	Myelocytes	-2.19027	4.62974	NA	NA	NA	NA	NA	NA	NA	NA	NA	-31.199	7.96467	mast cells
0W_III_I#ACATCAGAGAGTACCG	0	4154	23249	0.0260656	Myelocytes	-16.8124	-13.2635	NA	NA	NA	NA	NA	NA	NA	NA	NA	1.10786	19.2057	cDC2-C1
0W_III_I#ACATCAGCAAATCCGT	0	1631	6527	0.0370768	T cells	24.8014	1.77929	-0.846694	32.8628	CD4+	NA	NA	NA	-9.0421	7.86581	CD4-TN2	NA	NA	NA
0W_III_I#ACATCAGGTACCCAAT	0	2633	11675	0.0200428	Myelocytes	-26.9998	-18.2092	NA	NA	NA	NA	NA	NA	NA	NA	NA	NA	NA	NA
0W_III_I#ACATCAGGTAGAAGGA	0	3327	15744	0.0228659	Myelocytes	-4.0684	-16.7309	NA	NA	NA	NA	NA	NA	NA	NA	NA	8.74109	23.5566	cDC2-C1
0W_III_I#ACATGGTAGCGAGAAA	0	3507	18471	0.0486709	B cells	-13.1219	-5.35447	NA	NA	NA	NA	NA	NA	NA	NA	NA	NA	NA	NA
0W_III_I#ACATGGTTCCAAACAC	0	1928	6780	0.0300885	B cells	-12.3954	34.2127	NA	NA	NA	NA	NA	NA	NA	NA	NA	NA	NA	NA
0W_III_I#ACATGGTTCTCTGTCG	0	3139	17042	0.0420725	B cells	-5.0829	25.799	NA	NA	NA	NA	NA	NA	NA	NA	NA	NA	NA	NA
0W_III_I#ACCAGTAAGGGCATGT	0	2153	6537	0.024782	NK	8.10614	14.8243	NA	NA	NA	NA	NA	NA	NA	NA	NA	NA	NA	NA
0W_III_I#ACCAGTACAAGAGGCT	0	2970	11071	0.0408274	B cells	-9.9054	11.0699	NA	NA	NA	NA	NA	NA	NA	NA	NA	NA	NA	NA
0W_III_I#ACCAGTACAAGCGTAG	0	1336	4307	0.0452856	B cells	-15.0364	3.69333	NA	NA	NA	NA	NA	NA	NA	NA	NA	NA	NA	NA
0W_III_I#ACCAGTACAATTCCTT	0	2873	11988	0.0501335	B cells	-11.7637	12.0249	NA	NA	NA	NA	NA	NA	NA	NA	NA	NA	NA	NA
0W_III_I#ACCAGTACACTTAACG	0	1798	4855	0.0214256	NK	25.5169	-16.523	NA	NA	NA	NA	NA	NA	NA	NA	NA	NA	NA	NA
0W_III_I#ACCAGTAGTATGAAAC	0	3003	9667	0.0233833	Myelocytes	-32.4629	-22.8554	NA	NA	NA	NA	NA	NA	NA	NA	NA	-19.0696	24.7006	Macro/Mono-C1
0W_III_I#ACCAGTATCAGCAACT	0	4039	30362	0.0235829	Myelocytes	-24.4961	-35.4354	NA	NA	NA	NA	NA	NA	NA	NA	NA	20.4417	-26.4155	Macro/Mono-C2
0W_III_I#ACCCACTCAAACGTGG	0	3655	15307	0.0212321	Myelocytes	-7.54023	-16.9951	NA	NA	NA	NA	NA	NA	NA	NA	NA	NA	NA	NA
0W_III_I#ACCCACTCATACTCTT	0	1371	3738	0.0147138	Myelocytes	-22.9853	-33.3318	NA	NA	NA	NA	NA	NA	NA	NA	NA	25.0392	-18.8377	Macro/Mono-C1
0W_III_I#ACCCACTGTAAGAGAG	0	4982	32054	0.018344	B cells	3.52911	8.30003	NA	NA	NA	NA	NA	NA	NA	NA	NA	NA	NA	NA
0W_III_I#ACCCACTGTCGAGATG	0	1705	6289	0.0228971	B cells	-18.0337	27.874	NA	NA	NA	NA	NA	NA	NA	NA	NA	NA	NA	NA
0W_III_I#ACCCACTGTTAGTGGG	0	2430	9870	0.0263451	B cells	-12.5656	31.683	NA	NA	NA	NA	NA	NA	NA	NA	NA	NA	NA	NA
0W_III_I#ACCCACTTCAAGGTAA	0	3551	17126	0.0329324	B cells	-12.0937	-11.2026	NA	NA	NA	NA	NA	NA	NA	NA	NA	NA	NA	NA
0W_III_I#ACCGTAAAGCTGCGAA	0	2168	7616	0.0170693	B cells	-15.2011	32.2177	NA	NA	NA	NA	NA	NA	NA	NA	NA	NA	NA	NA
0W_III_I#ACCGTAAAGTCATCCA	0	3292	13818	0.0161395	Myelocytes	-34.4613	-22.6161	NA	NA	NA	NA	NA	NA	NA	NA	NA	-22.585	21.8494	Macro/Mono-C1
0W_III_I#ACCGTAAGTATTCGTG	0	2699	11935	0.0471722	B cells	-8.88995	12.7327	NA	NA	NA	NA	NA	NA	NA	NA	NA	NA	NA	NA
0W_III_I#ACCTTTACAAACGTGG	0	2551	10529	0.031437	B cells	-11.2073	32.5192	NA	NA	NA	NA	NA	NA	NA	NA	NA	NA	NA	NA
0W_III_I#ACCTTTACAAGCCATT	0	2469	8753	0.0297041	B cells	-7.59549	20.3143	NA	NA	NA	NA	NA	NA	NA	NA	NA	NA	NA	NA
0W_III_I#ACCTTTACAATCTGCA	0	3802	18550	0.0265229	B cells	-2.98513	23.8197	NA	NA	NA	NA	NA	NA	NA	NA	NA	NA	NA	NA
0W_III_I#ACCTTTACACGAAGCA	0	2958	11517	0.0208406	Myelocytes	-33.6073	-22.201	NA	NA	NA	NA	NA	NA	NA	NA	NA	-19.5807	19.1603	Macro/Mono-C1
0W_III_I#ACCTTTACACGACGAA	0	1719	10134	0.0332577	Myelocytes	10.3794	-42.9934	NA	NA	NA	NA	NA	NA	NA	NA	NA	-8.6699	-36.6904	Neutrophils
0W_III_I#ACCTTTACACTACAGT	0	3486	26263	0.0222755	Myelocytes	31.0904	-23.535	NA	NA	NA	NA	NA	NA	NA	NA	NA	NA	NA	NA
0W_III_I#ACCTTTACAGACTCGC	0	2452	8681	0.0419307	B cells	-12.7551	9.89016	NA	NA	NA	NA	NA	NA	NA	NA	NA	NA	NA	NA
0W_III_I#ACGAGCCCAAGAGTCG	0	1804	4758	0.0145019	T cells	12.9923	36.2081	32.5574	-11.8278	CD4-CD8-T cell1	NA	NA	NA	NA	NA	NA	NA	NA	NA
0W_III_I#ACGAGCCTCATCGCTC	0	4038	19520	0.0181865	B cells	-28.0347	-9.70297	NA	NA	NA	NA	NA	NA	NA	NA	NA	NA	NA	NA
0W_III_I#ACGAGGAAGATGTGGC	0	2440	12062	0.026198	B cells	-5.21732	24.0363	NA	NA	NA	NA	NA	NA	NA	NA	NA	NA	NA	NA
0W_III_I#ACGAGGAAGGAGTCTG	0	2908	13378	0.0349828	Myelocytes	-12.3489	-15.0912	NA	NA	NA	NA	NA	NA	NA	NA	NA	NA	NA	NA
0W_III_I#ACGAGGACAAGGGTCA	0	1680	5227	0.0187488	Myelocytes	-8.79221	-18.0274	NA	NA	NA	NA	NA	NA	NA	NA	NA	5.34551	18.4856	cDC2-C1
0W_III_I#ACGAGGACACGGTGTC	0	1638	5085	0.0251721	B cells	-26.5365	21.3106	NA	NA	NA	NA	NA	NA	NA	NA	NA	NA	NA	NA
0W_III_I#ACGAGGACATACCATG	0	3556	15863	0.0267919	Myelocytes	-21.8735	-27.4511	NA	NA	NA	NA	NA	NA	NA	NA	NA	-15.7608	9.75627	Macro/Mono-C1
0W_III_I#ACGAGGAGTCCGCTGA	0	3434	16748	0.0207798	Myelocytes	-7.2804	-12.8239	NA	NA	NA	NA	NA	NA	NA	NA	NA	NA	NA	NA
0W_III_I#ACGAGGAGTCTCGTTC	0	1804	5482	0.0594673	B cells	-18.8358	-0.542921	NA	NA	NA	NA	NA	NA	NA	NA	NA	NA	NA	NA
0W_III_I#ACGAGGAGTGTATGGG	0	2248	7731	0.022251	B cells	-9.52011	-15.6413	NA	NA	NA	NA	NA	NA	NA	NA	NA	NA	NA	NA
0W_III_I#ACGAGGAGTTCCGTCT	0	1973	7733	0.0399586	B cells	-15.8701	14.3065	NA	NA	NA	NA	NA	NA	NA	NA	NA	NA	NA	NA
0W_III_I#ACGAGGATCACATAGC	0	4425	24931	0.022503	B cells	-23.2516	-6.1334	NA	NA	NA	NA	NA	NA	NA	NA	NA	NA	NA	NA
0W_III_I#ACGATACCATGCCACG	0	1492	5398	0.0292701	T cells	32.8794	6.93688	-3.39034	-6.82042	CD8+	2.40628	0.576183	CD8-TN2	NA	NA	NA	NA	NA	NA
0W_III_I#ACGATACGTACCATCA	0	2866	13084	0.0295017	B cells	-2.52536	14.3509	NA	NA	NA	NA	NA	NA	NA	NA	NA	NA	NA	NA
0W_III_I#ACGATACGTGATGTCT	0	1730	6841	0.0134503	Myelocytes	-8.83011	-0.876329	NA	NA	NA	NA	NA	NA	NA	NA	NA	-46.9342	11.8613	mast cells
0W_III_I#ACGATACTCCGTTGCT	0	4339	27406	0.0206532	Myelocytes	-21.9943	-21.4519	NA	NA	NA	NA	NA	NA	NA	NA	NA	16.2728	-22.9849	Macro/Mono-C1
0W_III_I#ACGATGTGTAAAGTCA	0	5763	37980	0.0273309	Myelocytes	-21.8681	-7.56104	NA	NA	NA	NA	NA	NA	NA	NA	NA	NA	NA	NA
0W_III_I#ACGCAGCAGAGTTGGC	0	2067	7126	0.0353635	B cells	-29.1306	18.3898	NA	NA	NA	NA	NA	NA	NA	NA	NA	NA	NA	NA
0W_III_I#ACGCAGCCAAGTACCT	0	1452	3937	0.0398882	Myelocytes	-3.57595	-23.9619	NA	NA	NA	NA	NA	NA	NA	NA	NA	NA	NA	NA
0W_III_I#ACGCAGCTCAACTCTT	0	1781	6404	0.0243598	Myelocytes	-26.424	-35.0606	NA	NA	NA	NA	NA	NA	NA	NA	NA	27.8243	-22.8029	Macro/Mono-C2
0W_III_I#ACGCAGCTCCGCGGTA	0	1749	6550	0.0459542	B cells	-27.7292	7.08612	NA	NA	NA	NA	NA	NA	NA	NA	NA	NA	NA	NA
0W_III_I#ACGCAGCTCCTCAACC	0	2082	10513	0.0196937	Myelocytes	-25.1899	-35.6719	NA	NA	NA	NA	NA	NA	NA	NA	NA	24.9801	-25.8202	Macro/Mono-C2
0W_III_I#ACGCAGCTCGTTTATC	0	931	4820	0.00995851	Myelocytes	4.89486	-41.4141	NA	NA	NA	NA	NA	NA	NA	NA	NA	-16.1408	-16.405	Neutrophils
0W_III_I#ACGCCAGAGTAGCGGT	0	2081	5755	0.0363162	Myelocytes	-23.8978	-20.8555	NA	NA	NA	NA	NA	NA	NA	NA	NA	NA	NA	NA
0W_III_I#ACGCCAGAGTGACTCT	0	1743	6162	0.0473872	B cells	-25.6459	8.0995	NA	NA	NA	NA	NA	NA	NA	NA	NA	NA	NA	NA
0W_III_I#ACGCCAGCACTTCTGC	0	1625	7132	0.0243971	T cells	39.4554	11.7171	-8.95335	35.4737	CD4+	NA	NA	NA	-9.71422	7.93818	CD4-TN2	NA	NA	NA
0W_III_I#ACGCCAGCATGGATGG	0	2243	10053	0.0240724	B cells	-5.61265	24.7372	NA	NA	NA	NA	NA	NA	NA	NA	NA	NA	NA	NA
0W_III_I#ACGCCAGCATTGCGGC	0	1785	4884	0.0661343	B cells	-14.4316	-15.4034	NA	NA	NA	NA	NA	NA	NA	NA	NA	NA	NA	NA
0W_III_I#ACGCCAGGTAAATACG	0	3388	18802	0.0204244	B cells	-5.78589	30.7371	NA	NA	NA	NA	NA	NA	NA	NA	NA	NA	NA	NA
0W_III_I#ACGCCAGGTCTAACGT	0	4638	21240	0.0433636	Myelocytes	-24.6416	-15.8026	NA	NA	NA	NA	NA	NA	NA	NA	NA	NA	NA	NA
0W_III_I#ACGCCAGGTTATCACG	0	2873	10889	0.0279181	Myelocytes	-29.2789	-20.5127	NA	NA	NA	NA	NA	NA	NA	NA	NA	-17.7775	24.8225	Macro/Mono-C1
0W_III_I#ACGCCAGGTTCGCTAA	0	1696	6741	0.0170598	B cells	-15.5513	33.4408	NA	NA	NA	NA	NA	NA	NA	NA	NA	NA	NA	NA
0W_III_I#ACGCCAGTCGCTAGCG	0	3546	17764	0.0253899	Myelocytes	11.1018	-10.0912	NA	NA	NA	NA	NA	NA	NA	NA	NA	30.3859	5.86347	cDC2-C2
0W_III_I#ACGCCGAAGAGTCGGT	0	1512	4824	0.0317164	B cells	-20.2048	21.0381	NA	NA	NA	NA	NA	NA	NA	NA	NA	NA	NA	NA
0W_III_I#ACGCCGAAGCGATAGC	0	2293	8077	0.0377615	B cells	-11.996	15.2251	NA	NA	NA	NA	NA	NA	NA	NA	NA	NA	NA	NA
0W_III_I#ACGCCGAGTAGCGTCC	0	4004	27136	0.0159204	Myelocytes	11.1659	-14.5171	NA	NA	NA	NA	NA	NA	NA	NA	NA	35.5447	9.85681	cDC2-C2
0W_III_I#ACGCCGAGTCTTGTCC	0	2819	9755	0.0185546	Myelocytes	-30.8519	-21.1834	NA	NA	NA	NA	NA	NA	NA	NA	NA	-17.0045	18.5899	Macro/Mono-C1
0W_III_I#ACGGAGAAGGGTCGAT	0	2890	14390	0.0335673	B cells	-2.94395	23.2881	NA	NA	NA	NA	NA	NA	NA	NA	NA	NA	NA	NA
0W_III_I#ACGGAGACAACACCCG	0	1373	4224	0.038589	Myelocytes	-21.8491	-22.1531	NA	NA	NA	NA	NA	NA	NA	NA	NA	-2.20631	20.6764	Macro/Mono-C1
0W_III_I#ACGGAGACACCGCTAG	0	2700	11095	0.0383957	B cells	-5.493	22.2008	NA	NA	NA	NA	NA	NA	NA	NA	NA	NA	NA	NA
0W_III_I#ACGGAGATCCAATGGT	0	2689	9667	0.0238957	Myelocytes	-8.84955	-13.7529	NA	NA	NA	NA	NA	NA	NA	NA	NA	4.58171	28.1419	cDC2-C1
0W_III_I#ACGGAGATCCGCTGTT	0	2329	8244	0.0377244	B cells	-9.88669	17.8061	NA	NA	NA	NA	NA	NA	NA	NA	NA	NA	NA	NA
0W_III_I#ACGGCCAGTGCATCTA	0	1595	4680	0.014533	Myelocytes	-23.2647	-33.4478	NA	NA	NA	NA	NA	NA	NA	NA	NA	25.0798	-18.9943	Macro/Mono-C2
0W_III_I#ACGGCCAGTGGTGTAG	0	2193	9442	0.0344207	B cells	-25.0442	21.4718	NA	NA	NA	NA	NA	NA	NA	NA	NA	NA	NA	NA
0W_III_I#ACGGCCAGTTATCACG	0	3440	19485	0.0279189	B cells	-3.94894	31.5545	NA	NA	NA	NA	NA	NA	NA	NA	NA	NA	NA	NA
0W_III_I#ACGGCCATCTTGAGGT	0	1723	5964	0.0229712	T cells	20.1982	13.0131	-5.73609	-28.3746	CD8+	-0.706064	-21.7449	CD8-TM3	NA	NA	NA	NA	NA	NA
0W_III_I#ACGGGCTAGCCGTCGT	0	2339	10238	0.0278375	B cells	-4.39212	22.5588	NA	NA	NA	NA	NA	NA	NA	NA	NA	NA	NA	NA
0W_III_I#ACGGGCTCAATTCCTT	0	1614	4813	0.0182838	B cells	-18.6708	34.2907	NA	NA	NA	NA	NA	NA	NA	NA	NA	NA	NA	NA
0W_III_I#ACGGGCTCACACATGT	0	2619	11791	0.0396065	B cells	-8.93081	12.3132	NA	NA	NA	NA	NA	NA	NA	NA	NA	NA	NA	NA
0W_III_I#ACGGGCTTCGCATGAT	0	1629	5117	0.0308775	B cells	-18.8132	10.8261	NA	NA	NA	NA	NA	NA	NA	NA	NA	NA	NA	NA
0W_III_I#ACGGGTCAGTGAATTG	0	2699	12633	0.0264387	B cells	-7.45635	27.9126	NA	NA	NA	NA	NA	NA	NA	NA	NA	NA	NA	NA
0W_III_I#ACGGGTCGTTCGGCAC	0	1357	3833	0.0313071	Myelocytes	-15.4547	-19.7683	NA	NA	NA	NA	NA	NA	NA	NA	NA	-2.4993	17.5682	Macro/Mono-C1
0W_III_I#ACGGGTCTCTTGCAAG	0	3141	20721	0.0271222	B cells	-2.63884	31.4069	NA	NA	NA	NA	NA	NA	NA	NA	NA	NA	NA	NA
0W_III_I#ACGTCAAAGAGGACGG	0	1549	5501	0.0287221	T cells	10.9127	36.521	33.7826	-18.3365	CD4-CD8-T cell1	NA	NA	NA	NA	NA	NA	NA	NA	NA
0W_III_I#ACGTCAAAGCGTTTAC	0	2564	11997	0.0304243	B cells	-6.85374	26.1852	NA	NA	NA	NA	NA	NA	NA	NA	NA	NA	NA	NA
0W_III_I#ACGTCAAGTGAGTGAC	0	2414	9238	0.0134228	Myelocytes	-0.525661	5.24788	NA	NA	NA	NA	NA	NA	NA	NA	NA	-32.4652	5.41435	mast cells
0W_III_I#ACGTCAATCACCGTAA	0	1331	3812	0.0351522	B cells	-26.6383	17.0866	NA	NA	NA	NA	NA	NA	NA	NA	NA	NA	NA	NA
0W_III_I#ACGTCAATCCTGTAGA	0	4222	26359	0.0241293	B cells	-3.25149	32.4643	NA	NA	NA	NA	NA	NA	NA	NA	NA	NA	NA	NA
0W_III_I#ACTATCTCAAGGTTTC	0	5348	34048	0.0225864	B cells	3.37266	-6.52016	NA	NA	NA	NA	NA	NA	NA	NA	NA	NA	NA	NA
0W_III_I#ACTATCTCACTATCTT	0	7107	57252	0.0200007	T cells	23.8797	-14.078	NA	NA	NA	NA	NA	NA	NA	NA	NA	NA	NA	NA
0W_III_I#ACTATCTCATGTTCCC	0	1861	4584	0.0475567	B cells	-18.4191	6.18167	NA	NA	NA	NA	NA	NA	NA	NA	NA	NA	NA	NA
0W_III_I#ACTATCTTCCTTTACA	0	2069	6691	0.00134509	Myelocytes	-4.83973	4.34332	NA	NA	NA	NA	NA	NA	NA	NA	NA	-36.5304	13.0847	mast cells
0W_III_I#ACTATCTTCTTAACCT	0	2621	8757	0.0295763	B cells	-11.0689	25.3412	NA	NA	NA	NA	NA	NA	NA	NA	NA	NA	NA	NA
0W_III_I#ACTATCTTCTTTCCTC	0	3234	16773	0.0733321	Myelocytes	-8.15915	-30.5738	NA	NA	NA	NA	NA	NA	NA	NA	NA	-6.3076	-16.8064	cDC1-C1
0W_III_I#ACTGAACGTCCGAGTC	0	2487	10669	0.0475209	B cells	-11.3636	9.19865	NA	NA	NA	NA	NA	NA	NA	NA	NA	NA	NA	NA
0W_III_I#ACTGAACGTTGGACCC	0	3079	16276	0.0184935	Myelocytes	-6.35604	-17.6992	NA	NA	NA	NA	NA	NA	NA	NA	NA	7.9494	20.411	cDC2-C1
0W_III_I#ACTGAACTCAAAGTAG	0	2054	11484	0.0853436	B cells	-14.9207	-2.54848	NA	NA	NA	NA	NA	NA	NA	NA	NA	NA	NA	NA
0W_III_I#ACTGAACTCACTTATC	0	2579	12615	0.0245739	Myelocytes	-1.17669	-14.9082	NA	NA	NA	NA	NA	NA	NA	NA	NA	17.5729	19.4318	cDC1-C2
0W_III_I#ACTGAACTCCTAGAAC	0	1624	6183	0.0300825	B cells	15.4551	-24.8971	NA	NA	NA	NA	NA	NA	NA	NA	NA	NA	NA	NA
0W_III_I#ACTGAACTCGTCTGCT	0	1457	4463	0.0459332	B cells	-19.9578	8.74948	NA	NA	NA	NA	NA	NA	NA	NA	NA	NA	NA	NA
0W_III_I#ACTGAGTAGCAATATG	0	3164	15531	0.0278815	B cells	-5.12171	30.2071	NA	NA	NA	NA	NA	NA	NA	NA	NA	NA	NA	NA
0W_III_I#ACTGAGTAGGACTGGT	0	3500	17623	0.0806333	B cells	5.96204	-25.5713	NA	NA	NA	NA	NA	NA	NA	NA	NA	NA	NA	NA
0W_III_I#ACTGATGCATCGGAAG	0	1372	4540	0.0610267	B cells	-22.6182	-3.7108	NA	NA	NA	NA	NA	NA	NA	NA	NA	NA	NA	NA
0W_III_I#ACTGATGGTCAGCTAT	0	5742	36514	0.0319877	Myelocytes	13.5093	-12.9063	NA	NA	NA	NA	NA	NA	NA	NA	NA	NA	NA	NA
0W_III_I#ACTGATGGTTCGTTGA	0	2143	7399	0.0295986	T cells	20.0366	12.5273	-0.662569	-8.01106	CD8+	15.7017	-20.4185	CD8-TM3	NA	NA	NA	NA	NA	NA
0W_III_I#ACTGATGTCAGTTTGG	0	2473	8549	0.0525208	Myelocytes	-5.87116	-32.3752	NA	NA	NA	NA	NA	NA	NA	NA	NA	16.4368	-14.6169	Macro/Mono-C3
0W_III_I#ACTGCTCCAAGGGTCA	0	1008	4061	0.00246245	Myelocytes	15.8489	-34.4284	NA	NA	NA	NA	NA	NA	NA	NA	NA	-1.20622	-37.1718	Neutrophils
0W_III_I#ACTGCTCCAATGACCT	0	2187	7150	0.0216783	B cells	-17.644	18.2217	NA	NA	NA	NA	NA	NA	NA	NA	NA	NA	NA	NA
0W_III_I#ACTGCTCGTGTGGTTT	0	1419	3474	0.0247553	B cells	-12.565	21.8943	NA	NA	NA	NA	NA	NA	NA	NA	NA	NA	NA	NA
0W_III_I#ACTGCTCGTTCCAACA	0	3318	14233	0.0245205	Myelocytes	-28.9422	-14.2553	NA	NA	NA	NA	NA	NA	NA	NA	NA	NA	NA	NA
0W_III_I#ACTGCTCTCACCAGGC	0	3852	20278	0.0225861	B cells	-25.0944	-6.675	NA	NA	NA	NA	NA	NA	NA	NA	NA	NA	NA	NA
0W_III_I#ACTGCTCTCCAAGTAC	0	2069	6095	0.0229734	NK	4.57681	15.1544	NA	NA	NA	NA	NA	NA	NA	NA	NA	NA	NA	NA
0W_III_I#ACTGCTCTCTCCTATA	0	4366	18965	0.024259	Myelocytes	-28.6668	-14.0063	NA	NA	NA	NA	NA	NA	NA	NA	NA	NA	NA	NA
0W_III_I#ACTGTCCAGCCATCGC	0	1826	5512	0.0328374	B cells	-25.2098	28.4814	NA	NA	NA	NA	NA	NA	NA	NA	NA	NA	NA	NA
0W_III_I#ACTGTCCGTAAGTGGC	0	855	6007	0.00266356	Myelocytes	13.4902	-34.9547	NA	NA	NA	NA	NA	NA	NA	NA	NA	-16.3821	-11.8777	Neutrophils
0W_III_I#ACTGTCCGTCGACTGC	0	2068	6836	0.0216501	B cells	-16.1492	33.0989	NA	NA	NA	NA	NA	NA	NA	NA	NA	NA	NA	NA
0W_III_I#ACTTACTCAATGTTGC	0	1117	3672	0.0612745	Myelocytes	-1.02914	-41.8911	NA	NA	NA	NA	NA	NA	NA	NA	NA	-15.0531	-30.0458	Neutrophils
0W_III_I#ACTTACTCACCATGTA	0	1752	7005	0.0368308	B cells	-11.9847	14.646	NA	NA	NA	NA	NA	NA	NA	NA	NA	NA	NA	NA
0W_III_I#ACTTACTCACCGCTAG	0	2094	7599	0.0364522	B cells	-7.91706	20.0558	NA	NA	NA	NA	NA	NA	NA	NA	NA	NA	NA	NA
0W_III_I#ACTTACTCACGCCAGT	0	1199	3562	0.0440764	B cells	-29.228	0.487535	NA	NA	NA	NA	NA	NA	NA	NA	NA	NA	NA	NA
0W_III_I#ACTTACTTCTGAGTGT	0	2270	8673	0.0238672	B cells	-13.2036	32.7846	NA	NA	NA	NA	NA	NA	NA	NA	NA	NA	NA	NA
0W_III_I#ACTTGTTCAGGCGATA	0	5816	41343	0.0254221	B cells	22.6246	11.1189	NA	NA	NA	NA	NA	NA	NA	NA	NA	NA	NA	NA
0W_III_I#ACTTGTTGTAAGGATT	0	3485	17671	0.0266538	B cells	-5.34807	28.2954	NA	NA	NA	NA	NA	NA	NA	NA	NA	NA	NA	NA
0W_III_I#ACTTGTTTCCCAGGTG	0	1483	4148	0.0795564	B cells	-14.6571	-4.81977	NA	NA	NA	NA	NA	NA	NA	NA	NA	NA	NA	NA
0W_III_I#ACTTTCAGTAGGAGTC	0	1981	6605	0.0337623	T cells	16.3498	4.86678	NA	NA	NA	NA	NA	NA	NA	NA	NA	NA	NA	NA
0W_III_I#ACTTTCAGTATGCTTG	0	2701	12904	0.0230161	Myelocytes	-7.86936	-18.3573	NA	NA	NA	NA	NA	NA	NA	NA	NA	4.70592	20.1119	cDC2-C1
0W_III_I#ACTTTCAGTTGAGTTC	0	2400	9376	0.0189846	B cells	-10.1952	-12.5909	NA	NA	NA	NA	NA	NA	NA	NA	NA	NA	NA	NA
0W_III_I#ACTTTCATCACTTACT	0	5561	36318	0.0279483	Myelocytes	9.6301	-10.5523	NA	NA	NA	NA	NA	NA	NA	NA	NA	NA	NA	NA
0W_III_I#ACTTTCATCCAACCAA	0	1582	4978	0.0341503	B cells	-21.3458	18.1829	NA	NA	NA	NA	NA	NA	NA	NA	NA	NA	NA	NA
0W_III_I#AGAATAGCAACGATGG	0	2440	9168	0.0200698	Myelocytes	-10.1058	-12.5766	NA	NA	NA	NA	NA	NA	NA	NA	NA	1.91836	26.3805	cDC2-C1
0W_III_I#AGAATAGTCTGCGTAA	0	1613	5340	0.0125492	Myelocytes	-6.36835	2.59326	NA	NA	NA	NA	NA	NA	NA	NA	NA	-41.7519	12.0279	mast cells
0W_III_I#AGACGTTCAAACTGTC	0	3039	14549	0.0303218	B cells	-1.91678	30.3351	NA	NA	NA	NA	NA	NA	NA	NA	NA	NA	NA	NA
0W_III_I#AGACGTTCAAAGTCAA	0	2343	7911	0.0190873	Myelocytes	-32.3306	-21.1222	NA	NA	NA	NA	NA	NA	NA	NA	NA	-17.5564	25.0812	Macro/Mono-C1
0W_III_I#AGACGTTCAATCCGAT	0	2465	9625	0.0249351	B cells	-14.6875	31.8139	NA	NA	NA	NA	NA	NA	NA	NA	NA	NA	NA	NA
0W_III_I#AGACGTTCATCCGTGG	0	1617	4942	0.0228652	T cells	37.8598	7.38224	-1.48095	37.7354	CD4+	NA	NA	NA	-6.18449	12.9672	CD4-TN2	NA	NA	NA
0W_III_I#AGAGCGAAGCGAGAAA	0	2405	8243	0.0183186	Myelocytes	-33.2494	-21.6856	NA	NA	NA	NA	NA	NA	NA	NA	NA	-18.2018	23.6904	Macro/Mono-C1
0W_III_I#AGAGCGAAGTTGAGTA	0	1344	4278	0.0245442	B cells	-25.4343	31.622	NA	NA	NA	NA	NA	NA	NA	NA	NA	NA	NA	NA
0W_III_I#AGAGCGATCAATAAGG	0	3252	14273	0.025995	B cells	-9.30701	-14.5789	NA	NA	NA	NA	NA	NA	NA	NA	NA	NA	NA	NA
0W_III_I#AGAGCGATCTAACTTC	0	1308	3861	0.026677	Myelocytes	-4.92782	1.53592	NA	NA	NA	NA	NA	NA	NA	NA	NA	-43.5327	4.91392	mast cells
0W_III_I#AGAGCTTAGAGACTAT	0	2786	11584	0.0179558	Myelocytes	-29.5586	-23.5797	NA	NA	NA	NA	NA	NA	NA	NA	NA	-15.4516	13.3892	Macro/Mono-C1
0W_III_I#AGAGCTTAGCTTATCG	0	3228	11616	0.0248795	B cells	-0.864156	19.2757	NA	NA	NA	NA	NA	NA	NA	NA	NA	NA	NA	NA
0W_III_I#AGAGCTTGTAGGGTAC	0	2735	10444	0.00737265	Myelocytes	-17.542	-17.25	NA	NA	NA	NA	NA	NA	NA	NA	NA	-2.61333	22.1147	cDC2-C1
0W_III_I#AGAGTGGGTCAAAGAT	0	2516	10950	0.0372603	B cells	-11.8794	13.0786	NA	NA	NA	NA	NA	NA	NA	NA	NA	NA	NA	NA
0W_III_I#AGAGTGGGTCTTGATG	0	3445	17461	0.0346486	B cells	-4.05431	29.3382	NA	NA	NA	NA	NA	NA	NA	NA	NA	NA	NA	NA
0W_III_I#AGATCTGAGATAGTCA	0	2880	11347	0.0180664	Myelocytes	-33.8315	-22.4207	NA	NA	NA	NA	NA	NA	NA	NA	NA	-19.8778	23.0495	Macro/Mono-C1
0W_III_I#AGATCTGGTCACTTCC	0	1501	3914	0.0109862	Myelocytes	-3.56849	2.51865	NA	NA	NA	NA	NA	NA	NA	NA	NA	-37.8332	9.84914	mast cells
0W_III_I#AGATCTGTCCGCGCAA	0	3194	13325	0.0257411	B cells	-24.362	-7.53982	NA	NA	NA	NA	NA	NA	NA	NA	NA	NA	NA	NA
0W_III_I#AGATTGCAGCACACAG	0	3162	15908	0.0339473	B cells	-3.05563	21.9702	NA	NA	NA	NA	NA	NA	NA	NA	NA	NA	NA	NA
0W_III_I#AGATTGCCAAATTGCC	0	2787	10682	0.0354802	B cells	-6.16417	25.3588	NA	NA	NA	NA	NA	NA	NA	NA	NA	NA	NA	NA
0W_III_I#AGATTGCGTCATGCAT	0	3879	18013	0.0218731	B cells	-28.4544	-10.5462	NA	NA	NA	NA	NA	NA	NA	NA	NA	NA	NA	NA
0W_III_I#AGATTGCGTCATGCCG	0	1715	4346	0.03407	Myelocytes	13.4043	-8.96857	NA	NA	NA	NA	NA	NA	NA	NA	NA	NA	NA	NA
0W_III_I#AGATTGCGTCCTAGCG	0	5540	40386	0.0226575	Myelocytes	-25.6655	-12.0801	NA	NA	NA	NA	NA	NA	NA	NA	NA	-15.9014	7.23428	cDC2-C2
0W_III_I#AGATTGCTCGCAAGCC	0	2642	12553	0.0141799	Myelocytes	-8.67559	-18.4682	NA	NA	NA	NA	NA	NA	NA	NA	NA	6.35325	22.7272	cDC2-C1
0W_III_I#AGATTGCTCTTCCTTC	0	1620	5134	0.0227892	B cells	-23.0843	10.975	NA	NA	NA	NA	NA	NA	NA	NA	NA	NA	NA	NA
0W_III_I#AGCAGCCAGAGCAATT	0	2681	7849	0.02013	T cells	14.5536	-7.91156	NA	NA	NA	NA	NA	NA	NA	NA	NA	NA	NA	NA
0W_III_I#AGCAGCCAGCTAGTCT	0	2220	7810	0.0318822	B cells	-8.39189	23.5741	NA	NA	NA	NA	NA	NA	NA	NA	NA	NA	NA	NA
0W_III_I#AGCAGCCAGGTAGCCA	0	2356	8315	0.0469371	B cells	-15.1135	3.56231	NA	NA	NA	NA	NA	NA	NA	NA	NA	NA	NA	NA
0W_III_I#AGCAGCCCAGTACACT	0	2159	8131	0.0291477	B cells	-8.13252	23.1603	NA	NA	NA	NA	NA	NA	NA	NA	NA	NA	NA	NA
0W_III_I#AGCATACAGCTAACAA	0	1644	5433	0.0143594	Myelocytes	-6.40251	2.19532	NA	NA	NA	NA	NA	NA	NA	NA	NA	-38.7744	11.3031	mast cells
0W_III_I#AGCATACAGGAGTACC	0	1885	6303	0.0241155	NK	4.92549	13.7226	NA	NA	NA	NA	NA	NA	NA	NA	NA	NA	NA	NA
0W_III_I#AGCATACCAGACTCGC	0	3293	15181	0.0420949	B cells	-9.00607	-10.5495	NA	NA	NA	NA	NA	NA	NA	NA	NA	NA	NA	NA
0W_III_I#AGCATACGTACATGTC	0	5481	30295	0.0242292	Myelocytes	13.1762	-12.713	NA	NA	NA	NA	NA	NA	NA	NA	NA	33.6103	4.68267	cDC2-C2
0W_III_I#AGCATACTCACATAGC	0	2648	10583	0.0260796	B cells	-13.5742	33.7942	NA	NA	NA	NA	NA	NA	NA	NA	NA	NA	NA	NA
0W_III_I#AGCATACTCGCGCCAA	0	2346	8313	0.0245458	T cells	18.0035	32.8155	31.5104	5.1698	CD4-CD8-T cell1	NA	NA	NA	NA	NA	NA	NA	NA	NA
0W_III_I#AGCCTAAAGCGTAATA	0	3752	14931	0.0321479	B cells	-29.9004	-17.0637	NA	NA	NA	NA	NA	NA	NA	NA	NA	NA	NA	NA
0W_III_I#AGCCTAAAGTGTACGG	0	1629	6055	0.0267547	B cells	-19.4907	28.4374	NA	NA	NA	NA	NA	NA	NA	NA	NA	NA	NA	NA
0W_III_I#AGCCTAACATTAGGCT	0	3179	14044	0.0318997	B cells	-5.20014	27.8096	NA	NA	NA	NA	NA	NA	NA	NA	NA	NA	NA	NA
0W_III_I#AGCCTAATCAACGCTA	0	2543	10881	0.0265601	B cells	-4.53865	23.5619	NA	NA	NA	NA	NA	NA	NA	NA	NA	NA	NA	NA
0W_III_I#AGCGGTCAGAAACCGC	0	2220	7585	0.0445616	Myelocytes	-10.6069	-17.2684	NA	NA	NA	NA	NA	NA	NA	NA	NA	0.159423	27.3691	cDC2-C1
0W_III_I#AGCGGTCAGTGACTCT	0	3522	20767	0.0265806	B cells	-4.34911	32.3054	NA	NA	NA	NA	NA	NA	NA	NA	NA	NA	NA	NA
0W_III_I#AGCGGTCCATGCCCGA	0	1978	8988	0.0122385	Myelocytes	-26.3385	-22.2119	NA	NA	NA	NA	NA	NA	NA	NA	NA	-9.71387	14.655	Macro/Mono-C1
0W_III_I#AGCGGTCGTACTTAGC	0	1343	4398	0.026603	NK	8.14709	14.9474	NA	NA	NA	NA	NA	NA	NA	NA	NA	NA	NA	NA
0W_III_I#AGCGGTCGTCGCGAAA	0	2519	11178	0.0433888	B cells	-24.6215	-5.72187	NA	NA	NA	NA	NA	NA	NA	NA	NA	NA	NA	NA
0W_III_I#AGCGGTCTCGCACTCT	0	2749	9937	0.0242528	Myelocytes	-32.7029	-22.6496	NA	NA	NA	NA	NA	NA	NA	NA	NA	-18.2547	24.3508	Macro/Mono-C1
0W_III_I#AGCGTATTCATCTGCC	0	1557	3597	0.0247428	T cells	13.2621	17.4432	9.67125	-1.84104	CD4+	NA	NA	NA	16.2792	11.7911	CD4-TM2	NA	NA	NA
0W_III_I#AGCGTATTCGGTCCGA	0	3019	12434	0.0131907	Myelocytes	-34.327	-22.4114	NA	NA	NA	NA	NA	NA	NA	NA	NA	-21.2367	25.0044	Macro/Mono-C1
0W_III_I#AGCGTCGGTTTAGGAA	0	1269	3903	0.0343414	B cells	-21.3108	12.3104	NA	NA	NA	NA	NA	NA	NA	NA	NA	NA	NA	NA
0W_III_I#AGCTCCTCACAGATTC	0	1844	7045	0.0468417	B cells	-20.3209	5.78408	NA	NA	NA	NA	NA	NA	NA	NA	NA	NA	NA	NA
0W_III_I#AGCTCCTCAGCTATTG	0	4082	20114	0.0219747	B cells	17.8059	-12.5767	NA	NA	NA	NA	NA	NA	NA	NA	NA	NA	NA	NA
0W_III_I#AGCTCTCCACACGCTG	0	2029	7745	0.0701279	B cells	-18.8304	-2.90184	NA	NA	NA	NA	NA	NA	NA	NA	NA	NA	NA	NA
0W_III_I#AGCTCTCTCAGGCCCA	0	2543	8879	0.0329992	B cells	-9.99474	34.9275	NA	NA	NA	NA	NA	NA	NA	NA	NA	NA	NA	NA
0W_III_I#AGCTCTCTCATCGCTC	0	2094	8000	0.0325	B cells	-17.1816	17.7003	NA	NA	NA	NA	NA	NA	NA	NA	NA	NA	NA	NA
0W_III_I#AGCTCTCTCGCGATCG	0	1842	6333	0.0255803	T cells	9.54562	17.3392	1.34354	-43.1074	CD4-CD8-T cell2	NA	NA	NA	NA	NA	NA	NA	NA	NA
0W_III_I#AGCTTGAAGGTAGCCA	0	2960	16806	0.0218374	Myelocytes	-8.40188	-18.8545	NA	NA	NA	NA	NA	NA	NA	NA	NA	7.1031	14.8377	cDC2-C1
0W_III_I#AGCTTGAGTAAACCTC	0	1221	6895	0.022045	Myelocytes	10.4007	-42.6693	NA	NA	NA	NA	NA	NA	NA	NA	NA	2.04593	-34.5265	Neutrophils
0W_III_I#AGGCCACAGAAACCAT	0	4102	21675	0.038293	B cells	-2.25072	32.0051	NA	NA	NA	NA	NA	NA	NA	NA	NA	NA	NA	NA
0W_III_I#AGGCCACAGTGTTAGA	0	2456	10745	0.0298744	Myelocytes	-15.9984	-20.4371	NA	NA	NA	NA	NA	NA	NA	NA	NA	-3.15766	18.0515	Macro/Mono-C1
0W_III_I#AGGCCACCAATGGATA	0	1929	5681	0.0239394	B cells	-13.7749	31.5994	NA	NA	NA	NA	NA	NA	NA	NA	NA	NA	NA	NA
0W_III_I#AGGCCACTCAAAGACA	0	2816	13190	0.0232752	B cells	-8.76731	31.7511	NA	NA	NA	NA	NA	NA	NA	NA	NA	NA	NA	NA
0W_III_I#AGGCCGTGTACCAGTT	0	3221	14656	0.0347298	B cells	-2.02988	14.2973	NA	NA	NA	NA	NA	NA	NA	NA	NA	NA	NA	NA
0W_III_I#AGGCCGTGTGGTAACG	0	1915	6546	0.0236822	B cells	-18.532	23.9034	NA	NA	NA	NA	NA	NA	NA	NA	NA	NA	NA	NA
0W_III_I#AGGCCGTTCAACGGGA	0	1791	4504	0.0139876	Myelocytes	-28.4998	-21.3429	NA	NA	NA	NA	NA	NA	NA	NA	NA	NA	NA	NA
0W_III_I#AGGGAGTCACCTGGTG	0	2375	10499	0.025812	B cells	-9.67315	32.2413	NA	NA	NA	NA	NA	NA	NA	NA	NA	NA	NA	NA
0W_III_I#AGGGAGTCATGAACCT	0	3408	16640	0.026262	B cells	-4.79999	32.2705	NA	NA	NA	NA	NA	NA	NA	NA	NA	NA	NA	NA
0W_III_I#AGGGAGTCATTTCACT	0	3462	20727	0.0143781	Myelocytes	1.19641	-29.6067	NA	NA	NA	NA	NA	NA	NA	NA	NA	NA	NA	NA
0W_III_I#AGGGAGTGTCTCACCT	0	2250	10588	0.0302229	B cells	-10.6441	33.0145	NA	NA	NA	NA	NA	NA	NA	NA	NA	NA	NA	NA
0W_III_I#AGGGAGTTCGTAGGAG	0	2921	10633	0.0227593	B cells	0.376523	15.6125	NA	NA	NA	NA	NA	NA	NA	NA	NA	NA	NA	NA
0W_III_I#AGGGATGCACTGTTAG	0	1717	6775	0.0456089	T cells	25.0352	-7.46511	-3.31599	-6.96325	CD8+	2.44896	-1.3582	CD8-TN2	NA	NA	NA	NA	NA	NA
0W_III_I#AGGGATGTCTGCAGTA	0	2077	8033	0.0176771	Myelocytes	-24.0701	-22.2237	NA	NA	NA	NA	NA	NA	NA	NA	NA	-3.45569	18.7731	Macro/Mono-C1
0W_III_I#AGGGATGTCTGGCGAC	0	1875	6787	0.0278474	B cells	-25.3294	28.7383	NA	NA	NA	NA	NA	NA	NA	NA	NA	NA	NA	NA
0W_III_I#AGGGTGAAGTCACGCC	0	1493	3692	0.0208559	B cells	-10.1267	-11.4426	NA	NA	NA	NA	NA	NA	NA	NA	NA	NA	NA	NA
0W_III_I#AGGGTGAGTAAAGTCA	0	2913	14492	0.0320867	B cells	-3.51208	29.2948	NA	NA	NA	NA	NA	NA	NA	NA	NA	NA	NA	NA
0W_III_I#AGGGTGATCCGCGTTT	0	1132	6288	0.024173	Myelocytes	0.0482897	-43.717	NA	NA	NA	NA	NA	NA	NA	NA	NA	-16.0205	-26.883	Neutrophils
0W_III_I#AGGTCATAGCTGCGAA	0	2837	12911	0.0330751	B cells	-3.75185	24.1402	NA	NA	NA	NA	NA	NA	NA	NA	NA	NA	NA	NA
0W_III_I#AGGTCATAGGTACTCT	0	1695	6785	0.010908	Myelocytes	25.8763	-23.2228	NA	NA	NA	NA	NA	NA	NA	NA	NA	16.1459	32.7638	tDC
0W_III_I#AGGTCATCAATTCCTT	0	2012	9655	0.0343863	B cells	-4.31836	21.5284	NA	NA	NA	NA	NA	NA	NA	NA	NA	NA	NA	NA
0W_III_I#AGGTCATGTCGGCTCA	0	1882	6493	0.0277222	B cells	-14.1919	35.2057	NA	NA	NA	NA	NA	NA	NA	NA	NA	NA	NA	NA
0W_III_I#AGGTCATGTCTACCTC	0	2586	12489	0.0280247	B cells	-3.97852	26.9101	NA	NA	NA	NA	NA	NA	NA	NA	NA	NA	NA	NA
0W_III_I#AGGTCCGAGGGTTCCC	0	1823	7092	0.0242561	Myelocytes	-3.58098	3.00615	NA	NA	NA	NA	NA	NA	NA	NA	NA	-35.3766	8.18927	mast cells
0W_III_I#AGGTCCGAGTCTCGGC	0	2027	6700	0.0129851	Myelocytes	-6.61468	2.1088	NA	NA	NA	NA	NA	NA	NA	NA	NA	-38.8072	11.4065	mast cells
0W_III_I#AGGTCCGCACATGTGT	0	3140	16742	0.0287301	B cells	-1.92152	31.1937	NA	NA	NA	NA	NA	NA	NA	NA	NA	NA	NA	NA
0W_III_I#AGGTCCGTCCTTGCCA	0	3488	14105	0.0255956	Myelocytes	-8.41473	-13.2736	NA	NA	NA	NA	NA	NA	NA	NA	NA	3.43194	28.8628	cDC2-C1
0W_III_I#AGGTCCGTCTAACGGT	0	2203	7057	0.015873	Myelocytes	-3.37009	4.17356	NA	NA	NA	NA	NA	NA	NA	NA	NA	-34.1527	11.4461	mast cells
0W_III_I#AGGTCCGTCTAAGCCA	0	3105	16116	0.0217175	B cells	-5.39001	30.8562	NA	NA	NA	NA	NA	NA	NA	NA	NA	NA	NA	NA
0W_III_I#AGTAGTCAGGTGCTTT	0	1354	5967	0.0383777	T cells	17.3488	3.08569	-1.41856	8.85645	CD8+	-28.8907	-8.27203	CD8-TN2	NA	NA	NA	NA	NA	NA
0W_III_I#AGTAGTCCATAGTAAG	0	896	5807	0.0029275	Myelocytes	14.5605	-40.6161	NA	NA	NA	NA	NA	NA	NA	NA	NA	-0.552356	-35.1808	Neutrophils
0W_III_I#AGTAGTCGTTCACGGC	0	1442	5322	0.0543029	B cells	-25.7355	1.93708	NA	NA	NA	NA	NA	NA	NA	NA	NA	NA	NA	NA
0W_III_I#AGTAGTCTCCAGAGGA	0	2772	17851	0.0218475	Myelocytes	-24.6609	-35.1406	NA	NA	NA	NA	NA	NA	NA	NA	NA	23.219	-24.0546	Macro/Mono-C2
0W_III_I#AGTCTTTAGACTGGGT	0	4675	26758	0.0206667	Myelocytes	-19.9826	-16.2533	NA	NA	NA	NA	NA	NA	NA	NA	NA	-5.8196	28.3349	cDC2-C1
0W_III_I#AGTCTTTGTTGGTGGA	0	3177	12720	0.0361664	Myelocytes	-25.3123	-16.204	NA	NA	NA	NA	NA	NA	NA	NA	NA	NA	NA	NA
0W_III_I#AGTCTTTTCCCGACTT	0	2101	7811	0.0282934	B cells	-22.7415	22.8396	NA	NA	NA	NA	NA	NA	NA	NA	NA	NA	NA	NA
0W_III_I#AGTCTTTTCGAATGCT	0	4183	26659	0.0214195	Myelocytes	-20.6021	-34.8486	NA	NA	NA	NA	NA	NA	NA	NA	NA	NA	NA	NA
0W_III_I#AGTCTTTTCGCTTGTC	0	2592	12529	0.0216315	B cells	-40.2261	-6.18449	NA	NA	NA	NA	NA	NA	NA	NA	NA	NA	NA	NA
0W_III_I#AGTGAGGAGTCCGTAT	0	3056	19394	0.0188718	Myelocytes	7.38987	-18.0294	NA	NA	NA	NA	NA	NA	NA	NA	NA	23.3552	27.4409	tDC
0W_III_I#AGTGAGGAGTGTGGCA	0	2654	10616	0.0160136	B cells	-6.26605	-12.3399	NA	NA	NA	NA	NA	NA	NA	NA	NA	NA	NA	NA
0W_III_I#AGTGAGGCACAAGACG	0	1199	3388	0.0236128	B cells	-23.7626	19.9925	NA	NA	NA	NA	NA	NA	NA	NA	NA	NA	NA	NA
0W_III_I#AGTGAGGCACATGGGA	0	1943	6721	0.0151786	T cells	12.4126	22.6906	14.2275	-12.3291	CD8+	19.2758	-34.8536	CD8-Trm	NA	NA	NA	NA	NA	NA
0W_III_I#AGTGAGGGTGCAGTAG	0	1042	4072	0.0213654	Myelocytes	-22.8911	-35.3825	NA	NA	NA	NA	NA	NA	NA	NA	NA	23.2483	-25.9432	Macro/Mono-C2
0W_III_I#AGTGAGGTCAGCTCTC	0	3325	12988	0.0247921	B cells	-11.9801	19.5136	NA	NA	NA	NA	NA	NA	NA	NA	NA	NA	NA	NA
0W_III_I#AGTGAGGTCTGGAGCC	0	1830	5625	0.0435556	B cells	-24.2434	-4.65753	NA	NA	NA	NA	NA	NA	NA	NA	NA	NA	NA	NA
0W_III_I#AGTGGGACAAGGGTCA	0	1632	5744	0.025766	T cells	23.6305	14.0346	-1.38238	38.2094	CD4+	NA	NA	NA	-5.76738	12.9839	CD4-TN2	NA	NA	NA
0W_III_I#AGTGGGACAGGACCCT	0	1804	5217	0.0375767	B cells	-8.58099	-16.2011	NA	NA	NA	NA	NA	NA	NA	NA	NA	NA	NA	NA
0W_III_I#AGTGGGACAGGGATTG	0	3304	12949	0.0371457	Myelocytes	-24.246	-13.1318	NA	NA	NA	NA	NA	NA	NA	NA	NA	NA	NA	NA
0W_III_I#AGTGGGAGTAGCACGA	0	1638	5553	0.0866198	B cells	11.0661	-21.9516	NA	NA	NA	NA	NA	NA	NA	NA	NA	NA	NA	NA
0W_III_I#AGTGGGAGTATGAATG	0	1497	4345	0.0333717	T cells	41.5901	7.27939	-11.6996	29.691	CD4+	NA	NA	NA	-30.2129	-1.41064	CD4-TN3	NA	NA	NA
0W_III_I#AGTGGGAGTGTGTGCC	0	1670	4572	0.0146544	NK	4.70025	17.3004	NA	NA	NA	NA	NA	NA	NA	NA	NA	NA	NA	NA
0W_III_I#AGTGGGATCTCCCTGA	0	1344	5216	0.0440951	Myelocytes	0.234097	-42.4332	NA	NA	NA	NA	NA	NA	NA	NA	NA	-13.3852	-28.9741	Neutrophils
0W_III_I#AGTGTCAAGGATGTAT	0	1625	4751	0.0372553	B cells	-22.1566	18.8441	NA	NA	NA	NA	NA	NA	NA	NA	NA	NA	NA	NA
0W_III_I#AGTGTCAAGTGCAAGC	0	1669	4630	0.0257019	B cells	-21.9013	27.6115	NA	NA	NA	NA	NA	NA	NA	NA	NA	NA	NA	NA
0W_III_I#AGTGTCAGTAAAGGAG	0	4160	26377	0.0320746	B cells	-2.44664	33.0939	NA	NA	NA	NA	NA	NA	NA	NA	NA	NA	NA	NA
0W_III_I#AGTGTCAGTCTGCGGT	0	2883	15593	0.0286667	B cells	-4.85704	26.7985	NA	NA	NA	NA	NA	NA	NA	NA	NA	NA	NA	NA
0W_III_I#AGTGTCAGTGCACCAC	0	1884	4829	0.0211224	NK	2.92808	20.4992	NA	NA	NA	NA	NA	NA	NA	NA	NA	NA	NA	NA
0W_III_I#AGTGTCAGTTAAGGGC	0	2227	7332	0.040382	B cells	-24.3232	-4.70903	NA	NA	NA	NA	NA	NA	NA	NA	NA	NA	NA	NA
0W_III_I#AGTGTCAGTTGCGCAC	0	1415	5176	0.0272411	Myelocytes	-23.6105	-36.6845	NA	NA	NA	NA	NA	NA	NA	NA	NA	23.7136	-25.2866	Macro/Mono-C2
0W_III_I#AGTGTCAGTTTGTTGG	0	1569	5097	0.0998627	Myelocytes	3.43235	-26.8595	NA	NA	NA	NA	NA	NA	NA	NA	NA	NA	NA	NA
0W_III_I#AGTGTCATCAGTACGT	0	4030	14296	0.0134313	T cells	14.6058	-7.88155	NA	NA	NA	NA	NA	NA	NA	NA	NA	NA	NA	NA
0W_III_I#AGTTGGTAGGGCTTGA	0	3083	13793	0.0232002	B cells	-6.56436	26.4242	NA	NA	NA	NA	NA	NA	NA	NA	NA	NA	NA	NA
0W_III_I#AGTTGGTAGTCATGCT	0	3195	15543	0.0285016	B cells	-6.45042	9.11842	NA	NA	NA	NA	NA	NA	NA	NA	NA	NA	NA	NA
0W_III_I#AGTTGGTAGTGCCATT	0	1471	3816	0.0175577	Myelocytes	-27.6007	-19.4248	NA	NA	NA	NA	NA	NA	NA	NA	NA	-11.1922	27.1607	Macro/Mono-C1
0W_III_I#AGTTGGTCACACCGAC	0	3210	13940	0.0157102	Myelocytes	-5.23823	1.11968	NA	NA	NA	NA	NA	NA	NA	NA	NA	-43.6865	14.2796	mast cells
0W_III_I#AGTTGGTCAGGCAGTA	0	4671	28479	0.0284771	B cells	19.1914	-12.8145	NA	NA	NA	NA	NA	NA	NA	NA	NA	NA	NA	NA
0W_III_I#AGTTGGTGTCAAAGAT	0	2082	5420	0.0167897	NK	4.18538	16.3986	NA	NA	NA	NA	NA	NA	NA	NA	NA	NA	NA	NA
0W_III_I#AGTTGGTGTCTAGCCG	0	3029	13373	0.019143	B cells	-7.61721	28.4281	NA	NA	NA	NA	NA	NA	NA	NA	NA	NA	NA	NA
0W_III_I#ATAACGCAGTGGTAAT	0	2666	12581	0.0251967	B cells	-3.64286	24.5236	NA	NA	NA	NA	NA	NA	NA	NA	NA	NA	NA	NA
0W_III_I#ATAACGCCATTGTGCA	0	1527	5142	0.0359782	T cells	26.2365	-0.053101	-13.5172	7.00014	CD8+	-22.7432	21.8813	CD8-TN3	NA	NA	NA	NA	NA	NA
0W_III_I#ATAACGCTCTAACTGG	0	1932	5700	0.0212281	T cells	18.3478	16.964	1.9956	-10.6559	CD8+	-5.11126	-41.7522	CD8-Tem	NA	NA	NA	NA	NA	NA
0W_III_I#ATAAGAGAGCCAGTTT	0	2525	13110	0.0395911	B cells	-2.42239	28.9431	NA	NA	NA	NA	NA	NA	NA	NA	NA	NA	NA	NA
0W_III_I#ATAAGAGGTGTGGCTC	0	1930	7849	0.0791184	B cells	-15.0263	-2.54721	NA	NA	NA	NA	NA	NA	NA	NA	NA	NA	NA	NA
0W_III_I#ATAAGAGTCAGAGCTT	0	3171	12686	0.0212061	Myelocytes	-2.82972	-15.7218	NA	NA	NA	NA	NA	NA	NA	NA	NA	5.62981	26.2448	cDC2-C1
0W_III_I#ATAGACCAGCGTAATA	0	2503	8103	0.0245618	Myelocytes	-8.37577	-0.661422	NA	NA	NA	NA	NA	NA	NA	NA	NA	-45.6619	14.0981	mast cells
0W_III_I#ATAGACCGTGGAAAGA	0	1522	3794	0.0851569	Myelocytes	-17.8714	-26.6792	NA	NA	NA	NA	NA	NA	NA	NA	NA	-10.409	-0.00574567	Macro/Mono-C1
0W_III_I#ATAGACCTCGACAGCC	0	2609	8974	0.0297593	T cells	13.611	-7.94422	NA	NA	NA	NA	NA	NA	NA	NA	NA	NA	NA	NA
0W_III_I#ATCACGAGTGAAATCA	0	1407	4484	0.0314451	T cells	29.5198	1.45385	-18.2282	22.396	CD4+	NA	NA	NA	-23.4692	-3.35912	CD4-TN3	NA	NA	NA
0W_III_I#ATCATCTCATGCATGT	0	2807	11666	0.0279445	B cells	-3.545	23.4289	NA	NA	NA	NA	NA	NA	NA	NA	NA	NA	NA	NA
0W_III_I#ATCATCTGTACATGTC	0	2088	7246	0.0302236	B cells	-12.3133	34.1703	NA	NA	NA	NA	NA	NA	NA	NA	NA	NA	NA	NA
0W_III_I#ATCATGGAGGACAGAA	0	2317	8804	0.0187415	B cells	-15.1968	33.7902	NA	NA	NA	NA	NA	NA	NA	NA	NA	NA	NA	NA
0W_III_I#ATCATGGAGGATGTAT	0	1702	5524	0.0286025	Myelocytes	-23.0923	10.9341	NA	NA	NA	NA	NA	NA	NA	NA	NA	NA	NA	NA
0W_III_I#ATCATGGCAACGCACC	0	2411	10676	0.0291308	B cells	-10.7865	32.2461	NA	NA	NA	NA	NA	NA	NA	NA	NA	NA	NA	NA
0W_III_I#ATCATGGCAGTCAGCC	0	3576	21775	0.0281528	B cells	-3.54453	32.1202	NA	NA	NA	NA	NA	NA	NA	NA	NA	NA	NA	NA
0W_III_I#ATCATGGCATCGACGC	0	2411	9663	0.0318742	B cells	-10.8678	32.0465	NA	NA	NA	NA	NA	NA	NA	NA	NA	NA	NA	NA
0W_III_I#ATCATGGGTCTGCGGT	0	2314	8550	0.0281871	T cells	10.5037	36.653	32.899	-12.6273	CD4-CD8-T cell1	NA	NA	NA	NA	NA	NA	NA	NA	NA
0W_III_I#ATCATGGTCTTAGAGC	0	3641	17585	0.0336082	B cells	-1.03622	15.3193	NA	NA	NA	NA	NA	NA	NA	NA	NA	NA	NA	NA
0W_III_I#ATCCACCCAGTCTTCC	0	1821	6609	0.0279921	T cells	25.6418	11.8672	-0.582801	36.5168	CD8+	-1.32401	-1.75914	CD8-TN2	NA	NA	NA	NA	NA	NA
0W_III_I#ATCCACCGTAAACACA	0	2005	8762	0.0189454	B cells	-16.6957	20.4442	NA	NA	NA	NA	NA	NA	NA	NA	NA	NA	NA	NA
0W_III_I#ATCCACCGTTCATGGT	0	2325	8416	0.0285171	NK	3.02895	20.1985	NA	NA	NA	NA	NA	NA	NA	NA	NA	NA	NA	NA
0W_III_I#ATCCGAACACGACGAA	0	2350	8226	0.0241916	B cells	15.1811	-25.1468	NA	NA	NA	NA	NA	NA	NA	NA	NA	NA	NA	NA
0W_III_I#ATCCGAACAGCGTTCG	0	2104	6094	0.0536593	T cells	8.22457	4.77399	-1.67979	-40.316	CD4-CD8-T cell2	NA	NA	NA	NA	NA	NA	NA	NA	NA
0W_III_I#ATCCGAACATGGTTGT	0	809	4638	0.0314791	Myelocytes	1.48351	-41.1461	NA	NA	NA	NA	NA	NA	NA	NA	NA	-25.4892	-17.1031	Neutrophils
0W_III_I#ATCCGAAGTGAGCGAT	0	1529	3891	0.0292984	NK	5.32429	17.0907	NA	NA	NA	NA	NA	NA	NA	NA	NA	NA	NA	NA
0W_III_I#ATCGAGTCAAGTCTGT	0	1926	6485	0.0454896	Myelocytes	-29.307	-23.3931	NA	NA	NA	NA	NA	NA	NA	NA	NA	-18.5424	27.1506	Macro/Mono-C1
0W_III_I#ATCGAGTCATGCAATC	0	3136	12469	0.0381747	Myelocytes	-1.2776	-14.633	NA	NA	NA	NA	NA	NA	NA	NA	NA	4.21344	28.9354	cDC2-C1
0W_III_I#ATCGAGTGTTGGGACA	0	1788	6053	0.0307286	T cells	8.54352	30.3564	25.3159	-11.8977	CD4-CD8-T cell1	NA	NA	NA	NA	NA	NA	NA	NA	NA
0W_III_I#ATCGAGTTCACAATGC	0	2654	11172	0.0364304	B cells	-10.224	12.6869	NA	NA	NA	NA	NA	NA	NA	NA	NA	NA	NA	NA
0W_III_I#ATCTACTAGACAAAGG	0	2198	8517	0.0252436	B cells	-12.011	19.5231	NA	NA	NA	NA	NA	NA	NA	NA	NA	NA	NA	NA
0W_III_I#ATCTACTAGACTCGGA	0	1550	4773	0.0291221	B cells	-23.9955	22.9425	NA	NA	NA	NA	NA	NA	NA	NA	NA	NA	NA	NA
0W_III_I#ATCTACTAGCGTTGCC	0	2395	8357	0.0271629	B cells	-11.7288	31.6983	NA	NA	NA	NA	NA	NA	NA	NA	NA	NA	NA	NA
0W_III_I#ATCTACTGTCATTAGC	0	5451	36882	0.0305849	B cells	-11.8022	0.525484	NA	NA	NA	NA	NA	NA	NA	NA	NA	NA	NA	NA
0W_III_I#ATCTACTTCTTTAGGG	0	1989	8130	0.0373924	T cells	40.7405	-4.40947	1.17264	-2.53641	CD8+	-5.79174	1.03372	CD8-TN2	NA	NA	NA	NA	NA	NA
0W_III_I#ATCTGCCCAAAGGCGT	0	1897	4487	0.0468227	T cells	33.5956	-13.7803	NA	NA	NA	NA	NA	NA	NA	NA	NA	NA	NA	NA
0W_III_I#ATCTGCCCATTTGCTT	0	1718	5132	0.0424786	B cells	-29.8387	9.46914	NA	NA	NA	NA	NA	NA	NA	NA	NA	NA	NA	NA
0W_III_I#ATCTGCCGTCGCTTTC	0	3918	22826	0.019101	Myelocytes	-5.26492	-13.0963	NA	NA	NA	NA	NA	NA	NA	NA	NA	NA	NA	NA
0W_III_I#ATCTGCCGTGTTCGAT	0	3534	17015	0.027799	B cells	-6.95429	22.9732	NA	NA	NA	NA	NA	NA	NA	NA	NA	NA	NA	NA
0W_III_I#ATCTGCCGTTCCACTC	0	1580	5908	0.0318213	T cells	22.3493	8.27023	0.639167	-1.6801	CD8+	-2.24408	-2.76185	CD8-TN2	NA	NA	NA	NA	NA	NA
0W_III_I#ATCTGCCTCACCGGGT	0	1370	4437	0.0788821	B cells	-15.9722	-3.60579	NA	NA	NA	NA	NA	NA	NA	NA	NA	NA	NA	NA
0W_III_I#ATGAGGGAGCGTTGCC	0	2330	7956	0.00816993	Myelocytes	-8.52779	-12.9708	NA	NA	NA	NA	NA	NA	NA	NA	NA	5.25635	28.6388	cDC2-C1
0W_III_I#ATGAGGGCAAAGTCAA	0	2459	8545	0.0442364	B cells	-12.9184	9.50685	NA	NA	NA	NA	NA	NA	NA	NA	NA	NA	NA	NA
0W_III_I#ATGAGGGCAGACAAAT	0	2175	6238	0.0176339	B cells	-18.3703	27.5972	NA	NA	NA	NA	NA	NA	NA	NA	NA	NA	NA	NA
0W_III_I#ATGAGGGCATCGGACC	0	1398	3584	0.0195312	T cells	14.8645	34.7637	35.341	-15.3101	CD4-CD8-T cell1	NA	NA	NA	NA	NA	NA	NA	NA	NA
0W_III_I#ATGAGGGGTAGGGTAC	0	2536	12085	0.0154737	Myelocytes	-8.12469	-19.8363	NA	NA	NA	NA	NA	NA	NA	NA	NA	7.19582	12.3801	cDC2-C1
0W_III_I#ATGAGGGTCAACACAC	0	2134	6908	0.018095	B cells	-13.6423	28.6811	NA	NA	NA	NA	NA	NA	NA	NA	NA	NA	NA	NA
0W_III_I#ATGCGATCACAACGTT	0	2145	6522	0.0260656	B cells	-32.6458	-22.5913	NA	NA	NA	NA	NA	NA	NA	NA	NA	NA	NA	NA
0W_III_I#ATGCGATCATGGTCTA	0	2972	10248	0.020687	Myelocytes	-32.4742	-24.2436	NA	NA	NA	NA	NA	NA	NA	NA	NA	-20.2444	18.7576	Macro/Mono-C1
0W_III_I#ATGCGATTCAGCCTAA	0	3020	14407	0.0159645	Myelocytes	-11.6811	-14.8574	NA	NA	NA	NA	NA	NA	NA	NA	NA	2.03589	16.3076	Macro/Mono-C1
0W_III_I#ATGGGAGAGCCGATTT	0	1589	4090	0.0268949	Myelocytes	-26.7552	-18.8215	NA	NA	NA	NA	NA	NA	NA	NA	NA	NA	NA	NA
0W_III_I#ATGGGAGCATCCTTGC	0	2080	7493	0.0280262	B cells	-13.4482	34.3913	NA	NA	NA	NA	NA	NA	NA	NA	NA	NA	NA	NA
0W_III_I#ATGGGAGGTAAATGAC	0	3017	14299	0.0316106	B cells	-5.823	28.0065	NA	NA	NA	NA	NA	NA	NA	NA	NA	NA	NA	NA
0W_III_I#ATGGGAGTCACGACTA	0	1516	3655	0.0752394	NK	-0.338497	-1.86835	NA	NA	NA	NA	NA	NA	NA	NA	NA	NA	NA	NA
0W_III_I#ATGGGAGTCCAAACAC	0	1431	4471	0.0203534	B cells	-18.2889	21.0916	NA	NA	NA	NA	NA	NA	NA	NA	NA	NA	NA	NA
0W_III_I#ATGGGAGTCTTAACCT	0	1950	5261	0.0545524	Myelocytes	10.9609	1.66832	NA	NA	NA	NA	NA	NA	NA	NA	NA	NA	NA	NA
0W_III_I#ATGTGTGCAACGCACC	0	2110	8887	0.0222797	B cells	-12.4147	28.7064	NA	NA	NA	NA	NA	NA	NA	NA	NA	NA	NA	NA
0W_III_I#ATGTGTGCAAGCGAGT	0	3396	16244	0.0225314	Myelocytes	-27.0274	-13.5596	NA	NA	NA	NA	NA	NA	NA	NA	NA	NA	NA	NA
0W_III_I#ATGTGTGCAGTCTTCC	0	1671	5718	0.0234348	B cells	-26.5429	33.891	NA	NA	NA	NA	NA	NA	NA	NA	NA	NA	NA	NA
0W_III_I#ATGTGTGGTCGACTGC	0	3382	13120	0.0189039	Myelocytes	-33.7623	-21.4307	NA	NA	NA	NA	NA	NA	NA	NA	NA	NA	NA	NA
0W_III_I#ATGTGTGGTGCGATAG	0	2865	9945	0.0290598	B cells	-13.2248	27.7208	NA	NA	NA	NA	NA	NA	NA	NA	NA	NA	NA	NA
0W_III_I#ATGTGTGTCAGAGCTT	0	3886	18394	0.0341978	Myelocytes	-7.25088	-13.7429	NA	NA	NA	NA	NA	NA	NA	NA	NA	0.462393	29.24	cDC2-C1
0W_III_I#ATTACTCAGGGTGTGT	0	1733	6767	0.0276341	T cells	30.3611	7.3253	NA	NA	NA	NA	NA	NA	NA	NA	NA	NA	NA	NA
0W_III_I#ATTACTCTCCTGTAGA	0	1206	3679	0.0298994	Myelocytes	-22.7217	-34.4625	NA	NA	NA	NA	NA	NA	NA	NA	NA	NA	NA	NA
0W_III_I#ATTATCCAGTTTAGGA	0	2681	11540	0.0227036	Myelocytes	-30.7329	-23.6532	NA	NA	NA	NA	NA	NA	NA	NA	NA	-16.1205	14.3767	Macro/Mono-C1
0W_III_I#ATTATCCGTAGTAGTA	0	1699	5351	0.0347599	B cells	-28.8718	22.9018	NA	NA	NA	NA	NA	NA	NA	NA	NA	NA	NA	NA
0W_III_I#ATTATCCTCGGTTAAC	0	1716	4901	0.0165272	B cells	-22.272	34.8423	NA	NA	NA	NA	NA	NA	NA	NA	NA	NA	NA	NA
0W_III_I#ATTATCCTCTATCGCC	0	3103	13875	0.037336	B cells	-25.2784	-6.80037	NA	NA	NA	NA	NA	NA	NA	NA	NA	NA	NA	NA
0W_III_I#ATTCTACAGACTAGAT	0	2065	5885	0.0215803	Myelocytes	-1.61362	4.58883	NA	NA	NA	NA	NA	NA	NA	NA	NA	-31.9443	6.6921	mast cells
0W_III_I#ATTCTACCAATGGAGC	0	2257	7753	0.0506966	B cells	-15.0965	3.5255	NA	NA	NA	NA	NA	NA	NA	NA	NA	NA	NA	NA
0W_III_I#ATTCTACCAATGGTCT	0	1202	3414	0.029877	B cells	14.4927	-25.4736	NA	NA	NA	NA	NA	NA	NA	NA	NA	NA	NA	NA
0W_III_I#ATTCTACTCACAATGC	0	2281	7059	0.0204024	Myelocytes	-32.1832	-24.3296	NA	NA	NA	NA	NA	NA	NA	NA	NA	-14.5006	14.9222	Macro/Mono-C1
0W_III_I#ATTCTACTCGGATGGA	0	1519	4023	0.0300771	B cells	-0.668188	19.1242	NA	NA	NA	NA	NA	NA	NA	NA	NA	NA	NA	NA
0W_III_I#ATTGGACGTTACAGAA	0	1465	3739	0.0139075	B cells	0.687367	9.56664	NA	NA	NA	NA	NA	NA	NA	NA	NA	NA	NA	NA
0W_III_I#ATTGGTGAGAGGACGG	0	1610	5429	0.0497329	B cells	-26.1078	6.19514	NA	NA	NA	NA	NA	NA	NA	NA	NA	NA	NA	NA
0W_III_I#ATTGGTGCAATCCAAC	0	3254	14574	0.0314944	B cells	-3.65597	30.0342	NA	NA	NA	NA	NA	NA	NA	NA	NA	NA	NA	NA
0W_III_I#ATTGGTGCAGCTGTAT	0	1874	5998	0.0251751	B cells	-13.9616	24.6423	NA	NA	NA	NA	NA	NA	NA	NA	NA	NA	NA	NA
0W_III_I#ATTGGTGGTCATGCAT	0	1484	4223	0.034099	B cells	-23.0412	23.7176	NA	NA	NA	NA	NA	NA	NA	NA	NA	NA	NA	NA
0W_III_I#ATTGGTGTCTCTTGAT	0	1620	5212	0.0203377	B cells	-17.1152	23.8029	NA	NA	NA	NA	NA	NA	NA	NA	NA	NA	NA	NA
0W_III_I#ATTTCTGAGACAGACC	0	2460	9312	0.0470361	T cells	-2.99474	-6.51946	NA	NA	NA	NA	NA	NA	NA	NA	NA	NA	NA	NA
0W_III_I#ATTTCTGAGCGGCTTC	0	2427	10577	0.0476551	B cells	-11.3629	9.48985	NA	NA	NA	NA	NA	NA	NA	NA	NA	NA	NA	NA
0W_III_I#ATTTCTGAGGATGTAT	0	2943	11899	0.0312631	B cells	-6.35675	27.6612	NA	NA	NA	NA	NA	NA	NA	NA	NA	NA	NA	NA
0W_III_I#ATTTCTGGTGTTGGGA	0	1567	4555	0.04764	B cells	-26.7979	5.51156	NA	NA	NA	NA	NA	NA	NA	NA	NA	NA	NA	NA
0W_III_I#CAACCAAAGAAGGACA	0	2525	9996	0.0287115	B cells	-17.4335	13.8658	NA	NA	NA	NA	NA	NA	NA	NA	NA	NA	NA	NA
0W_III_I#CAACCAAAGCGTAGTG	0	1292	3955	0.0242731	Myelocytes	-22.9532	-9.28436	NA	NA	NA	NA	NA	NA	NA	NA	NA	NA	NA	NA
0W_III_I#CAACCAAAGGTAGCCA	0	3183	13038	0.0100476	Myelocytes	-21.8439	-27.2633	NA	NA	NA	NA	NA	NA	NA	NA	NA	-15.9632	9.93308	Macro/Mono-C1
0W_III_I#CAACCAACATGACATC	0	4232	25232	0.0217202	Myelocytes	-2.03505	-11.2948	NA	NA	NA	NA	NA	NA	NA	NA	NA	NA	NA	NA
0W_III_I#CAACCAATCACGACTA	0	2342	7795	0.0293778	B cells	-14.8428	31.3743	NA	NA	NA	NA	NA	NA	NA	NA	NA	NA	NA	NA
0W_III_I#CAACCAATCCTTTCGG	0	1613	4444	0.0220522	NK	4.34096	15.3924	NA	NA	NA	NA	NA	NA	NA	NA	NA	NA	NA	NA
0W_III_I#CAACCTCAGAAGATTC	0	1736	5767	0.0301717	B cells	-26.2097	28.5819	NA	NA	NA	NA	NA	NA	NA	NA	NA	NA	NA	NA
0W_III_I#CAACCTCAGGGCATGT	0	4448	27308	0.0317489	Myelocytes	4.05296	-7.66861	NA	NA	NA	NA	NA	NA	NA	NA	NA	NA	NA	NA
0W_III_I#CAACCTCCAACAACCT	0	4588	26482	0.0177121	Myelocytes	-3.47707	-13.9151	NA	NA	NA	NA	NA	NA	NA	NA	NA	NA	NA	NA
0W_III_I#CAACCTCCACAGTCGC	0	2870	12503	0.0258338	B cells	-7.0916	27.4464	NA	NA	NA	NA	NA	NA	NA	NA	NA	NA	NA	NA
0W_III_I#CAACCTCCACGAAGCA	0	3713	19126	0.0260392	Myelocytes	-27.7441	-19.9076	NA	NA	NA	NA	NA	NA	NA	NA	NA	-13.215	11.8067	Macro/Mono-C1
0W_III_I#CAACCTCGTGCCTGTG	0	3768	14320	0.0363154	B cells	-28.1977	-9.91555	NA	NA	NA	NA	NA	NA	NA	NA	NA	NA	NA	NA
0W_III_I#CAACCTCTCTGAAAGA	0	2098	11005	0.011815	Myelocytes	-6.12118	2.95746	NA	NA	NA	NA	NA	NA	NA	NA	NA	-41.5948	12.1342	mast cells
0W_III_I#CAACTAGAGGAATGGA	0	2797	14765	0.0476803	B cells	1.34355	12.8984	NA	NA	NA	NA	NA	NA	NA	NA	NA	NA	NA	NA
0W_III_I#CAACTAGGTGTAAGTA	0	1321	4627	0.0296088	T cells	27.3142	11.8385	-2.2862	33.6802	CD4+	NA	NA	NA	-6.22643	9.83053	CD4-TN2	NA	NA	NA
0W_III_I#CAAGAAATCCGGGTGT	0	2578	10338	0.0328884	B cells	-5.82267	26.195	NA	NA	NA	NA	NA	NA	NA	NA	NA	NA	NA	NA
0W_III_I#CAAGATCAGACTTGAA	0	2587	14565	0.0281516	Myelocytes	-25.8138	-36.7336	NA	NA	NA	NA	NA	NA	NA	NA	NA	25.3493	-27.4737	Macro/Mono-C2
0W_III_I#CAAGATCAGAGCTGCA	0	4298	18528	0.0358994	B cells	27.7442	17.9955	NA	NA	NA	NA	NA	NA	NA	NA	NA	NA	NA	NA
0W_III_I#CAAGATCCATCCTAGA	0	1817	5017	0.0209288	Myelocytes	-29.6774	-19.9694	NA	NA	NA	NA	NA	NA	NA	NA	NA	NA	NA	NA
0W_III_I#CAAGATCTCCGATATG	0	2372	8123	0.086052	B cells	-12.0962	-2.62915	NA	NA	NA	NA	NA	NA	NA	NA	NA	NA	NA	NA
0W_III_I#CAAGATCTCTCATTCA	0	4736	25997	0.0207332	Myelocytes	2.64796	-6.29199	NA	NA	NA	NA	NA	NA	NA	NA	NA	NA	NA	NA
0W_III_I#CAAGGCCAGCTATGCT	0	2345	9654	0.0184399	B cells	-11.3378	29.1168	NA	NA	NA	NA	NA	NA	NA	NA	NA	NA	NA	NA
0W_III_I#CAAGGCCAGGTGATAT	0	959	3834	0.00391236	Myelocytes	12.0157	-38.263	NA	NA	NA	NA	NA	NA	NA	NA	NA	6.5782	-24.6678	Neutrophils
0W_III_I#CAAGGCCTCCCGGATG	0	2877	12771	0.0292068	B cells	-4.00001	25.8085	NA	NA	NA	NA	NA	NA	NA	NA	NA	NA	NA	NA
0W_III_I#CAAGTTGTCGGTCCGA	0	2050	7705	0.025438	B cells	-13.1572	34.5296	NA	NA	NA	NA	NA	NA	NA	NA	NA	NA	NA	NA
0W_III_I#CACAAACAGCCACGCT	0	2346	9503	0.0446175	B cells	-10.3726	10.8068	NA	NA	NA	NA	NA	NA	NA	NA	NA	NA	NA	NA
0W_III_I#CACAAACCATTCCTCG	0	2602	10511	0.0465227	B cells	-8.28973	13.4588	NA	NA	NA	NA	NA	NA	NA	NA	NA	NA	NA	NA
0W_III_I#CACAAACGTTGTCGCG	0	4610	28734	0.0335491	B cells	-2.34056	32.9741	NA	NA	NA	NA	NA	NA	NA	NA	NA	NA	NA	NA
0W_III_I#CACAAACTCTTAACCT	0	2417	9716	0.0276863	T cells	19.8433	14.0157	-5.16254	-26.6127	CD8+	-6.13639	-20.6121	CD8-TM3	NA	NA	NA	NA	NA	NA
0W_III_I#CACACAACATTGGCGC	0	1599	5525	0.0434389	B cells	-17.9879	8.31422	NA	NA	NA	NA	NA	NA	NA	NA	NA	NA	NA	NA
0W_III_I#CACACAAGTACCAGTT	0	2247	7124	0.0231611	Myelocytes	-8.65942	-13.2256	NA	NA	NA	NA	NA	NA	NA	NA	NA	4.87558	28.5041	cDC2-C1
0W_III_I#CACACAAGTCCTCCAT	0	4579	19582	0.0217103	T cells	-29.1764	-13.4455	NA	NA	NA	NA	NA	NA	NA	NA	NA	NA	NA	NA
0W_III_I#CACACCTAGCGTCAAG	0	1911	7070	0.0263083	B cells	-13.5473	34.7717	NA	NA	NA	NA	NA	NA	NA	NA	NA	NA	NA	NA
0W_III_I#CACACCTAGGCACATG	0	2219	9552	0.0356993	B cells	-9.72531	18.9401	NA	NA	NA	NA	NA	NA	NA	NA	NA	NA	NA	NA
0W_III_I#CACACCTGTTCAGTAC	0	2364	10317	0.0287874	B cells	-5.90353	28.4393	NA	NA	NA	NA	NA	NA	NA	NA	NA	NA	NA	NA
0W_III_I#CACACTCAGACGCACA	0	1461	4447	0.0519568	B cells	-15.0141	3.17918	NA	NA	NA	NA	NA	NA	NA	NA	NA	NA	NA	NA
0W_III_I#CACACTCAGATCACGG	0	2547	11937	0.0343499	B cells	-5.09777	20.7097	NA	NA	NA	NA	NA	NA	NA	NA	NA	NA	NA	NA
0W_III_I#CACACTCCAGATCTGT	0	2736	11210	0.0277456	Myelocytes	-30.0322	-23.7957	NA	NA	NA	NA	NA	NA	NA	NA	NA	-14.9417	13.2903	Macro/Mono-C1
0W_III_I#CACACTCGTAAATACG	0	943	3977	0.00100578	Myelocytes	7.98011	-30.8685	NA	NA	NA	NA	NA	NA	NA	NA	NA	-31.4383	-12.6197	Neutrophils
0W_III_I#CACAGGCAGTAGATGT	0	928	4108	0.00146056	Myelocytes	11.0379	-38.387	NA	NA	NA	NA	NA	NA	NA	NA	NA	-4.43906	-21.2196	Neutrophils
0W_III_I#CACAGGCCAAGGTGTG	0	1982	5803	0.0115458	Myelocytes	-29.0836	-20.988	NA	NA	NA	NA	NA	NA	NA	NA	NA	-16.9531	16.4221	Macro/Mono-C1
0W_III_I#CACAGGCCACAGGAGT	0	1625	5139	0.0344425	T cells	23.325	1.08818	-10.7684	24.2161	CD4+	NA	NA	NA	-24.9745	-8.95477	CD4-TN3	NA	NA	NA
0W_III_I#CACAGGCCACGAGAGT	0	2898	10740	0.0337989	B cells	0.846119	10.5104	NA	NA	NA	NA	NA	NA	NA	NA	NA	NA	NA	NA
0W_III_I#CACAGGCCAGTCGATT	0	2265	8920	0.0110987	Myelocytes	-16.3587	-19.1465	NA	NA	NA	NA	NA	NA	NA	NA	NA	-3.08633	18.554	Macro/Mono-C1
0W_III_I#CACAGGCGTCTTCTCG	0	1306	4019	0.0390644	B cells	-18.6983	11.3572	NA	NA	NA	NA	NA	NA	NA	NA	NA	NA	NA	NA
0W_III_I#CACAGGCGTGACTCAT	0	1621	3908	0.0194473	Myelocytes	-28.4587	-21.3184	NA	NA	NA	NA	NA	NA	NA	NA	NA	NA	NA	NA
0W_III_I#CACAGGCGTGTCGCTG	0	4301	21336	0.0205287	Myelocytes	11.0353	-9.27997	NA	NA	NA	NA	NA	NA	NA	NA	NA	29.3041	6.16984	cDC2-C2
0W_III_I#CACAGTACAAAGTCAA	0	2532	12956	0.0321859	B cells	-4.99813	21.3363	NA	NA	NA	NA	NA	NA	NA	NA	NA	NA	NA	NA
0W_III_I#CACAGTACACTTACGA	0	2603	10480	0.019084	Myelocytes	-21.1542	-28.0405	NA	NA	NA	NA	NA	NA	NA	NA	NA	-16.1982	8.14349	Macro/Mono-C1
0W_III_I#CACAGTATCCTCATTA	0	3373	17825	0.0230601	B cells	3.45514	-7.63289	NA	NA	NA	NA	NA	NA	NA	NA	NA	NA	NA	NA
0W_III_I#CACATAGAGGTGATTA	0	3845	18412	0.0248208	Myelocytes	-21.1083	-13.2271	NA	NA	NA	NA	NA	NA	NA	NA	NA	NA	NA	NA
0W_III_I#CACATAGAGGTGTTAA	0	1374	3474	0.0377087	B cells	-26.721	9.6212	NA	NA	NA	NA	NA	NA	NA	NA	NA	NA	NA	NA
0W_III_I#CACATAGCAAGTAATG	0	2022	6797	0.072532	Myelocytes	-27.7079	-25.7165	NA	NA	NA	NA	NA	NA	NA	NA	NA	NA	NA	NA
0W_III_I#CACATAGGTGGGTATG	0	1483	5147	0.0268117	B cells	-14.184	20.6661	NA	NA	NA	NA	NA	NA	NA	NA	NA	NA	NA	NA
0W_III_I#CACATAGGTTATCCGA	0	1855	7321	0.0239038	T cells	40.5338	10.5151	-15.8577	5.25622	CD8+	-20.0724	-3.1614	CD8-TN3	NA	NA	NA	NA	NA	NA
0W_III_I#CACATAGTCGGTGTTA	0	3893	20462	0.0340143	B cells	-11.9468	0.431216	NA	NA	NA	NA	NA	NA	NA	NA	NA	NA	NA	NA
0W_III_I#CACATAGTCGTCACGG	0	3064	12909	0.0326904	Myelocytes	-19.1518	-18.7265	NA	NA	NA	NA	NA	NA	NA	NA	NA	-2.10265	20.5017	cDC2-C1
0W_III_I#CACATTTAGAGACGAA	0	2322	7035	0.0312767	B cells	-26.4268	-9.52756	NA	NA	NA	NA	NA	NA	NA	NA	NA	NA	NA	NA
0W_III_I#CACATTTAGCGTGAGT	0	2142	7516	0.0359234	B cells	-17.1205	16.9953	NA	NA	NA	NA	NA	NA	NA	NA	NA	NA	NA	NA
0W_III_I#CACATTTAGCTAGTGG	0	2212	7891	0.0207832	B cells	-13.4147	33.9654	NA	NA	NA	NA	NA	NA	NA	NA	NA	NA	NA	NA
0W_III_I#CACATTTAGTAGATGT	0	1515	3691	0.092116	Myelocytes	-9.15074	-29.4703	NA	NA	NA	NA	NA	NA	NA	NA	NA	1.46547	29.8849	cDC2-C1
0W_III_I#CACATTTAGTCGTTTG	0	1973	6106	0.0316083	B cells	-26.3813	21.3868	NA	NA	NA	NA	NA	NA	NA	NA	NA	NA	NA	NA
0W_III_I#CACATTTCAAGTCATC	0	1589	5764	0.0277681	B cells	-19.6547	22.5033	NA	NA	NA	NA	NA	NA	NA	NA	NA	NA	NA	NA
0W_III_I#CACATTTGTACAGCAG	0	1731	3954	0.0295903	NK	4.87253	16.477	NA	NA	NA	NA	NA	NA	NA	NA	NA	NA	NA	NA
0W_III_I#CACATTTTCGTGTAGT	0	2920	12212	0.0241566	B cells	-1.21843	18.081	NA	NA	NA	NA	NA	NA	NA	NA	NA	NA	NA	NA
0W_III_I#CACCACTGTAGTGAAT	0	3174	13032	0.0345304	Myelocytes	-23.9641	-21.9273	NA	NA	NA	NA	NA	NA	NA	NA	NA	-2.95615	19.3724	Macro/Mono-C1
0W_III_I#CACCACTGTATAGTAG	0	2483	11850	0.0129114	Myelocytes	-5.11843	-27.6417	NA	NA	NA	NA	NA	NA	NA	NA	NA	10.3345	-9.54978	Macro/Mono-C3
0W_III_I#CACCAGGGTAAGGGAA	0	2386	9110	0.00856296	Myelocytes	-30.0299	-22.0219	NA	NA	NA	NA	NA	NA	NA	NA	NA	-15.6724	14.0752	Macro/Mono-C1
0W_III_I#CACCAGGGTACCATCA	0	1984	6595	0.0315438	B cells	-14.3646	30.5128	NA	NA	NA	NA	NA	NA	NA	NA	NA	NA	NA	NA
0W_III_I#CACCAGGGTACCCAAT	0	1586	4881	0.0266339	B cells	-23.0901	10.9617	NA	NA	NA	NA	NA	NA	NA	NA	NA	NA	NA	NA
0W_III_I#CACCTTGAGAAACCGC	0	2262	10144	0.0445584	B cells	-11.1524	8.22957	NA	NA	NA	NA	NA	NA	NA	NA	NA	NA	NA	NA
0W_III_I#CACCTTGAGCAATATG	0	2623	8371	0.0393024	B cells	-8.57259	17.1305	NA	NA	NA	NA	NA	NA	NA	NA	NA	NA	NA	NA
0W_III_I#CACCTTGCAGTTAACC	0	3265	16841	0.0140728	Myelocytes	-16.0451	-16.6229	NA	NA	NA	NA	NA	NA	NA	NA	NA	-1.38287	20.6282	cDC2-C1
0W_III_I#CACCTTGGTGTGACCC	0	1211	3657	0.0248838	T cells	28.3097	7.63103	-0.364734	34.9499	CD4+	NA	NA	NA	-4.8605	7.78862	CD4-TN2	NA	NA	NA
0W_III_I#CACTCCAAGGTTACCT	0	1279	3431	0.0393471	T cells	21.9478	-3.27199	-4.67566	31.0594	CD4+	NA	NA	NA	-9.08704	14.206	CD4-TN2	NA	NA	NA
0W_III_I#CACTCCACACAGGAGT	0	2690	10299	0.0173803	Myelocytes	-27.5762	-18.7633	NA	NA	NA	NA	NA	NA	NA	NA	NA	-10.9744	25.9123	Macro/Mono-C1
0W_III_I#CACTCCAGTATCGCAT	0	4346	23466	0.0312367	B cells	-24.2165	-8.14169	NA	NA	NA	NA	NA	NA	NA	NA	NA	NA	NA	NA
0W_III_I#CACTCCAGTCTGGAGA	0	2099	6682	0.0276905	T cells	24.6976	10.2141	-7.87058	31.1854	CD4+	NA	NA	NA	-15.3956	13.6381	CD4-TN2	NA	NA	NA
0W_III_I#CACTCCATCAGGTAAA	0	1641	5221	0.047318	B cells	-29.3252	-0.179272	NA	NA	NA	NA	NA	NA	NA	NA	NA	NA	NA	NA
0W_III_I#CAGAATCCAAGGGTCA	0	1721	5538	0.0317804	B cells	-22.529	21.5125	NA	NA	NA	NA	NA	NA	NA	NA	NA	NA	NA	NA
0W_III_I#CAGAATCCAATCGGTT	0	2289	13502	0.018369	Myelocytes	-23.361	-35.6411	NA	NA	NA	NA	NA	NA	NA	NA	NA	22.0745	-25.2563	Macro/Mono-C2
0W_III_I#CAGAATCCATGTCGAT	0	3822	22058	0.0296958	Myelocytes	-19.1004	-26.6231	NA	NA	NA	NA	NA	NA	NA	NA	NA	-13.1945	5.97542	Macro/Mono-C1
0W_III_I#CAGAGAGAGCCACGCT	0	2930	12217	0.0198903	Myelocytes	-4.96987	-17.077	NA	NA	NA	NA	NA	NA	NA	NA	NA	9.13408	20.874	cDC2-C1
0W_III_I#CAGAGAGGTAGGGACT	0	1954	5544	0.0225469	B cells	-24.5566	33.2958	NA	NA	NA	NA	NA	NA	NA	NA	NA	NA	NA	NA
0W_III_I#CAGAGAGGTGAGGGTT	0	1412	4507	0.010872	Myelocytes	-6.62157	2.51308	NA	NA	NA	NA	NA	NA	NA	NA	NA	-38.7543	10.1699	mast cells
0W_III_I#CAGAGAGGTTGGGACA	0	1645	6022	0.0277317	T cells	39.1635	5.7531	-18.1328	4.38942	CD8+	-20.1046	22.3812	CD8-TN3	NA	NA	NA	NA	NA	NA
0W_III_I#CAGAGAGTCAAACGGG	0	1431	4809	0.0103972	Myelocytes	-7.58344	1.45039	NA	NA	NA	NA	NA	NA	NA	NA	NA	-37.9762	12.5039	mast cells
0W_III_I#CAGATCAAGTACACCT	0	3441	15366	0.0335156	B cells	-3.55964	25.1684	NA	NA	NA	NA	NA	NA	NA	NA	NA	NA	NA	NA
0W_III_I#CAGATCAAGTTATCGC	0	4398	26489	0.0221979	B cells	-0.0909188	-11.8977	NA	NA	NA	NA	NA	NA	NA	NA	NA	NA	NA	NA
0W_III_I#CAGATCACAGGCAGTA	0	3386	17428	0.0247877	B cells	-6.11787	33.7793	NA	NA	NA	NA	NA	NA	NA	NA	NA	NA	NA	NA
0W_III_I#CAGATCACATAGACTC	0	1637	5925	0.0104641	B cells	-17.3408	36.2646	NA	NA	NA	NA	NA	NA	NA	NA	NA	NA	NA	NA
0W_III_I#CAGCAGCAGGACAGAA	0	2281	8684	0.0347766	B cells	-11.4858	33.3769	NA	NA	NA	NA	NA	NA	NA	NA	NA	NA	NA	NA
0W_III_I#CAGCAGCCAGACGTAG	0	4067	27123	0.0178815	Myelocytes	-21.2859	-34.786	NA	NA	NA	NA	NA	NA	NA	NA	NA	18.5729	-24.7458	Macro/Mono-C2
0W_III_I#CAGCAGCCAGGCGATA	0	1851	5319	0.037225	B cells	-20.9255	18.3436	NA	NA	NA	NA	NA	NA	NA	NA	NA	NA	NA	NA
0W_III_I#CAGCAGCCAGGGTTAG	0	3466	18725	0.0315621	B cells	-4.08625	32.2564	NA	NA	NA	NA	NA	NA	NA	NA	NA	NA	NA	NA
0W_III_I#CAGCAGCGTAAGAGGA	0	4174	14989	0.0292214	T cells	21.3579	-16.6792	NA	NA	NA	NA	NA	NA	NA	NA	NA	NA	NA	NA
0W_III_I#CAGCAGCGTCGAATCT	0	2050	7906	0.0173286	B cells	-15.9968	36.6015	NA	NA	NA	NA	NA	NA	NA	NA	NA	NA	NA	NA
0W_III_I#CAGCAGCTCTATGTGG	0	2183	7030	0.0267425	B cells	-24.0225	33.8276	NA	NA	NA	NA	NA	NA	NA	NA	NA	NA	NA	NA
0W_III_I#CAGCATAAGTTCGATC	0	1112	4600	0.00630435	Myelocytes	15.346	-38.7202	NA	NA	NA	NA	NA	NA	NA	NA	NA	1.4661	-34.8702	Neutrophils
0W_III_I#CAGCATATCCACGTTC	0	2474	7388	0.0113698	Myelocytes	-8.74921	-13.2453	NA	NA	NA	NA	NA	NA	NA	NA	NA	5.6571	29.0897	cDC2-C1
0W_III_I#CAGCCGAAGAAGGGTA	0	2937	12160	0.0143914	B cells	-15.973	36.383	NA	NA	NA	NA	NA	NA	NA	NA	NA	NA	NA	NA
0W_III_I#CAGCCGAAGACAAAGG	0	2142	7766	0.0272985	B cells	-12.0727	31.3736	NA	NA	NA	NA	NA	NA	NA	NA	NA	NA	NA	NA
0W_III_I#CAGCCGAAGTCCGGTC	0	1584	6841	0.0204648	Myelocytes	-14.1437	-32.6275	NA	NA	NA	NA	NA	NA	NA	NA	NA	NA	NA	NA
0W_III_I#CAGCCGAAGTGTCTCA	0	2898	9222	0.013663	Myelocytes	-34.0487	-22.3293	NA	NA	NA	NA	NA	NA	NA	NA	NA	-19.3511	22.7706	Macro/Mono-C1
0W_III_I#CAGCGACAGCTCCTCT	0	2651	11002	0.071078	B cells	-15.2751	-3.47078	NA	NA	NA	NA	NA	NA	NA	NA	NA	NA	NA	NA
0W_III_I#CAGCGACAGTCTCCTC	0	2427	11318	0.0170525	B cells	-5.75197	34.6295	NA	NA	NA	NA	NA	NA	NA	NA	NA	NA	NA	NA
0W_III_I#CAGCGACCAATCTGCA	0	2251	6889	0.0117579	Myelocytes	-32.3761	-20.9302	NA	NA	NA	NA	NA	NA	NA	NA	NA	-19.4615	23.761	Macro/Mono-C1
0W_III_I#CAGCTAAAGGTAGCCA	0	2226	6650	0.035188	T cells	-0.45039	3.69235	NA	NA	NA	NA	NA	NA	NA	NA	NA	NA	NA	NA
0W_III_I#CAGCTAAAGTGGGTTG	0	1364	3516	0.0295791	B cells	-20.2686	25.5825	NA	NA	NA	NA	NA	NA	NA	NA	NA	NA	NA	NA
0W_III_I#CAGCTAACACTTCGAA	0	2575	10524	0.0476055	B cells	-9.46231	8.80546	NA	NA	NA	NA	NA	NA	NA	NA	NA	NA	NA	NA
0W_III_I#CAGCTAATCAAGGCTT	0	1426	3992	0.0305611	B cells	-19.0824	22.8789	NA	NA	NA	NA	NA	NA	NA	NA	NA	NA	NA	NA
0W_III_I#CAGCTGGCAGTTTACG	0	1902	7847	0.0166943	T cells	38.93	12.3697	-2.21497	36.6711	CD4+	NA	NA	NA	-8.71077	9.47664	CD4-TN2	NA	NA	NA
0W_III_I#CAGCTGGGTCTTTCAT	0	1684	6672	0.0223321	B cells	-9.54022	25.1493	NA	NA	NA	NA	NA	NA	NA	NA	NA	NA	NA	NA
0W_III_I#CAGCTGGTCTCTGAGA	0	2334	7966	0.0303791	B cells	-16.9548	31.5711	NA	NA	NA	NA	NA	NA	NA	NA	NA	NA	NA	NA
0W_III_I#CAGCTGGTCTGGTGTA	0	2303	8634	0.0104239	Myelocytes	-6.4767	-18.2548	NA	NA	NA	NA	NA	NA	NA	NA	NA	7.19777	20.4656	cDC2-C1
0W_III_I#CAGGTGCCACGCCAGT	0	2673	7751	0.0437363	B cells	-21.3027	-14.579	NA	NA	NA	NA	NA	NA	NA	NA	NA	NA	NA	NA
0W_III_I#CAGTAACAGAGATGAG	0	2812	12628	0.043554	B cells	-4.04495	20.086	NA	NA	NA	NA	NA	NA	NA	NA	NA	NA	NA	NA
0W_III_I#CAGTAACCATTCTTAC	0	3691	17360	0.0345622	Myelocytes	-24.9542	-33.9305	NA	NA	NA	NA	NA	NA	NA	NA	NA	28.6044	-21.7472	Macro/Mono-C2
0W_III_I#CAGTAACTCTACCAGA	0	2244	8390	0.0315852	B cells	-8.64975	22.1024	NA	NA	NA	NA	NA	NA	NA	NA	NA	NA	NA	NA
0W_III_I#CAGTCCTTCTCTTGAT	0	1691	4175	0.0210778	Myelocytes	-5.05026	-21.7977	NA	NA	NA	NA	NA	NA	NA	NA	NA	18.4696	-12.9802	Macro/Mono-C3
0W_III_I#CATATGGAGCCGGTAA	0	2557	8943	0.0215811	Myelocytes	-4.86376	3.23237	NA	NA	NA	NA	NA	NA	NA	NA	NA	-39.5752	9.35463	mast cells
0W_III_I#CATATGGCATCGACGC	0	3532	19106	0.0374228	B cells	-5.22818	25.6985	NA	NA	NA	NA	NA	NA	NA	NA	NA	NA	NA	NA
0W_III_I#CATATGGGTACAGACG	0	1493	5601	0.0266024	B cells	-10.0295	23.9076	NA	NA	NA	NA	NA	NA	NA	NA	NA	NA	NA	NA
0W_III_I#CATATGGTCCACGTTC	0	1468	4321	0.0131914	Myelocytes	-7.11946	1.46245	NA	NA	NA	NA	NA	NA	NA	NA	NA	-37.6007	11.0069	mast cells
0W_III_I#CATATTCAGCCAACAG	0	1194	3618	0.0323383	T cells	21.0955	2.94369	0.676952	35.8442	CD4+	NA	NA	NA	-6.17141	7.52331	CD4-TN2	NA	NA	NA
0W_III_I#CATATTCCAGCCTTTC	0	3467	24422	0.026985	Myelocytes	-24.4667	-35.5719	NA	NA	NA	NA	NA	NA	NA	NA	NA	20.4957	-26.2302	Macro/Mono-C2
0W_III_I#CATCAAGAGGCGTACA	0	1504	4678	0.0363403	B cells	-31.1768	16.0855	NA	NA	NA	NA	NA	NA	NA	NA	NA	NA	NA	NA
0W_III_I#CATCAAGAGTCATCCA	0	1759	5764	0.0258501	B cells	-19.0047	27.8156	NA	NA	NA	NA	NA	NA	NA	NA	NA	NA	NA	NA
0W_III_I#CATCAAGGTGAACCTT	0	1687	4943	0.0161845	Myelocytes	-8.71649	-1.22399	NA	NA	NA	NA	NA	NA	NA	NA	NA	-48.5639	9.53358	mast cells
0W_III_I#CATCAGACAAACTGCT	0	2291	11404	0.0265696	B cells	-8.80091	30.709	NA	NA	NA	NA	NA	NA	NA	NA	NA	NA	NA	NA
0W_III_I#CATCAGATCCAACCAA	0	1437	3646	0.0584362	Myelocytes	-16.3007	-21.6127	NA	NA	NA	NA	NA	NA	NA	NA	NA	0.962057	27.771	cDC2-C1
0W_III_I#CATCCACAGCCCAATT	0	2407	7562	0.0157428	Myelocytes	-15.6738	-10.4204	NA	NA	NA	NA	NA	NA	NA	NA	NA	-33.5244	2.94027	cDC2-C1
0W_III_I#CATCCACCAACGATGG	0	6059	45348	0.0134739	Myelocytes	26.7696	-22.4171	NA	NA	NA	NA	NA	NA	NA	NA	NA	13.7395	35.5329	tDC
0W_III_I#CATCCACCAACTGCGC	0	2957	14014	0.0244059	Myelocytes	-19.9883	-27.8035	NA	NA	NA	NA	NA	NA	NA	NA	NA	-14.0092	7.07999	Macro/Mono-C1
0W_III_I#CATCCACCATTGGGCC	0	1698	6432	0.0900187	B cells	11.2564	-22.5944	NA	NA	NA	NA	NA	NA	NA	NA	NA	NA	NA	NA
0W_III_I#CATCCACTCATGTCCC	0	3282	16944	0.0241974	B cells	-25.1123	-6.6733	NA	NA	NA	NA	NA	NA	NA	NA	NA	NA	NA	NA
0W_III_I#CATCGAACACTAAGTC	0	2665	9923	0.0265041	B cells	-21.2235	21.9062	NA	NA	NA	NA	NA	NA	NA	NA	NA	NA	NA	NA
0W_III_I#CATCGAACAGCTCCGA	0	2189	7484	0.0415553	Myelocytes	-19.0548	-18.5766	NA	NA	NA	NA	NA	NA	NA	NA	NA	-6.43422	27.0142	Macro/Mono-C1
0W_III_I#CATCGAAGTACTTCTT	0	1410	3970	0.0244332	B cells	-20.4211	31.6361	NA	NA	NA	NA	NA	NA	NA	NA	NA	NA	NA	NA
0W_III_I#CATCGAAGTCAGATAA	0	2812	13093	0.0144352	Myelocytes	3.86672	-13.014	NA	NA	NA	NA	NA	NA	NA	NA	NA	28.5991	19.6738	cDC1-C2
0W_III_I#CATCGAAGTGTTTGGT	0	3616	23276	0.0163265	Myelocytes	-21.648	-34.4997	NA	NA	NA	NA	NA	NA	NA	NA	NA	18.2843	-24.4332	Macro/Mono-C2
0W_III_I#CATCGAATCTTGCAAG	0	3466	17930	0.0307864	Myelocytes	-29.9843	-23.526	NA	NA	NA	NA	NA	NA	NA	NA	NA	-15.9683	10.5571	Macro/Mono-C1
0W_III_I#CATCGGGAGTACACCT	0	1763	5447	0.0308427	B cells	-10.1756	22.6602	NA	NA	NA	NA	NA	NA	NA	NA	NA	NA	NA	NA
0W_III_I#CATCGGGGTATATCCG	0	2779	9833	0.0193227	B cells	-15.0098	32.9307	NA	NA	NA	NA	NA	NA	NA	NA	NA	NA	NA	NA
0W_III_I#CATGACAAGGTGGGTT	0	4163	23188	0.0217354	B cells	-11.8381	-10.8474	NA	NA	NA	NA	NA	NA	NA	NA	NA	NA	NA	NA
0W_III_I#CATGACACATGGAATA	0	3085	16336	0.0295054	B cells	-3.86691	29.8288	NA	NA	NA	NA	NA	NA	NA	NA	NA	NA	NA	NA
0W_III_I#CATGACAGTACATCCA	0	2310	7522	0.0227394	Myelocytes	-33.8514	-23.6089	NA	NA	NA	NA	NA	NA	NA	NA	NA	-19.3555	22.4704	Macro/Mono-C1
0W_III_I#CATGACAGTGTGTGCC	0	4278	22981	0.0213683	Myelocytes	-27.157	-14.7662	NA	NA	NA	NA	NA	NA	NA	NA	NA	NA	NA	NA
0W_III_I#CATGACAGTTAGTGGG	0	4387	21624	0.0254359	B cells	0.412256	-11.7151	NA	NA	NA	NA	NA	NA	NA	NA	NA	NA	NA	NA
0W_III_I#CATGACATCAGATAAG	0	4984	29622	0.047939	Myelocytes	11.2282	-10.8216	NA	NA	NA	NA	NA	NA	NA	NA	NA	29.9245	4.54516	cDC2-C2
0W_III_I#CATGACATCTCGTATT	0	2271	8112	0.0626233	B cells	-15.7605	0.894755	NA	NA	NA	NA	NA	NA	NA	NA	NA	NA	NA	NA
0W_III_I#CATGCCTAGTTTCCTT	0	1760	5850	0.0499231	Myelocytes	-13.0939	-24.4332	NA	NA	NA	NA	NA	NA	NA	NA	NA	3.90084	17.9079	cDC2-C1
0W_III_I#CATGCCTCAATCCGAT	0	2386	9975	0.0241604	B cells	-16.4486	20.4192	NA	NA	NA	NA	NA	NA	NA	NA	NA	NA	NA	NA
0W_III_I#CATGCCTTCACAACGT	0	2003	4880	0.0217213	Myelocytes	-2.14025	4.61251	NA	NA	NA	NA	NA	NA	NA	NA	NA	-31.2121	8.68373	mast cells
0W_III_I#CATGGCGCAATGGATA	0	2860	13086	0.0310255	B cells	-6.58568	27.3842	NA	NA	NA	NA	NA	NA	NA	NA	NA	NA	NA	NA
0W_III_I#CATGGCGCATTGGGCC	0	1379	4351	0.0319467	B cells	15.0704	-25.3265	NA	NA	NA	NA	NA	NA	NA	NA	NA	NA	NA	NA
0W_III_I#CATGGCGGTATAGGTA	0	1461	3523	0.00823162	Myelocytes	-25.4049	-20.7637	NA	NA	NA	NA	NA	NA	NA	NA	NA	-8.33712	16.6352	Macro/Mono-C1
0W_III_I#CATGGCGTCCCAACGG	0	1538	3905	0.021767	B cells	-23.2083	33.1112	NA	NA	NA	NA	NA	NA	NA	NA	NA	NA	NA	NA
0W_III_I#CATTATCAGACTCGGA	0	3519	14924	0.0239898	Myelocytes	-27.8722	-15.0882	NA	NA	NA	NA	NA	NA	NA	NA	NA	NA	NA	NA
0W_III_I#CATTATCGTGCCTTGG	0	1475	3753	0.0357048	B cells	-8.49337	-14.4417	NA	NA	NA	NA	NA	NA	NA	NA	NA	NA	NA	NA
0W_III_I#CATTATCGTTAGGGTG	0	1875	5503	0.0258041	B cells	-14.1892	25.0644	NA	NA	NA	NA	NA	NA	NA	NA	NA	NA	NA	NA
0W_III_I#CATTCGCAGCTGATAA	0	1748	4331	0.00738859	Myelocytes	-4.35246	-22.1181	NA	NA	NA	NA	NA	NA	NA	NA	NA	18.4447	-13.3447	Macro/Mono-C3
0W_III_I#CATTCGCAGGACGAAA	0	1691	4310	0.0162413	NK	7.04534	15.7144	NA	NA	NA	NA	NA	NA	NA	NA	NA	NA	NA	NA
0W_III_I#CATTCGCCAACGATCT	0	2900	14232	0.0315486	B cells	-4.10356	28.4691	NA	NA	NA	NA	NA	NA	NA	NA	NA	NA	NA	NA
0W_III_I#CATTCGCCAGCCAGAA	0	1123	4203	0.0516298	Myelocytes	-24.6725	-37.8242	NA	NA	NA	NA	NA	NA	NA	NA	NA	25.368	-22.8081	Macro/Mono-C2
0W_III_I#CATTCGCCAGCTCGCA	0	2324	9605	0.0863092	Myelocytes	-2.44365	-37.828	NA	NA	NA	NA	NA	NA	NA	NA	NA	NA	NA	NA
0W_III_I#CATTCGCGTAAGCACG	0	2357	9379	0.0311334	B cells	-6.50229	22.8345	NA	NA	NA	NA	NA	NA	NA	NA	NA	NA	NA	NA
0W_III_I#CATTCGCGTCAGGACA	0	1721	5556	0.0224982	B cells	-14.458	35.0373	NA	NA	NA	NA	NA	NA	NA	NA	NA	NA	NA	NA
0W_III_I#CCAATCCTCAAAGTAG	0	2413	8385	0.0189647	Myelocytes	-29.9721	-20.511	NA	NA	NA	NA	NA	NA	NA	NA	NA	-16.7975	18.132	Macro/Mono-C1
0W_III_I#CCAATCCTCGACAGCC	0	2043	6671	0.0235347	Myelocytes	-10.1678	-13.9671	NA	NA	NA	NA	NA	NA	NA	NA	NA	0.3452	26.493	cDC2-C1
0W_III_I#CCACCTAAGCTGAAAT	0	3430	15154	0.0391419	Myelocytes	-22.7692	-24.0653	NA	NA	NA	NA	NA	NA	NA	NA	NA	-11.4421	7.33152	Macro/Mono-C1
0W_III_I#CCACCTAGTTGCCTCT	0	2272	10170	0.0175042	Myelocytes	-32.5557	-19.838	NA	NA	NA	NA	NA	NA	NA	NA	NA	-18.5423	16.8729	Macro/Mono-C1
0W_III_I#CCACCTATCGAACGGA	0	1922	6017	0.0252618	B cells	-13.4282	31.8679	NA	NA	NA	NA	NA	NA	NA	NA	NA	NA	NA	NA
0W_III_I#CCACGGAAGACGACGT	0	1288	3469	0.0233497	T cells	34.0044	12.5116	-9.64878	25.3217	CD4+	NA	NA	NA	-27.3044	4.61339	CD4-TN3	NA	NA	NA
0W_III_I#CCACGGAAGCTGAACG	0	1909	5937	0.0338555	B cells	-1.44778	-14.1448	NA	NA	NA	NA	NA	NA	NA	NA	NA	NA	NA	NA
0W_III_I#CCACGGAGTCCAAGTT	0	2840	14127	0.0330573	B cells	-3.56099	29.4724	NA	NA	NA	NA	NA	NA	NA	NA	NA	NA	NA	NA
0W_III_I#CCACTACGTGCTTCTC	0	2237	8243	0.0851735	B cells	-15.7097	-3.20073	NA	NA	NA	NA	NA	NA	NA	NA	NA	NA	NA	NA
0W_III_I#CCACTACTCACAATGC	0	1353	5615	0.0845948	Myelocytes	-9.24876	-29.9655	NA	NA	NA	NA	NA	NA	NA	NA	NA	-10.3803	-0.223845	Macro/Mono-C3
0W_III_I#CCACTACTCACGCGGT	0	3225	12893	0.0213294	Myelocytes	-20.5818	-9.55775	NA	NA	NA	NA	NA	NA	NA	NA	NA	NA	NA	NA
0W_III_I#CCACTACTCGTCTGAA	0	2121	8977	0.0109168	Myelocytes	-6.59896	2.17883	NA	NA	NA	NA	NA	NA	NA	NA	NA	-41.1955	12.7181	mast cells
0W_III_I#CCAGCGAAGGAGTCTG	0	2475	8413	0.0152145	Myelocytes	-33.8504	-21.6506	NA	NA	NA	NA	NA	NA	NA	NA	NA	-19.8756	25.1825	Macro/Mono-C1
0W_III_I#CCAGCGAAGTCCATAC	0	1604	5255	0.0738344	B cells	-16.8523	-3.21105	NA	NA	NA	NA	NA	NA	NA	NA	NA	NA	NA	NA
0W_III_I#CCAGCGACAGGATCGA	0	1634	5378	0.0148754	Myelocytes	-3.39607	-25.512	NA	NA	NA	NA	NA	NA	NA	NA	NA	17.6119	-13.814	Macro/Mono-C3
0W_III_I#CCAGCGACATGATCCA	0	1638	5331	0.0305759	Myelocytes	-4.6566	-16.1542	NA	NA	NA	NA	NA	NA	NA	NA	NA	5.2283	26.66	cDC2-C1
0W_III_I#CCATGTCAGACAGGCT	0	2526	9801	0.0275482	B cells	-4.15845	-26.4908	NA	NA	NA	NA	NA	NA	NA	NA	NA	NA	NA	NA
0W_III_I#CCATGTCAGCTGCGAA	0	3843	16582	0.0370281	T cells	12.2119	-8.76065	NA	NA	NA	NA	NA	NA	NA	NA	NA	NA	NA	NA
0W_III_I#CCATTCGCAATTGCTG	0	3374	19071	0.0380683	B cells	-3.31323	30.4691	NA	NA	NA	NA	NA	NA	NA	NA	NA	NA	NA	NA
0W_III_I#CCATTCGCATATGCTG	0	3345	12820	0.0228567	T cells	21.4009	-17.4176	NA	NA	NA	NA	NA	NA	NA	NA	NA	NA	NA	NA
0W_III_I#CCATTCGTCATAACCG	0	1303	4245	0.0174323	T cells	32.6367	14.1499	0.828028	29.1081	CD4+	NA	NA	NA	-7.09621	1.47269	CD4-TN2	NA	NA	NA
0W_III_I#CCATTCGTCTATCCTA	0	2190	7697	0.0346888	B cells	-14.1326	18.4446	NA	NA	NA	NA	NA	NA	NA	NA	NA	NA	NA	NA
0W_III_I#CCCAATCAGGCTACGA	0	1698	4552	0.0289982	T cells	18.3646	11.1376	NA	NA	NA	NA	NA	NA	NA	NA	NA	NA	NA	NA
0W_III_I#CCCAATCCACATCCGG	0	1859	6020	0.0355482	T cells	9.69478	32.1937	30.0689	-20.417	CD4-CD8-T cell1	NA	NA	NA	NA	NA	NA	NA	NA	NA
0W_III_I#CCCAATCGTCCGTCAG	0	2622	11518	0.0273485	B cells	-5.11011	17.853	NA	NA	NA	NA	NA	NA	NA	NA	NA	NA	NA	NA
0W_III_I#CCCAATCGTCTCATCC	0	1205	4699	0.0336242	T cells	25.1973	3.31535	0.0602258	29.0446	CD4+	NA	NA	NA	-7.88985	3.01352	CD4-TN2	NA	NA	NA
0W_III_I#CCCAATCTCAATACCG	0	1965	7220	0.0322715	B cells	-20.9536	12.4591	NA	NA	NA	NA	NA	NA	NA	NA	NA	NA	NA	NA
0W_III_I#CCCAGTTAGTGGGATC	0	2253	8715	0.0320616	Myelocytes	-20.5296	-28.5264	NA	NA	NA	NA	NA	NA	NA	NA	NA	-15.1504	9.19227	Macro/Mono-C1
0W_III_I#CCCAGTTGTAGCGCTC	0	1710	5807	0.0203203	B cells	-17.6647	28.8415	NA	NA	NA	NA	NA	NA	NA	NA	NA	NA	NA	NA
0W_III_I#CCCAGTTGTGCCTGCA	0	1051	5387	0.00371264	Myelocytes	19.823	-27.9495	NA	NA	NA	NA	NA	NA	NA	NA	NA	-5.01842	-44.4274	Neutrophils
0W_III_I#CCCAGTTTCACATGCA	0	2662	11981	0.0260412	B cells	-10.0412	32.1313	NA	NA	NA	NA	NA	NA	NA	NA	NA	NA	NA	NA
0W_III_I#CCCAGTTTCGACAGCC	0	1219	4911	0.0169043	Myelocytes	-23.1362	-35.414	NA	NA	NA	NA	NA	NA	NA	NA	NA	23.4168	-25.8653	Macro/Mono-C2
0W_III_I#CCCAGTTTCGTCCAGG	0	3584	21595	0.0200972	Myelocytes	-6.81381	-14.8417	NA	NA	NA	NA	NA	NA	NA	NA	NA	4.31894	20.8237	cDC2-C1
0W_III_I#CCCAGTTTCTTCGAGA	0	1628	5365	0.0553588	B cells	-37.2333	-8.8659	NA	NA	NA	NA	NA	NA	NA	NA	NA	NA	NA	NA
0W_III_I#CCCATACCATCTATGG	0	1565	4145	0.0207629	Myelocytes	-33.685	-23.5698	NA	NA	NA	NA	NA	NA	NA	NA	NA	-19.2521	22.1442	Macro/Mono-C1
0W_III_I#CCCATACGTTCCACAA	0	1778	6640	0.0188253	Myelocytes	-24.9834	-35.8816	NA	NA	NA	NA	NA	NA	NA	NA	NA	25.2774	-24.8608	Macro/Mono-C2
0W_III_I#CCCATACTCTTCGGTC	0	1548	4193	0.0229008	Myelocytes	-32.1353	-21.0685	NA	NA	NA	NA	NA	NA	NA	NA	NA	-19.5062	25.1749	Macro/Mono-C1
0W_III_I#CCCTCCTCACCTCGTT	0	2978	10396	0.0215488	Myelocytes	-22.7131	-12.6482	NA	NA	NA	NA	NA	NA	NA	NA	NA	NA	NA	NA
0W_III_I#CCGGGATAGATCACGG	0	2320	12010	0.0502082	B cells	-10.085	10.7025	NA	NA	NA	NA	NA	NA	NA	NA	NA	NA	NA	NA
0W_III_I#CCGGGATAGATCCCGC	0	2086	7562	0.0129595	Myelocytes	-15.3702	-31.9715	NA	NA	NA	NA	NA	NA	NA	NA	NA	-12.6147	7.29123	Macro/Mono-C1
0W_III_I#CCGGGATAGTACGTTC	0	3807	18777	0.0271091	B cells	-11.6347	-10.7072	NA	NA	NA	NA	NA	NA	NA	NA	NA	NA	NA	NA
0W_III_I#CCGGGATAGTTGAGAT	0	4144	21663	0.0192956	B cells	-10.4722	-11.5607	NA	NA	NA	NA	NA	NA	NA	NA	NA	NA	NA	NA
0W_III_I#CCGGGATCAAGAAAGG	0	4042	18853	0.0184065	B cells	-25.1804	-7.14534	NA	NA	NA	NA	NA	NA	NA	NA	NA	NA	NA	NA
0W_III_I#CCGGGATTCAACGGCC	0	1919	5072	0.0370736	Myelocytes	6.93948	-26.3522	NA	NA	NA	NA	NA	NA	NA	NA	NA	NA	NA	NA
0W_III_I#CCGGTAGAGACAAGCC	0	2486	10642	0.0227401	B cells	-8.17744	27.9359	NA	NA	NA	NA	NA	NA	NA	NA	NA	NA	NA	NA
0W_III_I#CCGGTAGAGACTACAA	0	1853	5055	0.0138477	Myelocytes	-19.5045	-14.4908	NA	NA	NA	NA	NA	NA	NA	NA	NA	-0.671702	22.0025	Macro/Mono-C1
0W_III_I#CCGGTAGGTACCGAGA	0	4166	17693	0.0105144	T cells	20.9215	-18.012	NA	NA	NA	NA	NA	NA	NA	NA	NA	NA	NA	NA
0W_III_I#CCGGTAGGTGCGCTTG	0	1961	5318	0.0176758	T cells	14.7845	30.1207	30.0647	5.43941	CD4-CD8-T cell1	NA	NA	NA	NA	NA	NA	NA	NA	NA
0W_III_I#CCGTACTCAAGCCGCT	0	1567	5243	0.0221247	T cells	10.514	34.6338	33.9245	-18.1929	CD4-CD8-T cell1	NA	NA	NA	NA	NA	NA	NA	NA	NA
0W_III_I#CCGTACTGTGCGCTTG	0	1793	4861	0.0283892	B cells	-22.9477	27.0261	NA	NA	NA	NA	NA	NA	NA	NA	NA	NA	NA	NA
0W_III_I#CCGTGGAAGAAACCAT	0	1430	4023	0.0318171	B cells	-28.8214	12.4458	NA	NA	NA	NA	NA	NA	NA	NA	NA	NA	NA	NA
0W_III_I#CCGTGGAAGGAACTGC	0	2138	9636	0.024699	B cells	-8.61059	24.6391	NA	NA	NA	NA	NA	NA	NA	NA	NA	NA	NA	NA
0W_III_I#CCGTGGACAGCGTTCG	0	2831	9129	0.0188431	Myelocytes	-30.2209	-20.2226	NA	NA	NA	NA	NA	NA	NA	NA	NA	-15.3625	26.8813	Macro/Mono-C1
0W_III_I#CCGTGGACATTGGGCC	0	1886	5997	0.0228448	T cells	9.31452	18.0423	9.49094	-4.97421	CD8+	13.1636	-37.2207	CD8-Trm	NA	NA	NA	NA	NA	NA
0W_III_I#CCGTTCAGTTCACCTC	0	1133	3376	0.0393957	B cells	-15.545	-3.24322	NA	NA	NA	NA	NA	NA	NA	NA	NA	NA	NA	NA
0W_III_I#CCTAAAGAGCGCTCCA	0	1287	4184	0.0353728	B cells	-28.3708	18.3044	NA	NA	NA	NA	NA	NA	NA	NA	NA	NA	NA	NA
0W_III_I#CCTAAAGAGCTGGAAC	0	3221	16737	0.0169097	B cells	-38.5273	-4.74232	NA	NA	NA	NA	NA	NA	NA	NA	NA	NA	NA	NA
0W_III_I#CCTAAAGGTGCAACGA	0	1821	5299	0.00849217	Myelocytes	-10.8792	-13.4557	NA	NA	NA	NA	NA	NA	NA	NA	NA	-3.69393	25.5834	Macro/Mono-C1
0W_III_I#CCTAAAGTCGCAAACT	0	1751	5257	0.0258703	B cells	-1.87311	-15.4576	NA	NA	NA	NA	NA	NA	NA	NA	NA	NA	NA	NA
0W_III_I#CCTACACCACATGGGA	0	3440	16525	0.0159153	Myelocytes	-9.60071	-12.4106	NA	NA	NA	NA	NA	NA	NA	NA	NA	3.11668	28.9037	cDC2-C1
0W_III_I#CCTACACCAGACTCGC	0	2106	5969	0.0335121	T cells	8.70982	14.4783	-3.19181	-41.5573	CD8+	1.45606	-22.8978	CD8-TM3	NA	NA	NA	NA	NA	NA
0W_III_I#CCTACACTCATCGATG	0	3977	16752	0.028655	Myelocytes	-26.77	-12.5973	NA	NA	NA	NA	NA	NA	NA	NA	NA	NA	NA	NA
0W_III_I#CCTACACTCTGACCTC	0	6460	49175	0.0214544	B cells	3.41577	8.44319	NA	NA	NA	NA	NA	NA	NA	NA	NA	NA	NA	NA
0W_III_I#CCTACCAAGAACTGTA	0	1791	5949	0.0245419	B cells	-26.6398	34.2175	NA	NA	NA	NA	NA	NA	NA	NA	NA	NA	NA	NA
0W_III_I#CCTACCAGTCGACTGC	0	2062	6906	0.0159282	B cells	-16.2465	36.0017	NA	NA	NA	NA	NA	NA	NA	NA	NA	NA	NA	NA
0W_III_I#CCTACCAGTTCAACCA	0	1358	3377	0.0473793	Myelocytes	-18.0276	-25.1251	NA	NA	NA	NA	NA	NA	NA	NA	NA	NA	NA	NA
0W_III_I#CCTACCATCTTGTACT	0	2772	10907	0.0312643	T cells	34.7715	-6.12995	-26.8669	6.70599	CD8+	-15.0946	30.5651	CD8-TN3	NA	NA	NA	NA	NA	NA
0W_III_I#CCTAGCTAGGATCGCA	0	2086	6949	0.027486	B cells	-26.5305	34.3629	NA	NA	NA	NA	NA	NA	NA	NA	NA	NA	NA	NA
0W_III_I#CCTAGCTAGGCCGAAT	0	3613	20819	0.014027	Myelocytes	-20.032	-27.9473	NA	NA	NA	NA	NA	NA	NA	NA	NA	-14.0119	7.15534	Macro/Mono-C1
0W_III_I#CCTAGCTCAACTTGAC	0	3387	14260	0.0636045	Myelocytes	-9.866	-19.2952	NA	NA	NA	NA	NA	NA	NA	NA	NA	1.75736	29.8155	cDC2-C1
0W_III_I#CCTATTAAGTGCCAGA	0	1536	4263	0.0363594	B cells	-23.9624	13.7907	NA	NA	NA	NA	NA	NA	NA	NA	NA	NA	NA	NA
0W_III_I#CCTATTACATTTCAGG	0	2163	7332	0.0506001	B cells	-11.8092	9.91729	NA	NA	NA	NA	NA	NA	NA	NA	NA	NA	NA	NA
0W_III_I#CCTATTAGTACCCAAT	0	1054	5084	0.0448466	Myelocytes	1.96704	-41.2791	NA	NA	NA	NA	NA	NA	NA	NA	NA	-9.55555	-35.32	Neutrophils
0W_III_I#CCTATTAGTGCGATAG	0	1917	5929	0.0423343	B cells	-15.6827	8.8054	NA	NA	NA	NA	NA	NA	NA	NA	NA	NA	NA	NA
0W_III_I#CCTATTAGTGTGAATA	0	1875	7092	0.0269356	B cells	-17.1129	20.5094	NA	NA	NA	NA	NA	NA	NA	NA	NA	NA	NA	NA
0W_III_I#CCTATTATCCGCAAGC	0	2948	10911	0.0210816	Myelocytes	-32.4119	-24.202	NA	NA	NA	NA	NA	NA	NA	NA	NA	-20.1497	18.8965	Macro/Mono-C1
0W_III_I#CCTCAGTAGCCACCTG	0	1553	4711	0.0829972	T cells	7.48619	-0.139703	13.2171	6.39592	CD4+	NA	NA	NA	9.63186	9.1504	CD4-TM2	NA	NA	NA
0W_III_I#CCTCAGTCACCGTTGG	0	1385	4065	0.0223862	Myelocytes	-22.9033	-34.426	NA	NA	NA	NA	NA	NA	NA	NA	NA	NA	NA	NA
0W_III_I#CCTCAGTCACTGTTAG	0	3305	14880	0.00900538	Myelocytes	-10.2563	-12.6398	NA	NA	NA	NA	NA	NA	NA	NA	NA	-0.425162	27.0277	cDC2-C1
0W_III_I#CCTCAGTGTCCGCTGA	0	2160	6932	0.0336122	T cells	8.45254	31.0055	25.2309	-12.1344	CD4-CD8-T cell1	NA	NA	NA	NA	NA	NA	NA	NA	NA
0W_III_I#CCTCAGTTCGCTGATA	0	2330	8089	0.0360984	B cells	-11.3647	16.9879	NA	NA	NA	NA	NA	NA	NA	NA	NA	NA	NA	NA
0W_III_I#CCTCAGTTCTTGCAAG	0	1609	5875	0.0389787	B cells	-8.79195	17.2994	NA	NA	NA	NA	NA	NA	NA	NA	NA	NA	NA	NA
0W_III_I#CCTCTGAAGCGCTTAT	0	3880	18668	0.0128562	Myelocytes	-11.1144	-17.8782	NA	NA	NA	NA	NA	NA	NA	NA	NA	3.26645	21.5655	cDC2-C1
0W_III_I#CCTCTGAAGGTCATCT	0	3341	16343	0.02111	Myelocytes	-28.4511	-14.4931	NA	NA	NA	NA	NA	NA	NA	NA	NA	NA	NA	NA
0W_III_I#CCTCTGAAGTTGTAGA	0	1640	4010	0.0187032	Myelocytes	-0.654516	4.94466	NA	NA	NA	NA	NA	NA	NA	NA	NA	-31.5898	6.13078	mast cells
0W_III_I#CCTCTGAGTGTGACCC	0	1646	5274	0.0202882	B cells	-5.39747	-14.1117	NA	NA	NA	NA	NA	NA	NA	NA	NA	NA	NA	NA
0W_III_I#CCTTCCCCACGCATCG	0	2532	10824	0.0325203	B cells	15.5159	-24.818	NA	NA	NA	NA	NA	NA	NA	NA	NA	NA	NA	NA
0W_III_I#CCTTCCCGTTACCGAT	0	1514	4436	0.033138	B cells	-29.8177	14.4073	NA	NA	NA	NA	NA	NA	NA	NA	NA	NA	NA	NA
0W_III_I#CCTTCCCGTTTGGGCC	0	2900	15985	0.0140757	Myelocytes	0.279692	-12.9834	NA	NA	NA	NA	NA	NA	NA	NA	NA	20.5731	12.9109	cDC1-C2
0W_III_I#CCTTCGAAGGGCTTCC	0	1769	7003	0.0278452	T cells	18.7588	13.2578	-5.8836	-33.4984	CD8+	6.52291	-15.3816	CD8-TM3	NA	NA	NA	NA	NA	NA
0W_III_I#CCTTCGACATGAAGTA	0	1530	5191	0.0333269	B cells	-24.5813	23.2493	NA	NA	NA	NA	NA	NA	NA	NA	NA	NA	NA	NA
0W_III_I#CCTTCGAGTTCCACGG	0	907	5079	0.00216578	Myelocytes	5.77747	-35.6051	NA	NA	NA	NA	NA	NA	NA	NA	NA	-11.7402	-8.56837	Neutrophils
0W_III_I#CCTTTCTAGAGGTAGA	0	1798	4234	0.0510156	Myelocytes	-26.5872	-23.9196	NA	NA	NA	NA	NA	NA	NA	NA	NA	NA	NA	NA
0W_III_I#CCTTTCTCAATGTTGC	0	1702	5370	0.0273743	B cells	-26.3473	29.9139	NA	NA	NA	NA	NA	NA	NA	NA	NA	NA	NA	NA
0W_III_I#CCTTTCTGTTCCAACA	0	2316	12428	0.0125523	Myelocytes	-8.9206	-22.9158	NA	NA	NA	NA	NA	NA	NA	NA	NA	11.8432	0.476042	Macro/Mono-C3
0W_III_I#CCTTTCTTCATGGTCA	0	2248	8621	0.0037123	Myelocytes	-7.4465	2.08902	NA	NA	NA	NA	NA	NA	NA	NA	NA	-44.8801	13.4135	mast cells
0W_III_I#CCTTTCTTCGGCGCTA	0	3023	12965	0.0344003	B cells	-3.53675	29.2992	NA	NA	NA	NA	NA	NA	NA	NA	NA	NA	NA	NA
0W_III_I#CGAACATAGTACCGGA	0	2343	8091	0.0310221	T cells	9.48084	17.9954	2.95549	-41.2544	CD4-CD8-T cell2	NA	NA	NA	NA	NA	NA	NA	NA	NA
0W_III_I#CGAACATCACTACAGT	0	1520	6404	0.0582448	T cells	12.5898	0.135344	0.565145	-0.146182	CD8+	-7.91093	-1.48082	CD8-TN2	NA	NA	NA	NA	NA	NA
0W_III_I#CGAACATCACTCGACG	0	3041	11963	0.0416284	B cells	-19.727	7.63928	NA	NA	NA	NA	NA	NA	NA	NA	NA	NA	NA	NA
0W_III_I#CGAACATCATATGCTG	0	3996	17740	0.0234512	B cells	-25.4413	-7.12706	NA	NA	NA	NA	NA	NA	NA	NA	NA	NA	NA	NA
0W_III_I#CGAACATGTACATCCA	0	1441	3541	0.0426433	Myelocytes	13.4298	-8.91913	NA	NA	NA	NA	NA	NA	NA	NA	NA	30.7611	7.76064	cDC2-C2
0W_III_I#CGAATGTAGCTAGCCC	0	2805	13668	0.0656277	B cells	-15.4739	-1.41107	NA	NA	NA	NA	NA	NA	NA	NA	NA	NA	NA	NA
0W_III_I#CGAATGTCACATTCGA	0	2398	9516	0.0274275	T cells	17.565	34.0246	34.6454	-8.44978	CD4-CD8-T cell1	NA	NA	NA	NA	NA	NA	NA	NA	NA
0W_III_I#CGAATGTCAGTTTACG	0	2454	9896	0.0385004	B cells	-10.9318	13.9951	NA	NA	NA	NA	NA	NA	NA	NA	NA	NA	NA	NA
0W_III_I#CGAATGTGTCAAGCGA	0	2543	9870	0.0378926	B cells	-8.37443	17.2067	NA	NA	NA	NA	NA	NA	NA	NA	NA	NA	NA	NA
0W_III_I#CGAATGTGTCAGTGGA	0	2113	7854	0.0206264	Myelocytes	-30.2858	-20.815	NA	NA	NA	NA	NA	NA	NA	NA	NA	-17.5244	16.273	Macro/Mono-C1
0W_III_I#CGAATGTGTCCCTTGT	0	4782	33978	0.0241038	B cells	-23.5976	-7.08985	NA	NA	NA	NA	NA	NA	NA	NA	NA	NA	NA	NA
0W_III_I#CGAATGTTCAGGCCCA	0	1406	4646	0.0301334	Myelocytes	-2.82295	3.11959	NA	NA	NA	NA	NA	NA	NA	NA	NA	-34.9357	5.73473	mast cells
0W_III_I#CGAATGTTCGGTTCGG	0	1705	5611	0.0263768	B cells	-15.6763	28.1267	NA	NA	NA	NA	NA	NA	NA	NA	NA	NA	NA	NA
0W_III_I#CGACCTTCAAACCCAT	0	1598	6277	0.00939939	Myelocytes	5.98543	-33.2444	NA	NA	NA	NA	NA	NA	NA	NA	NA	-7.22373	-16.0014	Neutrophils
0W_III_I#CGACCTTTCGGAGCAA	0	4296	22701	0.0374009	B cells	-11.9324	-10.893	NA	NA	NA	NA	NA	NA	NA	NA	NA	NA	NA	NA
0W_III_I#CGACCTTTCTCGGACG	0	886	3929	0.00407228	Myelocytes	4.95076	-37.2582	NA	NA	NA	NA	NA	NA	NA	NA	NA	-30.8876	-14.7631	Neutrophils
0W_III_I#CGACTTCGTGTGACCC	0	741	4432	0.00157942	Myelocytes	11.1113	-27.9772	NA	NA	NA	NA	NA	NA	NA	NA	NA	-26.4227	-6.38679	Neutrophils
0W_III_I#CGACTTCTCCTAGGGC	0	1980	6464	0.0427046	B cells	-10.8407	-9.87151	NA	NA	NA	NA	NA	NA	NA	NA	NA	NA	NA	NA
0W_III_I#CGACTTCTCTACCTGC	0	2125	8463	0.026944	Myelocytes	-30.004	-19.5584	NA	NA	NA	NA	NA	NA	NA	NA	NA	-14.6948	26.1268	Macro/Mono-C1
0W_III_I#CGACTTCTCTTGACGA	0	1795	6470	0.0358578	T cells	10.5922	38.9483	37.0829	-0.510636	CD4-CD8-T cell1	NA	NA	NA	NA	NA	NA	NA	NA	NA
0W_III_I#CGAGAAGCACTCGACG	0	2566	11516	0.0372525	B cells	-6.31686	21.3269	NA	NA	NA	NA	NA	NA	NA	NA	NA	NA	NA	NA
0W_III_I#CGAGCACAGCTAGTCT	0	4721	32559	0.0216229	B cells	-4.59747	35.1358	NA	NA	NA	NA	NA	NA	NA	NA	NA	NA	NA	NA
0W_III_I#CGAGCACAGGCAGTCA	0	2949	15422	0.0302814	B cells	-4.95185	21.8513	NA	NA	NA	NA	NA	NA	NA	NA	NA	NA	NA	NA
0W_III_I#CGAGCACCATAGAAAC	0	1538	5180	0.0241313	B cells	-11.7303	21.5974	NA	NA	NA	NA	NA	NA	NA	NA	NA	NA	NA	NA
0W_III_I#CGAGCACGTCCATGAT	0	2945	10521	0.018346	Myelocytes	-34.5541	-23.4043	NA	NA	NA	NA	NA	NA	NA	NA	NA	-21.1398	25.0767	Macro/Mono-C1
0W_III_I#CGAGCACGTTGTCGCG	0	888	4048	0.00172925	Myelocytes	13.716	-39.1008	NA	NA	NA	NA	NA	NA	NA	NA	NA	-7.36576	-15.4917	Neutrophils
0W_III_I#CGAGCACTCAGTGTTG	0	1847	7152	0.0332821	B cells	-12.7105	17.7183	NA	NA	NA	NA	NA	NA	NA	NA	NA	NA	NA	NA
0W_III_I#CGAGCCAAGAGACTTA	0	1639	3869	0.00957062	Myelocytes	-26.4608	-19.8942	NA	NA	NA	NA	NA	NA	NA	NA	NA	-9.89455	16.0293	Macro/Mono-C1
0W_III_I#CGAGCCAAGCCGCCTA	0	3770	21478	0.0263084	B cells	-3.05825	34.3701	NA	NA	NA	NA	NA	NA	NA	NA	NA	NA	NA	NA
0W_III_I#CGAGCCAAGCGTTGCC	0	2048	6455	0.00170411	Myelocytes	-5.45256	3.95	NA	NA	NA	NA	NA	NA	NA	NA	NA	-34.453	11.7927	mast cells
0W_III_I#CGAGCCAAGCTTTGGT	0	2630	10710	0.037535	B cells	-11.4663	27.8498	NA	NA	NA	NA	NA	NA	NA	NA	NA	NA	NA	NA
0W_III_I#CGAGCCACACGACGAA	0	1178	3379	0.0340438	B cells	-30.7753	15.5866	NA	NA	NA	NA	NA	NA	NA	NA	NA	NA	NA	NA
0W_III_I#CGAGCCATCTGCGACG	0	1703	5785	0.0236819	B cells	-15.9727	24.3524	NA	NA	NA	NA	NA	NA	NA	NA	NA	NA	NA	NA
0W_III_I#CGATCGGAGGACCACA	0	2024	7563	0.0198334	B cells	-13.407	28.2472	NA	NA	NA	NA	NA	NA	NA	NA	NA	NA	NA	NA
0W_III_I#CGATCGGCAGGAATCG	0	4008	19735	0.0155054	T cells	11.6579	-10.218	NA	NA	NA	NA	NA	NA	NA	NA	NA	NA	NA	NA
0W_III_I#CGATCGGCAGTGACAG	0	2883	11350	0.0192104	Myelocytes	-23.8496	-33.4446	NA	NA	NA	NA	NA	NA	NA	NA	NA	19.0376	-20.7076	Macro/Mono-C2
0W_III_I#CGATCGGCATGGGAAC	0	2334	7352	0.0374048	B cells	-12.9895	17.032	NA	NA	NA	NA	NA	NA	NA	NA	NA	NA	NA	NA
0W_III_I#CGATCGGTCAGAGGTG	0	1809	5494	0.0349536	B cells	-8.83847	17.3274	NA	NA	NA	NA	NA	NA	NA	NA	NA	NA	NA	NA
0W_III_I#CGATCGGTCGATGAGG	0	2955	12386	0.0536089	B cells	-9.76766	6.57122	NA	NA	NA	NA	NA	NA	NA	NA	NA	NA	NA	NA
0W_III_I#CGATCGGTCTACTCAT	0	3502	18088	0.0291353	B cells	-3.55625	31.1657	NA	NA	NA	NA	NA	NA	NA	NA	NA	NA	NA	NA
0W_III_I#CGATGTAGTAGAGCTG	0	1394	4020	0.0547264	B cells	-21.8844	0.509707	NA	NA	NA	NA	NA	NA	NA	NA	NA	NA	NA	NA
0W_III_I#CGATGTAGTGATAAAC	0	2833	12305	0.0332385	B cells	-3.71377	24.2754	NA	NA	NA	NA	NA	NA	NA	NA	NA	NA	NA	NA
0W_III_I#CGATGTATCGTCACGG	0	1790	6282	0.0245145	B cells	-16.3336	28.0678	NA	NA	NA	NA	NA	NA	NA	NA	NA	NA	NA	NA
0W_III_I#CGATGTATCTGTTGAG	0	1741	4908	0.0411573	Myelocytes	-2.61582	-5.0507	NA	NA	NA	NA	NA	NA	NA	NA	NA	NA	NA	NA
0W_III_I#CGATTGAAGCGAGAAA	0	2712	11765	0.0176796	Myelocytes	3.80474	-18.3732	NA	NA	NA	NA	NA	NA	NA	NA	NA	34.2436	20.3451	cDC1-C2
0W_III_I#CGATTGACAGATGGCA	0	2004	8012	0.0128557	Myelocytes	-7.72743	1.61729	NA	NA	NA	NA	NA	NA	NA	NA	NA	-44.8098	13.2888	mast cells
0W_III_I#CGATTGATCTGCCAGG	0	3635	17715	0.0297505	Myelocytes	-27.2928	-12.8512	NA	NA	NA	NA	NA	NA	NA	NA	NA	NA	NA	NA
0W_III_I#CGCCAAGGTAATAGCA	0	1622	4532	0.0401589	B cells	-33.0363	15.5605	NA	NA	NA	NA	NA	NA	NA	NA	NA	NA	NA	NA
0W_III_I#CGCCAAGGTTATCACG	0	2162	8829	0.0346585	B cells	-12.4265	16.6733	NA	NA	NA	NA	NA	NA	NA	NA	NA	NA	NA	NA
0W_III_I#CGCCAAGTCACAATGC	0	2715	12643	0.022463	Myelocytes	30.6741	-26.1578	NA	NA	NA	NA	NA	NA	NA	NA	NA	22.3666	35.6737	tDC
0W_III_I#CGCCAAGTCCAAGCCG	0	1991	7982	0.0314458	B cells	-9.94671	35.1129	NA	NA	NA	NA	NA	NA	NA	NA	NA	NA	NA	NA
0W_III_I#CGCGGTACAGTACACT	0	4202	23263	0.0232568	Myelocytes	-24.0061	-33.0869	NA	NA	NA	NA	NA	NA	NA	NA	NA	22.8233	-21.0287	Macro/Mono-C2
0W_III_I#CGCGGTATCATCGATG	0	1727	7175	0.0333101	T cells	22.3162	8.3871	-0.0918485	2.85435	CD8+	-4.27002	-2.42544	CD8-TN2	NA	NA	NA	NA	NA	NA
0W_III_I#CGCGGTATCTCAAACG	0	1817	7733	0.0297427	T cells	40.7435	6.55126	-0.334731	-2.79035	CD8+	-0.609443	-1.59971	CD8-TN2	NA	NA	NA	NA	NA	NA
0W_III_I#CGCGTTTAGGGTGTTG	0	3073	19680	0.0173281	Myelocytes	-24.8214	-35.3453	NA	NA	NA	NA	NA	NA	NA	NA	NA	23.801	-23.5431	Macro/Mono-C2
0W_III_I#CGCGTTTGTCTGCGGT	0	3187	17190	0.0259453	B cells	-1.98476	31.8717	NA	NA	NA	NA	NA	NA	NA	NA	NA	NA	NA	NA
0W_III_I#CGCGTTTTCAAAGACA	0	1475	4082	0.0215581	Myelocytes	-31.2004	-20.172	NA	NA	NA	NA	NA	NA	NA	NA	NA	-17.0326	17.9604	Macro/Mono-C1
0W_III_I#CGCTATCAGCGATTCT	0	2588	11206	0.0251651	B cells	-5.11048	24.7437	NA	NA	NA	NA	NA	NA	NA	NA	NA	NA	NA	NA
0W_III_I#CGCTGGAAGACTGGGT	0	3331	13510	0.0197631	B cells	-7.75977	28.1783	NA	NA	NA	NA	NA	NA	NA	NA	NA	NA	NA	NA
0W_III_I#CGCTGGAAGTGGGATC	0	2116	7183	0.0263121	B cells	-14.1912	20.6626	NA	NA	NA	NA	NA	NA	NA	NA	NA	NA	NA	NA
0W_III_I#CGCTGGACAAATTGCC	0	2650	11198	0.0333988	B cells	-7.91054	22.0766	NA	NA	NA	NA	NA	NA	NA	NA	NA	NA	NA	NA
0W_III_I#CGCTGGACAAGCCGCT	0	2833	10428	0.0233071	Myelocytes	-28.9156	-14.7718	NA	NA	NA	NA	NA	NA	NA	NA	NA	NA	NA	NA
0W_III_I#CGCTGGACACATAACC	0	1651	3569	0.0226954	B cells	-12.5168	23.1015	NA	NA	NA	NA	NA	NA	NA	NA	NA	NA	NA	NA
0W_III_I#CGCTGGACATCGTCGG	0	3926	18697	0.0211264	B cells	-19.3392	-17.3962	NA	NA	NA	NA	NA	NA	NA	NA	NA	NA	NA	NA
0W_III_I#CGCTGGATCTCATTCA	0	3491	19303	0.0261617	B cells	-2.00139	31.8189	NA	NA	NA	NA	NA	NA	NA	NA	NA	NA	NA	NA
0W_III_I#CGCTTCAGTAGGCATG	0	2394	8121	0.055056	Myelocytes	-26.6679	-24.3777	NA	NA	NA	NA	NA	NA	NA	NA	NA	NA	NA	NA
0W_III_I#CGCTTCAGTCACTGGC	0	1805	5182	0.0270166	Myelocytes	-0.373016	4.74883	NA	NA	NA	NA	NA	NA	NA	NA	NA	-33.0343	4.88379	mast cells
0W_III_I#CGCTTCAGTTAAGTAG	0	1346	3877	0.0417849	T cells	-0.50435	3.09678	NA	NA	NA	NA	NA	NA	NA	NA	NA	NA	NA	NA
0W_III_I#CGCTTCATCATCGGAT	0	2643	9937	0.0179129	Myelocytes	-27.0913	-21.1869	NA	NA	NA	NA	NA	NA	NA	NA	NA	-11.4923	19.6936	Macro/Mono-C1
0W_III_I#CGCTTCATCCGTAGGC	0	1231	3763	0.0138188	Myelocytes	-15.7298	-20.1003	NA	NA	NA	NA	NA	NA	NA	NA	NA	-4.9732	15.3109	cDC2-C1
0W_III_I#CGGACACCAAGTCTGT	0	3204	17140	0.0189615	Myelocytes	-19.5829	-32.0756	NA	NA	NA	NA	NA	NA	NA	NA	NA	-8.09324	6.38492	Macro/Mono-C3
0W_III_I#CGGACACCAGGTCGTC	0	2130	7212	0.036467	B cells	-7.44066	21.7273	NA	NA	NA	NA	NA	NA	NA	NA	NA	NA	NA	NA
0W_III_I#CGGACACCATGAAGTA	0	2272	7178	0.0328782	Myelocytes	-34.2617	-23.5374	NA	NA	NA	NA	NA	NA	NA	NA	NA	-21.2444	24.6373	Macro/Mono-C1
0W_III_I#CGGACACGTTTAAGCC	0	2082	6599	0.020003	B cells	-18.1808	33.7573	NA	NA	NA	NA	NA	NA	NA	NA	NA	NA	NA	NA
0W_III_I#CGGACACTCCAACCAA	0	2131	7640	0.051178	T cells	7.92394	4.68897	1.58673	-40.2374	CD4-CD8-T cell2	NA	NA	NA	NA	NA	NA	NA	NA	NA
0W_III_I#CGGACGTAGAGATGAG	0	1756	5153	0.0275568	B cells	-13.2623	31.6944	NA	NA	NA	NA	NA	NA	NA	NA	NA	NA	NA	NA
0W_III_I#CGGACGTAGTGAAGAG	0	3709	21721	0.0289582	B cells	-2.94286	32.8227	NA	NA	NA	NA	NA	NA	NA	NA	NA	NA	NA	NA
0W_III_I#CGGACGTCACAGCGTC	0	2320	10898	0.0226647	B cells	-7.16167	28.0619	NA	NA	NA	NA	NA	NA	NA	NA	NA	NA	NA	NA
0W_III_I#CGGACGTGTATTCGTG	0	2213	9288	0.0313307	B cells	-8.30575	21.8357	NA	NA	NA	NA	NA	NA	NA	NA	NA	NA	NA	NA
0W_III_I#CGGACTGAGTACGTTC	0	2855	12359	0.0309086	B cells	-5.94039	21.7908	NA	NA	NA	NA	NA	NA	NA	NA	NA	NA	NA	NA
0W_III_I#CGGACTGCACGGATAG	0	2311	8658	0.036036	B cells	-7.0826	20.3363	NA	NA	NA	NA	NA	NA	NA	NA	NA	NA	NA	NA
0W_III_I#CGGACTGGTAGCTAAA	0	2828	13614	0.0326869	B cells	-3.39275	24.1103	NA	NA	NA	NA	NA	NA	NA	NA	NA	NA	NA	NA
0W_III_I#CGGAGCTAGCGTTGCC	0	2852	11485	0.0292556	B cells	-15.9601	18.6214	NA	NA	NA	NA	NA	NA	NA	NA	NA	NA	NA	NA
0W_III_I#CGGAGCTAGCTCTCGG	0	1459	5021	0.0334595	T cells	27.4494	0.266202	-13.422	23.5911	CD4+	NA	NA	NA	-26.0885	-1.06923	CD4-TN3	NA	NA	NA
0W_III_I#CGGAGCTAGTGACATA	0	2833	10771	0.0321263	B cells	-23.5538	-12.6677	NA	NA	NA	NA	NA	NA	NA	NA	NA	NA	NA	NA
0W_III_I#CGGAGCTCAATGTTGC	0	902	4049	0.00493949	Myelocytes	11.3041	-32.3676	NA	NA	NA	NA	NA	NA	NA	NA	NA	-19.2397	-6.70187	Neutrophils
0W_III_I#CGGAGCTCATTCCTGC	0	1771	5316	0.0481565	Myelocytes	-21.1378	-9.27153	NA	NA	NA	NA	NA	NA	NA	NA	NA	NA	NA	NA
0W_III_I#CGGAGCTTCAAACAAG	0	2291	8641	0.0240713	B cells	-12.7407	31.7766	NA	NA	NA	NA	NA	NA	NA	NA	NA	NA	NA	NA
0W_III_I#CGGAGTCGTACCGAGA	0	1880	6908	0.0325709	B cells	-14.8496	17.9386	NA	NA	NA	NA	NA	NA	NA	NA	NA	NA	NA	NA
0W_III_I#CGGCTAGAGGCCCTCA	0	1525	5277	0.0187607	Myelocytes	-24.521	-33.5079	NA	NA	NA	NA	NA	NA	NA	NA	NA	25.8541	-20.9494	Macro/Mono-C2
0W_III_I#CGGCTAGTCATAACCG	0	2426	9325	0.0080429	Myelocytes	-20.6687	-27.121	NA	NA	NA	NA	NA	NA	NA	NA	NA	-14.0644	10.1034	Macro/Mono-C1
0W_III_I#CGGGTCAAGCTCCTTC	0	2536	10201	0.0247035	B cells	-7.48935	26.5301	NA	NA	NA	NA	NA	NA	NA	NA	NA	NA	NA	NA
0W_III_I#CGGGTCACATGCAACT	0	4234	22671	0.0280094	B cells	-24.0527	-7.88808	NA	NA	NA	NA	NA	NA	NA	NA	NA	NA	NA	NA
0W_III_I#CGGGTCAGTAAGTAGT	0	2051	8514	0.0209067	B cells	-16.2095	36.9673	NA	NA	NA	NA	NA	NA	NA	NA	NA	NA	NA	NA
0W_III_I#CGGGTCAGTAATCGTC	0	3384	15113	0.0261364	B cells	-5.6743	32.4668	NA	NA	NA	NA	NA	NA	NA	NA	NA	NA	NA	NA
0W_III_I#CGGGTCAGTCTGGTCG	0	1859	6557	0.0340095	B cells	-15.5347	15.3994	NA	NA	NA	NA	NA	NA	NA	NA	NA	NA	NA	NA
0W_III_I#CGGGTCATCCTACAGA	0	3531	16604	0.0327652	B cells	-5.44031	22.882	NA	NA	NA	NA	NA	NA	NA	NA	NA	NA	NA	NA
0W_III_I#CGGGTCATCCTTTCGG	0	2263	8114	0.034385	Myelocytes	-10.719	-15.9177	NA	NA	NA	NA	NA	NA	NA	NA	NA	0.299828	27.1439	cDC2-C1
0W_III_I#CGGTTAAAGGCTAGCA	0	2043	6541	0.0334811	Myelocytes	-12.2958	-20.1861	NA	NA	NA	NA	NA	NA	NA	NA	NA	3.7287	18.1643	cDC2-C1
0W_III_I#CGGTTAACAACGATGG	0	1654	6339	0.0132513	Myelocytes	-15.489	-19.318	NA	NA	NA	NA	NA	NA	NA	NA	NA	-1.71873	18.8448	cDC2-C1
0W_III_I#CGGTTAACAGTCACTA	0	1894	4648	0.0299053	Myelocytes	-0.580597	4.24461	NA	NA	NA	NA	NA	NA	NA	NA	NA	-31.7052	7.17081	mast cells
0W_III_I#CGGTTAATCCCAAGTA	0	2967	15603	0.0330727	B cells	-4.21554	26.6219	NA	NA	NA	NA	NA	NA	NA	NA	NA	NA	NA	NA
0W_III_I#CGGTTAATCTATCCCG	0	2571	10622	0.0180757	Myelocytes	-30.262	-23.3644	NA	NA	NA	NA	NA	NA	NA	NA	NA	NA	NA	NA
0W_III_I#CGTAGCGAGCTACCGC	0	2304	7802	0.0240964	T cells	12.6709	38.3964	32.6702	-10.7935	CD4-CD8-T cell1	NA	NA	NA	NA	NA	NA	NA	NA	NA
0W_III_I#CGTAGCGCAAGGCTCC	0	1519	5006	0.0245705	B cells	-14.3574	30.3263	NA	NA	NA	NA	NA	NA	NA	NA	NA	NA	NA	NA
0W_III_I#CGTAGCGCAGCCTGTG	0	4152	19608	0.0243778	NK	24.9693	-16.1683	NA	NA	NA	NA	NA	NA	NA	NA	NA	NA	NA	NA
0W_III_I#CGTAGCGGTTACGTCA	0	4504	20898	0.0199062	Myelocytes	-22.5748	-12.3395	NA	NA	NA	NA	NA	NA	NA	NA	NA	NA	NA	NA
0W_III_I#CGTAGCGTCTACTATC	0	2431	10495	0.0259171	B cells	-8.71639	33.5383	NA	NA	NA	NA	NA	NA	NA	NA	NA	NA	NA	NA
0W_III_I#CGTAGGCAGGTGACCA	0	1498	4794	0.0252399	B cells	-13.8451	19.6862	NA	NA	NA	NA	NA	NA	NA	NA	NA	NA	NA	NA
0W_III_I#CGTAGGCCACTTCGAA	0	1669	4744	0.0227656	B cells	-10.8348	26.3619	NA	NA	NA	NA	NA	NA	NA	NA	NA	NA	NA	NA
0W_III_I#CGTAGGCGTTCGGCAC	0	1591	6979	0.0234991	T cells	38.8175	11.3784	-15.3879	30.771	CD4+	NA	NA	NA	-9.82424	-2.51792	CD4-TN2	NA	NA	NA
0W_III_I#CGTCACTAGATATGCA	0	2892	15480	0.0202855	B cells	-1.83441	31.894	NA	NA	NA	NA	NA	NA	NA	NA	NA	NA	NA	NA
0W_III_I#CGTCACTAGTATCTCG	0	2002	14003	0.0034995	Myelocytes	20.3356	-27.6808	NA	NA	NA	NA	NA	NA	NA	NA	NA	-6.33556	-44.2141	Neutrophils
0W_III_I#CGTCACTCAACTGCGC	0	2503	9742	0.0292548	B cells	-11.7384	33.2559	NA	NA	NA	NA	NA	NA	NA	NA	NA	NA	NA	NA
0W_III_I#CGTCACTGTCTTTCAT	0	1861	6688	0.0299043	B cells	-25.1824	21.3506	NA	NA	NA	NA	NA	NA	NA	NA	NA	NA	NA	NA
0W_III_I#CGTCACTGTTCGGGCT	0	3270	14706	0.0147589	Myelocytes	-33.7812	-21.5441	NA	NA	NA	NA	NA	NA	NA	NA	NA	-18.6431	23.2755	Macro/Mono-C1
0W_III_I#CGTCACTTCAGCGACC	0	1672	4733	0.0166913	T cells	40.8717	12.0348	-1.28798	38.2041	CD4+	NA	NA	NA	-5.94196	13.1576	CD4-TN2	NA	NA	NA
0W_III_I#CGTCACTTCCGTCAAA	0	3232	14394	0.00430735	Myelocytes	-9.96074	-12.7537	NA	NA	NA	NA	NA	NA	NA	NA	NA	0.323705	26.6294	cDC2-C1
0W_III_I#CGTCACTTCTGCTTGC	0	2100	7948	0.0330901	B cells	-11.274	16.5502	NA	NA	NA	NA	NA	NA	NA	NA	NA	NA	NA	NA
0W_III_I#CGTCACTTCTTCGAGA	0	2010	4859	0.0277835	Myelocytes	-33.1102	-23.1926	NA	NA	NA	NA	NA	NA	NA	NA	NA	-19.1328	25.2302	Macro/Mono-C1
0W_III_I#CGTCAGGAGCGTAGTG	0	1263	3417	0.0535558	Myelocytes	-20.6074	-23.3046	NA	NA	NA	NA	NA	NA	NA	NA	NA	NA	NA	NA
0W_III_I#CGTCAGGGTCATGCCG	0	2679	10305	0.0523047	B cells	-21.4955	2.79089	NA	NA	NA	NA	NA	NA	NA	NA	NA	NA	NA	NA
0W_III_I#CGTCAGGGTCTGCGGT	0	2149	7362	0.0802771	B cells	11.7097	-22.3646	NA	NA	NA	NA	NA	NA	NA	NA	NA	NA	NA	NA
0W_III_I#CGTCCATAGAACAACT	0	1844	5662	0.0222536	B cells	-20.0903	29.3493	NA	NA	NA	NA	NA	NA	NA	NA	NA	NA	NA	NA
0W_III_I#CGTCCATAGGATGTAT	0	2029	16555	0.0160092	Myelocytes	13.1906	-44.0745	NA	NA	NA	NA	NA	NA	NA	NA	NA	-16.1584	-37.7323	Neutrophils
0W_III_I#CGTCCATAGTGGGCTA	0	2584	10447	0.025079	Myelocytes	-31.4506	-23.6147	NA	NA	NA	NA	NA	NA	NA	NA	NA	-15.7309	13.2961	Macro/Mono-C1
0W_III_I#CGTCCATCACCAGGCT	0	1615	6846	0.0482033	B cells	-13.8767	5.17127	NA	NA	NA	NA	NA	NA	NA	NA	NA	NA	NA	NA
0W_III_I#CGTCCATCATGACGGA	0	3609	19690	0.0208746	B cells	-36.25	-2.70543	NA	NA	NA	NA	NA	NA	NA	NA	NA	NA	NA	NA
0W_III_I#CGTCCATCATGCTAGT	0	1999	6546	0.0499542	B cells	-23.2763	2.52489	NA	NA	NA	NA	NA	NA	NA	NA	NA	NA	NA	NA
0W_III_I#CGTCCATCATTCTCAT	0	2083	7925	0.0348265	B cells	-13.3511	14.6429	NA	NA	NA	NA	NA	NA	NA	NA	NA	NA	NA	NA
0W_III_I#CGTCCATGTGTAACGG	0	1004	3410	0.0903226	Myelocytes	-2.91156	-44.0693	NA	NA	NA	NA	NA	NA	NA	NA	NA	-17.0971	-30.6261	Neutrophils
0W_III_I#CGTCCATGTGTGAATA	0	1948	6238	0.0232446	Myelocytes	-26.7622	-18.7263	NA	NA	NA	NA	NA	NA	NA	NA	NA	-8.08756	24.4717	Macro/Mono-C1
0W_III_I#CGTCTACCAATCGGTT	0	1380	4988	0.026263	T cells	38.7576	1.97251	-36.534	18.1491	CD8+	-5.51466	1.38293	CD8-TN1	NA	NA	NA	NA	NA	NA
0W_III_I#CGTCTACCATGGTTGT	0	3793	17665	0.01971	Myelocytes	3.34298	-12.0653	NA	NA	NA	NA	NA	NA	NA	NA	NA	21.4143	16.6801	cDC1-C2
0W_III_I#CGTCTACGTTACCGAT	0	1872	6863	0.0295832	T cells	18.9367	12.7322	-6.64956	-32.142	CD8+	8.40229	-16.27	CD8-TM3	NA	NA	NA	NA	NA	NA
0W_III_I#CGTCTACTCGGAGCAA	0	2032	7385	0.0365606	B cells	-16.2306	14.2573	NA	NA	NA	NA	NA	NA	NA	NA	NA	NA	NA	NA
0W_III_I#CGTGAGCAGTACGTTC	0	3235	12792	0.0214978	Myelocytes	-2.58691	5.9438	NA	NA	NA	NA	NA	NA	NA	NA	NA	-44.2277	3.7783	mast cells
0W_III_I#CGTGAGCAGTGAACAT	0	1522	8218	0.0525739	Myelocytes	-2.7028	-44.0595	NA	NA	NA	NA	NA	NA	NA	NA	NA	-21.471	-27.2927	Neutrophils
0W_III_I#CGTGAGCGTAAATGTG	0	3396	12249	0.0246591	Myelocytes	-25.2602	-16.3484	NA	NA	NA	NA	NA	NA	NA	NA	NA	NA	NA	NA
0W_III_I#CGTGTAAAGACTGGGT	0	1368	4596	0.0141427	Myelocytes	25.7674	-23.2866	NA	NA	NA	NA	NA	NA	NA	NA	NA	16.1609	32.8899	tDC
0W_III_I#CGTGTAAAGAGCCTAG	0	3346	12540	0.019059	Myelocytes	-27.6605	-23.6695	NA	NA	NA	NA	NA	NA	NA	NA	NA	-16.5372	23.418	Macro/Mono-C1
0W_III_I#CGTGTAAGTGAGGCTA	0	2448	6866	0.022575	T cells	14.4315	-7.90389	NA	NA	NA	NA	NA	NA	NA	NA	NA	NA	NA	NA
0W_III_I#CGTGTAATCTCATTCA	0	3899	19606	0.0506529	Myelocytes	-17.8859	-21.217	NA	NA	NA	NA	NA	NA	NA	NA	NA	NA	NA	NA
0W_III_I#CGTGTAATCTTGAGGT	0	1377	4556	0.0324846	B cells	-16.1769	22.4917	NA	NA	NA	NA	NA	NA	NA	NA	NA	NA	NA	NA
0W_III_I#CGTGTCTAGACACTAA	0	2362	8591	0.029333	B cells	-8.23642	26.0672	NA	NA	NA	NA	NA	NA	NA	NA	NA	NA	NA	NA
0W_III_I#CGTGTCTAGCAGGTCA	0	1564	4615	0.0212351	T cells	40.2361	9.69886	-22.3554	8.79967	CD8+	-7.38466	23.6192	CD8-TN3	NA	NA	NA	NA	NA	NA
0W_III_I#CGTGTCTAGGCATGTG	0	2342	8887	0.0326319	B cells	-12.2367	24.8276	NA	NA	NA	NA	NA	NA	NA	NA	NA	NA	NA	NA
0W_III_I#CGTGTCTCACGTCAGC	0	3988	26115	0.0292169	B cells	-2.66582	32.8879	NA	NA	NA	NA	NA	NA	NA	NA	NA	NA	NA	NA
0W_III_I#CGTGTCTCAGTGAGTG	0	3783	19366	0.0160074	T cells	2.04633	-8.40811	NA	NA	NA	NA	NA	NA	NA	NA	NA	NA	NA	NA
0W_III_I#CGTGTCTGTGAGGCTA	0	2667	11580	0.0241796	Myelocytes	-5.63333	-16.8224	NA	NA	NA	NA	NA	NA	NA	NA	NA	6.50108	18.6397	cDC2-C1
0W_III_I#CGTTAGAAGCGATAGC	0	2154	8374	0.0217339	T cells	20.5797	14.9492	-5.17845	-26.5856	CD8+	-2.44416	-21.0766	CD8-TM3	NA	NA	NA	NA	NA	NA
0W_III_I#CGTTAGACACCAGGCT	0	3775	24840	0.0307178	B cells	-2.87846	33.1707	NA	NA	NA	NA	NA	NA	NA	NA	NA	NA	NA	NA
0W_III_I#CGTTAGATCGGAGCAA	0	2507	9303	0.0385897	Myelocytes	-21.6743	-33.8443	NA	NA	NA	NA	NA	NA	NA	NA	NA	NA	NA	NA
0W_III_I#CGTTCTGAGAATCTCC	0	2731	14144	0.0252404	B cells	-5.29848	30.7312	NA	NA	NA	NA	NA	NA	NA	NA	NA	NA	NA	NA
0W_III_I#CGTTCTGAGCTGTTCA	0	984	5944	0.0292732	Myelocytes	9.98221	-40.6234	NA	NA	NA	NA	NA	NA	NA	NA	NA	2.09771	-33.5961	Neutrophils
0W_III_I#CGTTCTGCAATGTAAG	0	1896	6892	0.00943122	T cells	20.7905	17.6538	7.88401	-22.0474	CD8+	-10.1932	-32.1752	CD8-Tem	NA	NA	NA	NA	NA	NA
0W_III_I#CGTTCTGGTACCTACA	0	1878	6858	0.0233304	Myelocytes	-33.2882	-21.98	NA	NA	NA	NA	NA	NA	NA	NA	NA	-19.3679	19.7582	Macro/Mono-C1
0W_III_I#CGTTCTGGTTTGGCGC	0	1261	5270	0.0288425	B cells	-27.1958	15.8351	NA	NA	NA	NA	NA	NA	NA	NA	NA	NA	NA	NA
0W_III_I#CGTTCTGTCGGAATCT	0	4459	29480	0.0181485	Myelocytes	2.32742	-6.22017	NA	NA	NA	NA	NA	NA	NA	NA	NA	NA	NA	NA
0W_III_I#CGTTCTGTCGGTTAAC	0	1201	3451	0.0243408	B cells	-26.4237	28.3747	NA	NA	NA	NA	NA	NA	NA	NA	NA	NA	NA	NA
0W_III_I#CGTTGGGAGCGTGTCC	0	1554	5160	0.0292636	Myelocytes	-21.7915	-33.9081	NA	NA	NA	NA	NA	NA	NA	NA	NA	NA	NA	NA
0W_III_I#CGTTGGGCACAGACAG	0	4081	18742	0.0308932	B cells	-28.2576	-10.3891	NA	NA	NA	NA	NA	NA	NA	NA	NA	NA	NA	NA
0W_III_I#CTAACTTAGATGTCGG	0	2937	10802	0.0319444	T cells	8.6227	12.5303	NA	NA	NA	NA	NA	NA	NA	NA	NA	NA	NA	NA
0W_III_I#CTAACTTAGTCACGCC	0	1622	3869	0.0188777	NK	4.29012	15.7078	NA	NA	NA	NA	NA	NA	NA	NA	NA	NA	NA	NA
0W_III_I#CTAACTTAGTCGTACT	0	1638	4613	0.0329504	B cells	-24.6266	23.6355	NA	NA	NA	NA	NA	NA	NA	NA	NA	NA	NA	NA
0W_III_I#CTAACTTGTAGCTGCC	0	1903	5814	0.0275198	B cells	-10.2715	-16.6388	NA	NA	NA	NA	NA	NA	NA	NA	NA	NA	NA	NA
0W_III_I#CTAAGACAGAGCTGCA	0	1624	5616	0.045584	T cells	5.24372	19.6639	14.9639	1.94936	CD4+	NA	NA	NA	18.2414	2.49624	CD4-TM2	NA	NA	NA
0W_III_I#CTAAGACGTGATGTCT	0	2485	10721	0.030597	B cells	-10.6945	29.7123	NA	NA	NA	NA	NA	NA	NA	NA	NA	NA	NA	NA
0W_III_I#CTAAGACGTTATGTGC	0	2832	15044	0.0379553	B cells	-3.51834	29.6923	NA	NA	NA	NA	NA	NA	NA	NA	NA	NA	NA	NA
0W_III_I#CTAAGACTCAGAGGTG	0	1527	7031	0.0230408	Myelocytes	-25.7093	-35.2192	NA	NA	NA	NA	NA	NA	NA	NA	NA	24.9045	-25.029	Macro/Mono-C2
0W_III_I#CTAAGACTCCACTGGG	0	966	5534	0.0495121	Myelocytes	-0.0735721	-42.8539	NA	NA	NA	NA	NA	NA	NA	NA	NA	-21.925	-22.1052	Neutrophils
0W_III_I#CTAAGACTCGTGGGAA	0	1357	3575	0.0366434	Myelocytes	-32.0834	-24.4354	NA	NA	NA	NA	NA	NA	NA	NA	NA	-17.9305	19.0402	Macro/Mono-C1
0W_III_I#CTAATGGAGGACCACA	0	4567	26155	0.0176257	T cells	1.98298	-7.65062	NA	NA	NA	NA	NA	NA	NA	NA	NA	NA	NA	NA
0W_III_I#CTAATGGCAATTCCTT	0	2237	7020	0.0189459	B cells	-40.801	-8.51144	NA	NA	NA	NA	NA	NA	NA	NA	NA	NA	NA	NA
0W_III_I#CTAATGGGTCGAATCT	0	2106	6558	0.0257701	Myelocytes	-28.1237	-20.4363	NA	NA	NA	NA	NA	NA	NA	NA	NA	-12.8838	26.4653	Macro/Mono-C1
0W_III_I#CTAATGGGTGTTAAGA	0	2041	6374	0.0120822	Myelocytes	-16.8472	-16.8707	NA	NA	NA	NA	NA	NA	NA	NA	NA	-2.14596	21.9308	Macro/Mono-C1
0W_III_I#CTAATGGTCCTGTACC	0	1788	5126	0.020874	Myelocytes	-17.6811	-17.4059	NA	NA	NA	NA	NA	NA	NA	NA	NA	-5.81473	25.305	Macro/Mono-C1
0W_III_I#CTACATTCATGACATC	0	1884	4894	0.0251328	T cells	12.4498	31.1072	24.3615	-1.59422	CD4+	NA	NA	NA	22.5846	21.9056	CD4-Th	NA	NA	NA
0W_III_I#CTACATTTCAGAGACG	0	577	3512	0.000854214	Myelocytes	14.7175	-27.7824	NA	NA	NA	NA	NA	NA	NA	NA	NA	-25.2763	-11.5408	Neutrophils
0W_III_I#CTACCCAAGTGGTAGC	0	2063	6385	0.0269424	T cells	8.30181	14.9784	-2.48924	-43.5027	CD4-CD8-T cell2	NA	NA	NA	NA	NA	NA	NA	NA	NA
0W_III_I#CTACCCATCCAATGGT	0	3098	16445	0.0307103	Myelocytes	-23.9717	-35.5463	NA	NA	NA	NA	NA	NA	NA	NA	NA	23.006	-23.2013	Macro/Mono-C2
0W_III_I#CTACGTCAGCTCTCGG	0	1775	6418	0.0236834	B cells	-15.8511	30.3119	NA	NA	NA	NA	NA	NA	NA	NA	NA	NA	NA	NA
[truncated: 29,060 more rows]

## Sheet: Fig. 1b
Metadata of mouse laser-capture microdissection (LCM) samples, related to Fig. 1b
[truncated: 42 more rows]

[truncated: 13 more sheets: Fig. 2b, Fig. 2f, Fig. 4b, Fig. 7a; Supplementary Fig. 7b, Fig. 7b, Fig.7c, Supplementary Fig. 2b, Supplementary Fig. 3d, Supplementary Fig. 5c, Supplementary Fig. 5d, Supplementary Fig. 6b, Supplementary Fig. 6d, Supplementary Fig. 6e]
